# Supplementary material for: Phenotypic and Genomic Comparison of the Two Most Common ExoU-Positive Pseudomonas aeruginosa Clones, PA14 and ST235
Source: mSystems. 2020 Dec 8;5(6):e01007-20. doi: 10.1128/mSystems.01007-20 (PMC7743143; doi:10.1128/mSystems.01007-20)
Supplement: DATA SET S1 [file mSystems.01007-20-sd001.xls]

## Sheet: README
Dataset S1: Clonal lineage typing of Pseudomonas aeruginosa isolates from various habitats and geographic origins
The dataset contains a comprehensive overview on the typing results for 2882 Pseudomonas aeruginosa strains that have been tested in our institution. In addition to many strains isolated at our local cystic fibrosis clinic various research groups from other locations provided strains from their collections for a large population study. Thus the set of tested isolates contained isolates from > 20 …
The right part of the dataset displays the typing results obtained for all isolates with the ArrayTube typing device for all isolates. For each marker the result is indicated by “0” (blue boxes) or “1” (yellow boxes). In case of SNP markers (columns G to U) absence or presence of SNPs compared to reference sequences were interrogated. Results of gene markers (columns V to BL) indicate the absence…
For more details on the various strain collections used in the population study and on the ArrayTube device please refer to the original papers:
Wiehlmann L, Wagner G, Cramer N, Siebert B, Gudowius P, Morales G, Köhler T, van Delden C, Weinel C, Slickers P and Tümmler B: “Population structure of Pseudomonas aeruginosa”. Proc Natl Acad Sci U S A. 2007, 104: 8101-8106.
Wiehlmann L, Cramer N and Tümmler B: “Habitat-associated skew of clone abundance in the Pseudomonas aeruginosa population”. Environ Microbiol Rep. 2015, 7: 955-960.

## Sheet: Dataset S1
Dataset S1: Clonal lineage typing of Pseudomonas aeruginosa isolates from various habitats and geographic origins						oriC	oprL	fliCa-SNP	alkB2	citS-1	citS-2	oprI	ampC-1	ampC-3	ampC-4	ampC-5	ampC-6	ampC-7	fliCa	fliCb	exoS	exoU	fpvA type I	fpvA type II a	fpvA type II b	fpvA type III	fpvB	LES	PA0636	PA0722	PA0728	PA2185	PA2221	PA3835	fla-island	orfA	orfI	orfJ	PA0980	XF1753	Acetyl-Transf.	pKL-1	pKL-3	TB-C47-1	TB-C47-2	PAPI1-PiliChap.	PAPI1-LuBiPr.	pKLC-cons.hypoth.	pKLC-Adhesin
Name	Source	Habitat or disease	Date of isolation	Geographic origin	Clone type	SNPs													Flagellin		ExoSExoU		Pyov.-Receptors					LES	Gene islets						Fla-Glyc.-Island				PAPI-2			PAPI-1/pKLC102-like islands
1H9	acute infection	lung infection	2003 - 2005	Geneva, Switzerland	0002	0	0	0	0	0	0	0	0	0	0	0	0	0	0	1	1	0	1	0	0	0	1	0	1	1	1	1	1	1	0	0	0	0	1	1	0	1	0	1	1	0	0	1	0
3D10	acute infection	lung infection (intubation)	> 2000	Geneva, Switzerland	0002	0	0	0	0	0	0	0	0	0	0	0	0	0	0	1	1	0	x	x	x	x	x	x	1	1	1	1	1	1	0	0	0	0	0	x	x	0	0	1	0	x	x	x	x
HCF266	chronic infection	CF	2003-11-27	Hannover, Germany	0002	0	0	0	0	0	0	0	0	0	0	0	0	0	0	1	1	0	1	0	0	0	1	0	1	1	1	1	1	1	0	0	0	0	1	1	0	1	1	0	0	0	0	0	0
HCF267	chronic infection	CF	2003-11-27	Hannover, Germany	0002	0	0	0	0	0	0	0	0	0	0	0	0	0	0	1	1	0	1	0	0	0	1	0	1	1	1	1	1	1	0	0	0	0	1	1	0	1	1	0	0	0	0	0	0
HCF268	chronic infection	CF	2003-10-02	Hannover, Germany	0002	0	0	0	0	0	0	0	0	0	0	0	0	0	0	1	1	0	1	0	0	0	1	0	1	1	1	1	1	1	0	0	0	0	1	1	0	1	1	0	1	0	0	0	0
HCF270	chronic infection	CF	2003-11-12	Hannover, Germany	0002	0	0	0	0	0	0	0	0	0	0	0	0	0	0	1	1	0	1	0	0	0	1	0	1	1	1	1	1	1	0	0	0	0	1	1	0	1	0	1	1	0	0	0	0
HCF271	chronic infection	CF	2003-11-12	Hannover, Germany	0002	0	0	0	0	0	0	0	0	0	0	0	0	0	0	1	1	0	1	0	0	0	1	0	1	1	1	1	1	1	0	0	0	0	1	1	0	1	0	1	1	0	0	0	0
HCF272	chronic infection	CF	2003-11-12	Hannover, Germany	0002	0	0	0	0	0	0	0	0	0	0	0	0	0	0	1	1	0	1	0	0	0	1	0	1	1	1	1	1	1	0	0	0	0	1	1	0	1	0	1	1	0	0	0	0
HCF393	chronic infection	CF	2004-03-16	Hannover, Germany	0002	0	0	0	0	0	0	0	0	0	0	0	0	0	0	1	1	0	1	0	0	0	1	0	1	1	1	1	1	1	0	0	0	0	1	1	0	1	0	1	0	0	0	1	0
HCF394	chronic infection	CF	2004-02-10	Hannover, Germany	0002	0	0	0	0	0	0	0	0	0	0	0	0	0	0	1	1	0	1	0	0	0	1	0	1	1	1	1	1	1	0	0	0	0	1	1	0	1	0	1	1	0	0	1	0
HCF395	chronic infection	CF	2004-02-10	Hannover, Germany	0002	0	0	0	0	0	0	0	0	0	0	0	0	0	0	1	1	0	1	0	0	0	1	0	1	1	1	1	1	1	0	0	0	0	1	1	0	1	0	1	1	0	0	1	0
HCF396	chronic infection	CF	2004-03-16	Hannover, Germany	0002	0	0	0	0	0	0	0	0	0	0	0	0	0	0	1	1	0	1	0	0	0	1	0	1	1	1	1	1	1	0	0	0	0	1	1	0	1	0	1	1	0	0	1	0
HCF501	chronic infection	CF	2004-11-06	Hannover, Germany	0002	0	0	0	0	0	0	0	0	0	0	0	0	0	0	1	1	0	1	0	0	0	1	0	1	1	1	1	1	1	0	0	0	0	1	1	0	1	1	0	1	0	0	0	0
PAO	acute infection	human	< 1955	Melbourne, Australia	0002	0	0	0	0	0	0	0	0	0	0	0	0	0	0	1	1	0	1	0	0	0	1	0	1	1	1	1	1	1	0	0	0	0	1	0	0	0	0	0	0	0	0	0	0
PAO-12-1	acute infection	wound infection (PAO-variant)	unknown	USA	0002	0	0	0	0	0	0	0	0	0	0	0	0	0	0	1	1	0	1	0	0	0	1	0	1	1	1	1	1	1	0	0	0	0	1	0	0	0	0	0	1	0	0	0	0
PAO-UW	acute infection	wound infection (PAO-variant)	< 2000	USA	0002	0	0	0	0	0	0	0	0	0	0	0	0	0	0	1	1	0	1	0	0	0	1	0	1	1	1	1	1	1	0	0	0	0	1	0	0	0	0	0	1	0	0	0	0
MCF318	chronic infection	CF	2006-11-29	Munich, Germany	0012	0	0	0	0	0	0	0	0	0	0	0	0	1	0	1	1	0	1	0	0	0	1	0	1	0	0	1	1	1	0	0	0	0	1	0	0	0	0	0	1	0	0	0	0
012F1	environmental	water	October 2007	Weser river, Hann. Muenden, Germany	002A	0	0	0	0	0	0	0	0	0	0	0	1	0	1	0	1	0	0	0	1	0	1	0	1	0	0	0	0	1	1	1	0	0	0	0	0	0	0	0	1	0	0	0	0
012F2	environmental	water	October 2007	Weser river, Hann. Muenden, Germany	002A	0	0	0	0	0	0	0	0	0	0	0	1	0	1	0	1	0	0	0	1	0	1	0	1	0	0	0	0	1	1	1	0	0	0	0	0	0	0	0	1	0	0	0	0
110SE2	environmental	water	July 2008	Oker river, Schwuelper, Germany	002A	0	0	0	0	0	0	0	0	0	0	0	1	0	1	0	1	0	0	0	1	0	1	0	1	1	1	0	0	1	1	1	0	0	1	0	0	1	0	0	1	0	0	1	0
AC-UL-1	acute infection	human	unknown	Berlin, Germany	002A	0	0	0	0	0	0	0	0	0	0	0	1	0	1	0	1	0	1	0	0	0	1	0	1	0	1	1	0	0	1	1	0	0	0	0	0	0	0	0	1	0	0	0	0
AI-9/1925	animal infection	mink	2006-11-08	unknown	002A	0	0	0	0	0	0	0	0	0	0	0	1	0	1	0	1	0	0	0	1	0	1	0	1	0	1	0	0	1	1	1	0	0	0	1	0	1	1	1	1	0	0	1	1
Zw41_2	chronic infection	CF	1997-02-04	Verona, Italy	0192	0	0	0	0	0	0	0	0	1	1	0	0	1	0	1	1	0	x	x	x	x	x	x	1	1	0	1	1	0	0	0	0	0	1	x	x	0	0	1	0	x	x	x	x
Zw42_1	chronic infection	CF	1997-02-04	Verona, Italy	0192	0	0	0	0	0	0	0	0	1	1	0	0	1	0	1	1	0	x	x	x	x	x	x	1	1	0	1	1	0	0	0	0	0	1	x	x	0	0	0	0	x	x	x	x
Zw42_2	chronic infection	CF	1997-02-04	Verona, Italy	0192	0	0	0	0	0	0	0	0	1	1	0	0	1	0	1	1	0	0	1	0	0	1	0	1	1	0	1	1	0	0	0	0	0	1	0	0	0	0	0	0	0	0	0	0
902SA4	environmental	water	July 2008	Weser river, Brake, Germany	0322	0	0	0	0	0	0	0	1	1	0	0	1	0	0	1	1	0	1	0	0	0	1	0	1	1	1	1	1	1	0	0	0	0	1	0	0	0	0	0	1	0	0	0	0
902SC2	environmental	water	July 2008	Weser river, Brake, Germany	0322	0	0	0	0	0	0	0	1	1	0	0	1	0	0	1	1	0	1	0	0	0	1	0	1	1	1	1	1	1	0	0	0	0	1	0	0	0	0	0	1	0	0	0	0
MCF21	chronic infection	CF	2006-09-08	Munich, Germany	0322	0	0	0	0	0	0	0	1	1	0	0	1	0	0	1	1	0	1	0	0	0	1	0	1	1	1	1	1	1	0	0	0	0	1	0	0	0	0	0	1	0	0	0	0
MCF22	chronic infection	CF	2006-09-08	Munich, Germany	0322	0	0	0	0	0	0	0	1	1	0	0	1	0	0	1	1	0	1	0	0	0	1	0	1	1	1	1	1	1	0	0	0	0	1	0	0	0	0	0	1	0	0	0	0
81P36PA	chronic infection	COPD	2001-11-19	Buffalo, USA	046A	0	0	0	0	0	0	1	0	0	0	1	1	0	1	0	1	0	0	0	0	0	1	0	1	0	0	0	0	1	1	1	0	0	0	1	0	1	1	1	1	0	0	1	1
81P42PA	chronic infection	COPD	2002-05-15	Buffalo, USA	046A	0	0	0	0	0	0	1	0	0	0	1	1	0	1	0	1	0	0	0	0	0	1	0	1	0	0	0	0	1	1	1	0	0	0	1	0	1	1	1	1	0	0	1	1
81P45PA	chronic infection	COPD	2002-08-12	Buffalo, USA	046A	0	0	0	0	0	0	1	0	0	0	1	1	0	1	0	1	0	0	0	0	0	1	0	1	0	0	0	0	1	1	1	0	0	0	1	0	1	1	1	1	0	0	1	1
2192	chronic infection	CF	< 1983	Boston, USA	049A	0	0	0	0	0	0	1	0	0	1	0	0	1	1	0	1	0	1	0	0	0	1	0	1	0	0	0	0	0	1	1	1	1	0	1	0	x	x	x	x	0	0	0	0
20319175-54	environmental	water	March 2004	Suruga Bay, Japan	049A	0	0	0	0	0	0	1	0	0	1	0	0	1	1	0	1	0	1	0	0	0	1	0	1	0	0	0	0	0	1	1	1	1	1	0	1	1	0	0	1	0	1	1	0
20319258-60	environmental	water	March 2004	Suruga Bay, Japan	049A	0	0	0	0	0	0	1	0	0	1	0	0	1	1	0	1	0	1	0	0	0	1	0	1	0	0	0	0	0	1	1	1	1	1	0	1	1	0	0	1	0	1	1	0
DSM939	environmental	water	< 1974	Goettingen, Germany	049A	0	0	0	0	0	0	1	0	0	1	0	0	1	1	0	1	0	1	0	0	0	0	0	1	0	0	0	0	0	1	1	1	1	1	1	0	1	0	0	0	0	0	1	0
PO-54	environmental	water	2004	Suruga Bay, Japan	049A	0	0	0	0	0	0	1	0	0	1	0	0	1	1	0	1	0	1	0	0	0	1	0	1	0	0	0	0	0	1	1	1	1	1	1	0	1	0	0	0	0	1	1	0
PO-60	environmental	water	2004	Suruga Bay, Japan	049A	0	0	0	0	0	0	1	0	0	1	0	0	1	1	0	1	0	1	0	0	0	1	0	1	0	0	0	0	0	1	1	1	1	1	1	0	1	0	0	0	0	1	1	0
WM7	chronic infection	CF	1989-12-06	Hannover, Germany	049A	0	0	0	0	0	0	1	0	0	1	0	0	1	1	0	1	0	1	0	0	0	1	0	1	0	0	1	0	0	1	1	1	1	1	1	0	1	0	0	1	0	0	1	0
12863A-95	chronic infection	CF	1995	Copenhagen, Denmark	059A	0	0	0	0	0	0	1	0	1	1	0	0	1	1	0	1	0	0	1	0	0	1	0	1	0	0	1	0	0	1	1	1	1	0	0	0	0	0	0	0	0	0	0	0
17835A-84	chronic infection	CF	1984	Copenhagen, Denmark	059A	0	0	0	0	0	0	1	0	1	1	0	0	1	1	0	1	0	0	1	0	0	1	0	1	0	0	1	0	0	1	1	1	1	0	0	0	0	0	0	1	0	0	0	0
22165B-84	chronic infection	CF	1984	Copenhagen, Denmark	059A	0	0	0	0	0	0	1	0	1	1	0	0	1	1	0	1	0	0	1	0	0	1	0	1	0	0	1	0	0	1	1	1	1	0	0	0	0	0	0	1	0	0	0	0
8506A-94	chronic infection	CF	1994	Copenhagen, Denmark	059A	0	0	0	0	0	0	1	0	1	1	0	0	1	1	0	1	0	0	1	0	0	1	0	1	0	0	1	0	0	1	1	1	1	0	0	0	0	0	0	0	0	0	0	0
8506B-94	chronic infection	CF	1994	Copenhagen, Denmark	059A	0	0	0	0	0	0	1	0	1	1	0	0	1	1	0	1	0	0	1	0	0	1	0	1	0	0	1	0	0	1	1	1	1	0	0	0	0	0	0	0	0	0	0	0
HCF347	chronic infection	CF	unknown	Hannover, Germany	059A	0	0	0	0	0	0	1	0	1	1	0	0	1	1	0	1	0	0	1	0	0	1	0	1	0	1	1	0	1	1	1	1	1	0	0	0	0	1	0	1	0	0	0	0
HCF348	chronic infection	CF	2003-05-22	Hannover, Germany	059A	0	0	0	0	0	0	1	0	1	1	0	0	1	1	0	1	0	0	1	0	0	1	0	1	0	1	1	0	0	1	1	1	1	0	0	0	0	0	0	0	0	0	0	0
HCF4-EI388	chronic infection	CF	2007-12-19	Hannover, Germany	059A	0	0	0	0	0	0	1	0	1	1	0	0	1	1	0	1	0	0	1	0	0	1	0	1	0	0	1	0	0	1	1	1	1	1	1	0	1	0	0	1	0	0	1	0
HCF-EI388	chronic infection	CF	2007-12-19	Hannover, Germany	059A	0	0	0	0	0	0	1	0	1	1	0	0	1	1	0	1	0	0	1	0	0	1	0	1	0	0	1	0	0	1	1	1	1	1	1	0	1	0	0	0	0	0	0	0
HCF504	chronic infection	CF	2005-11-04	Hannover, Germany	059A	0	0	0	0	0	0	1	0	1	1	0	0	1	1	0	1	0	0	1	0	0	1	0	1	0	0	1	0	0	1	1	1	1	0	0	0	0	0	0	1	0	0	0	0
KB1	chronic infection	CF	1985-12-04	Sarstedt, Germany	059A	0	0	0	0	0	0	1	0	1	1	0	0	1	1	0	1	0	0	1	0	0	1	0	1	0	0	1	0	0	1	1	1	1	0	1	0	0	1	0	0	0	0	0	1
KB12	chronic infection	CF	1989-11-15	Sarstedt, Germany	059A	0	0	0	0	0	0	1	0	1	1	0	0	1	1	0	1	0	0	1	0	0	1	0	1	0	0	1	0	0	1	1	1	1	1	1	0	1	1	0	1	0	0	0	1
KB2	chronic infection	CF	1986-10-01	Sarstedt, Germany	059A	0	0	0	0	0	0	1	0	1	1	0	0	1	1	0	1	0	0	1	0	0	1	0	1	0	0	1	0	0	1	1	1	1	0	1	0	0	1	0	0	0	0	0	1
KB2_2	chronic infection	CF	1986-10-01	Sarstedt, Germany	059A	0	0	0	0	0	0	1	0	1	1	0	0	1	1	0	1	0	0	1	0	0	1	0	1	0	0	1	0	0	1	1	1	1	0	1	0	0	1	0	0	0	0	0	1
KB30	chronic infection	CF	1993-10-06	Sarstedt, Germany	059A	0	0	0	0	0	0	1	0	1	1	0	0	1	1	0	1	0	0	1	0	0	1	0	1	0	0	1	0	0	1	1	1	1	1	1	0	1	1	0	1	0	0	0	1
KB31	chronic infection	CF	1994-05-09	Sarstedt, Germany	059A	0	0	0	0	0	0	1	0	1	1	0	0	1	1	0	1	0	0	1	0	0	1	0	1	0	0	1	0	0	1	1	1	1	1	1	0	1	1	0	1	0	0	0	1
KB4	chronic infection	CF	1987-04-22	Sarstedt, Germany	059A	0	0	0	0	0	0	1	0	1	1	0	0	1	1	0	1	0	0	1	0	0	1	0	1	0	0	1	0	0	1	1	1	1	0	1	0	0	1	0	0	0	0	0	1
KB40	chronic infection	CF	1996-01-22	Sarstedt, Germany	059A	0	0	0	0	0	0	1	0	1	1	0	0	1	1	0	1	0	0	1	0	0	1	0	1	0	0	1	0	0	1	1	1	1	1	1	0	1	1	0	1	0	0	0	1
KB50	chronic infection	CF	1999-01-13	Sarstedt, Germany	059A	0	0	0	0	0	0	1	0	1	1	0	0	1	1	0	1	0	0	1	0	0	1	0	1	0	0	1	0	0	1	1	1	1	1	1	0	1	1	0	1	0	0	0	1
KB52	chronic infection	CF	1999-01-13	Sarstedt, Germany	059A	0	0	0	0	0	0	1	0	1	1	0	0	1	1	0	1	0	0	1	0	0	1	0	1	0	0	1	0	0	1	1	1	1	1	1	0	1	1	0	1	0	0	0	1
KB8	chronic infection	CF	1988-09-07	Sarstedt, Germany	059A	0	0	0	0	0	0	1	0	1	1	0	0	1	1	0	1	0	0	1	0	0	1	0	1	0	0	1	0	0	1	1	1	1	0	1	0	0	1	0	0	0	0	0	1
MCF234	chronic infection	CF	2006-11-03	Munich, Germany	059A	0	0	0	0	0	0	1	0	1	1	0	0	1	1	0	1	0	0	1	0	0	1	0	1	0	1	1	0	1	1	1	1	1	0	0	0	0	0	0	1	0	0	0	0
MCF492	chronic infection	CF	2007-02-22	Germany	059A	0	0	0	0	0	0	1	0	1	1	0	0	1	1	0	1	0	0	1	0	0	1	0	1	0	0	0	0	0	1	1	1	1	0	1	0	1	1	0	1	0	0	0	1
MCF946	chronic infection	CF	2007-11-29	Munich, Germany	059A	0	0	0	0	0	0	1	0	1	1	0	0	1	1	0	1	0	0	0	0	1	1	0	0	1	0	0	1	0	1	1	0	0	0	0	0	0	0	0	1	0	0	0	0
NCC81	acute infection	lung infection (intubation)	unknown	unknown	059A	0	0	0	0	0	0	1	0	1	1	0	0	1	1	0	1	0	x	x	x	x	x	x	1	0	0	1	0	0	1	1	1	1	1	x	x	1	0	1	0	x	x	x	x
Pneumo10	chronic infection	bronchiectasis	2017-11-10	Hannover, Germany	059A	0	0	0	0	0	0	1	0	1	1	0	0	1	1	0	1	0	0	1	0	0	1	0	1	0	0	0	0	0	1	1	1	1	0	1	0	0	1	0	0	0	0	0	1
Pneumo9	chronic infection	bronchiectasis	2017-11-10	Hannover, Germany	059A	0	0	0	0	0	0	1	0	1	1	0	0	1	1	0	1	0	0	1	0	0	1	0	1	0	0	0	0	0	1	1	1	1	0	1	0	0	1	0	0	0	0	0	1
Wi12	chronic infection	CF	1985-12-17	Hannover, Germany	059A	0	0	0	0	0	0	1	0	1	1	0	0	1	1	0	1	0	0	1	0	0	1	0	1	0	0	1	0	0	1	1	1	1	1	1	0	1	1	0	0	0	0	0	1
Wi2	chronic infection	CF	1985-12-17	Hannover, Germany	059A	0	0	0	0	0	0	1	0	1	1	0	0	1	1	0	1	0	0	1	0	0	1	0	1	0	0	1	0	0	1	1	1	1	1	1	0	1	1	0	1	0	0	0	1
401F1	environmental	water	October 2007	Weser river, Allerbruch, Germany	062E	0	0	1	0	0	0	1	1	0	0	0	1	0	1	0	1	0	1	0	0	0	1	0	1	0	0	1	0	0	1	1	1	1	0	0	0	0	0	0	1	0	0	0	0
CF-VW-1	chronic infection	CF	unknown	Rotterdam, Netherlands	078A	0	0	0	0	0	0	1	1	1	1	0	0	0	1	0	1	0	0	0	0	1	1	0	0	1	1	0	1	0	1	1	0	0	0	0	0	0	0	0	1	0	0	0	0
AC-UL-31	acute infection	human	unknown	Magdeburg, Germany	080A	0	0	0	0	0	1	0	0	0	0	0	0	0	1	0	1	0	0	0	0	1	1	0	0	1	0	1	0	1	1	1	1	1	0	1	0	1	1	1	1	0	0	1	1
27103	acute infection	lung infection (intubation)	2003 - 2005	Montauban, France	0812	0	0	0	0	0	1	0	0	0	0	0	0	1	0	1	1	0	1	0	0	0	1	0	1	0	0	1	1	1	0	0	0	0	1	1	0	1	0	1	1	0	0	1	0
39129	acute infection	keratitis	2003	Moorfields, Great Britain	0812	0	0	0	0	0	1	0	0	0	0	0	0	1	0	1	1	0	1	0	0	0	0	0	1	0	0	1	1	1	0	0	0	0	1	0	0	0	0	0	1	0	0	0	0
39291	acute infection	keratitis	2003	Moorfields, Great Britain	0812	0	0	0	0	0	1	0	0	0	0	0	0	1	0	1	1	0	1	0	0	0	1	0	1	0	0	1	1	1	0	0	0	0	1	1	0	0	0	1	1	0	0	1	1
39390	acute infection	keratitis	2003	Moorfields, Great Britain	0812	0	0	0	0	0	1	0	0	0	0	0	0	1	0	1	1	0	1	0	0	0	1	0	1	0	0	1	1	1	0	0	0	0	1	0	0	0	0	0	1	0	0	0	0
055D1	environmental	water	October 2007	Weser river, Hess. Oldendorf, Germany	0812	0	0	0	0	0	1	0	0	0	0	0	0	1	0	1	1	0	1	0	0	0	1	0	1	1	1	1	1	1	0	0	0	0	1	0	1	1	1	0	1	0	0	0	0
055D5	environmental	water	October 2007	Weser river, Hess. Oldendorf, Germany	0812	0	0	0	0	0	1	0	0	0	0	0	0	1	0	1	1	0	1	0	0	0	1	0	1	1	1	1	1	1	0	0	0	0	1	0	1	1	1	0	1	0	0	0	0
055SA2	environmental	water	July 2008	Weser river, Hess. Oldendorf, Germany	0812	0	0	0	0	0	1	0	0	0	0	0	0	1	0	1	1	0	1	0	0	0	1	0	1	0	0	1	1	1	0	0	0	0	1	0	0	0	0	0	1	0	0	0	0
055SA3	environmental	water	July 2008	Weser river, Hess. Oldendorf, Germany	0812	0	0	0	0	0	1	0	0	0	0	0	0	1	0	1	1	0	1	0	0	0	1	0	1	1	0	1	1	1	0	0	0	0	1	0	1	1	1	1	1	0	0	1	0
055SB1	environmental	water	July 2008	Weser river, Hess. Oldendorf, Germany	0812	0	0	0	0	0	1	0	0	0	0	0	0	1	0	1	1	0	1	0	0	0	1	0	1	0	0	1	1	1	0	0	0	0	1	0	0	0	0	0	1	0	0	0	0
055SB3	environmental	water	July 2008	Weser river, Hess. Oldendorf, Germany	0812	0	0	0	0	0	1	0	0	0	0	0	0	1	0	1	1	0	1	0	0	0	1	0	1	0	0	1	1	1	0	0	0	0	1	0	0	0	0	0	1	0	0	0	0
055SB4	environmental	water	July 2008	Weser river, Hess. Oldendorf, Germany	0812	0	0	0	0	0	1	0	0	0	0	0	0	1	0	1	1	0	1	0	0	0	1	0	1	1	0	1	1	1	1	0	0	0	1	0	1	1	1	1	1	0	0	1	0
055SC1	environmental	water	July 2008	Weser river, Hess. Oldendorf, Germany	0812	0	0	0	0	0	1	0	0	0	0	0	0	1	0	1	1	0	1	0	0	0	1	0	1	1	0	1	1	1	0	0	0	0	1	0	1	1	1	1	1	0	0	1	0
055SC2	environmental	water	July 2008	Weser river, Hess. Oldendorf, Germany	0812	0	0	0	0	0	1	0	0	0	0	0	0	1	0	1	1	0	1	0	0	0	1	0	1	0	0	1	1	1	0	0	0	0	1	0	0	0	0	0	1	0	0	0	0
055SC3	environmental	water	July 2008	Weser river, Hess. Oldendorf, Germany	0812	0	0	0	0	0	1	0	0	0	0	0	0	1	0	1	1	0	1	0	0	0	1	0	1	0	0	1	1	1	0	0	0	0	1	0	0	0	0	0	1	0	0	0	0
055SD4	environmental	water	July 2008	Weser river, Hess. Oldendorf, Germany	0812	0	0	0	0	0	1	0	0	0	0	0	0	1	0	1	1	0	1	0	0	0	1	0	1	0	0	1	1	1	0	0	0	0	1	0	0	0	0	0	1	0	0	0	0
055SE3	environmental	water	July 2008	Weser river, Hess. Oldendorf, Germany	0812	0	0	0	0	0	1	0	0	0	0	0	0	1	0	1	1	0	1	0	0	0	1	0	1	0	0	1	1	1	0	0	0	0	1	0	1	1	1	1	1	0	0	1	1
055SE5	environmental	water	July 2008	Weser river, Hess. Oldendorf, Germany	0812	0	0	0	0	0	1	0	0	0	0	0	0	1	0	1	1	0	1	0	0	0	1	0	1	0	0	1	1	1	0	0	0	0	1	0	0	0	0	0	1	0	0	0	0
055SF2	environmental	water	July 2008	Weser river, Hess. Oldendorf, Germany	0812	0	0	0	0	0	1	0	0	0	0	0	0	1	0	1	1	0	1	0	0	0	1	0	1	0	0	1	1	1	0	0	0	0	1	0	0	0	0	0	1	0	0	0	0
055SF3	environmental	water	July 2008	Weser river, Hess. Oldendorf, Germany	0812	0	0	0	0	0	1	0	0	0	0	0	0	1	0	1	1	0	1	0	0	0	1	0	1	0	0	1	1	1	0	0	0	0	1	0	0	0	0	0	1	0	0	0	0
101P24PA	chronic infection	COPD	2002-05-13	Buffalo, USA	0812	0	0	0	0	0	1	0	0	0	0	0	0	1	0	1	1	0	1	0	0	0	1	0	1	1	1	1	1	1	1	0	0	0	1	0	0	0	0	0	1	0	0	0	0
101P25PA	chronic infection	COPD	2002-06-17	Buffalo, USA	0812	0	0	0	0	0	1	0	0	0	0	0	0	1	0	1	1	0	1	0	0	0	1	0	1	1	1	1	1	1	1	0	0	0	1	0	0	0	0	0	1	0	0	0	0
110A7	environmental	water	October 2007	Oker river, Schwuelper, Germany	0812	0	0	0	0	0	1	0	0	0	0	0	0	1	0	1	1	0	1	0	0	0	1	0	1	1	1	1	1	1	0	0	0	0	1	0	0	0	0	0	1	0	0	0	0
120F3	environmental	water	October 2007	Oker river, Peine, Germany	0812	0	0	0	0	0	1	0	0	0	0	0	0	1	0	1	1	0	1	0	0	0	1	0	1	1	1	1	1	1	1	0	0	0	1	0	0	0	0	0	0	0	0	0	0
1G1	acute infection	lung infection	2003 - 2005	Geneva, Switzerland	0812	0	0	0	0	0	1	0	0	0	0	0	0	1	0	1	1	0	1	0	0	0	1	0	1	0	0	1	1	1	0	0	0	0	1	1	0	1	1	1	1	0	0	1	1
3F1	acute infection	peritonitis/abscesses	2003 - 2005	Geneva, Switzerland	0812	0	0	0	0	0	1	0	0	0	0	0	0	1	0	1	1	0	1	0	0	0	1	0	1	0	0	1	1	1	0	0	0	0	1	1	0	1	1	0	1	0	0	0	0
429SA1	environmental	water	July 2008	Weser river, Stroehen, Germany	0812	0	0	0	0	0	1	0	0	0	0	0	0	1	0	1	1	0	1	0	0	0	1	0	1	0	0	1	1	1	0	0	0	0	1	0	1	1	1	1	1	0	0	1	1
429SC1	environmental	water	July 2008	Weser river, Stroehen, Germany	0812	0	0	0	0	0	1	0	0	0	0	0	0	1	0	1	1	0	1	0	0	0	1	0	1	0	0	1	1	1	0	0	0	0	1	0	1	1	1	1	1	0	0	1	1
429SD1	environmental	water	July 2008	Weser river, Stroehen, Germany	0812	0	0	0	0	0	1	0	0	0	0	0	0	1	0	1	1	0	1	0	0	0	1	0	1	0	0	1	1	1	0	0	0	0	1	0	1	1	1	1	1	0	0	1	1
429SD2	environmental	water	July 2008	Weser river, Stroehen, Germany	0812	0	0	0	0	0	1	0	0	0	0	0	0	1	0	1	1	0	1	0	0	0	1	0	1	0	0	1	1	1	0	0	0	0	1	0	1	1	1	1	1	0	0	1	1
429SE1	environmental	water	July 2008	Weser river, Stroehen, Germany	0812	0	0	0	0	0	1	0	0	0	0	0	0	1	0	1	1	0	1	0	0	0	1	0	1	0	0	1	1	1	0	0	0	0	1	0	1	1	1	1	1	0	0	1	1
429SE2	environmental	water	July 2008	Weser river, Stroehen, Germany	0812	0	0	0	0	0	1	0	0	0	0	0	0	1	0	1	1	0	1	0	0	0	1	0	1	0	0	1	1	1	0	0	0	0	1	0	1	1	1	1	1	0	0	1	1
429SE3	environmental	water	July 2008	Weser river, Stroehen, Germany	0812	0	0	0	0	0	1	0	0	0	0	0	0	1	0	1	1	0	1	0	0	0	1	0	1	0	0	1	1	1	0	0	0	0	1	0	1	1	1	1	1	0	0	1	1
429SE4	environmental	water	July 2008	Weser river, Stroehen, Germany	0812	0	0	0	0	0	1	0	0	0	0	0	0	1	0	1	1	0	1	0	0	0	1	0	1	0	0	1	1	1	0	0	0	0	1	0	1	1	1	1	1	0	0	1	1
429SE5	environmental	water	July 2008	Weser river, Stroehen, Germany	0812	0	0	0	0	0	1	0	0	0	0	0	0	1	0	1	1	0	1	0	0	0	1	0	1	0	0	1	1	1	0	0	0	0	1	0	1	1	1	1	1	0	0	1	1
429SF2	environmental	water	July 2008	Weser river, Stroehen, Germany	0812	0	0	0	0	0	1	0	0	0	0	0	0	1	0	1	1	0	1	0	0	0	1	0	1	0	0	1	1	1	0	0	0	0	1	0	1	1	1	1	1	0	0	1	1
429SF3	environmental	water	July 2008	Weser river, Stroehen, Germany	0812	0	0	0	0	0	1	0	0	0	0	0	0	1	0	1	1	0	1	0	0	0	1	0	1	0	0	1	1	1	0	0	0	0	1	0	1	1	1	1	1	0	0	1	1
429SF4	environmental	water	July 2008	Weser river, Stroehen, Germany	0812	0	0	0	0	0	1	0	0	0	0	0	0	1	0	1	1	0	1	0	0	0	1	0	1	0	0	1	1	1	0	0	0	0	1	0	1	1	1	1	1	0	0	1	1
429SF5	environmental	water	July 2008	Weser river, Stroehen, Germany	0812	0	0	0	0	0	1	0	0	0	0	0	0	1	0	1	1	0	1	0	0	0	1	0	1	0	0	1	1	1	0	0	0	0	1	0	1	1	1	1	1	0	0	1	1
46P108PA	chronic infection	COPD	2003-11-03	Buffalo, USA	0812	0	0	0	0	0	1	0	0	0	0	0	0	1	0	1	1	0	1	0	0	0	1	0	1	1	0	1	1	1	1	0	0	0	1	1	0	1	1	1	1	0	0	1	0
46P112PA	chronic infection	COPD	2004-03-22	Buffalo, USA	0812	0	0	0	0	0	1	0	0	0	0	0	0	1	0	1	1	0	1	0	0	0	1	0	1	1	0	1	1	1	1	0	0	0	1	1	0	1	1	1	1	0	0	1	0
4A4	acute infection	peritonitis/abscesses	2003 - 2005	Geneva, Switzerland	0812	0	0	0	0	0	1	0	0	0	0	0	0	1	0	1	1	0	0	0	1	0	1	0	0	0	0	0	1	1	0	0	0	0	0	0	1	0	0	0	1	0	0	0	0
924SA2	environmental	water	July 2008	Weser river, Brake, Germany	0812	0	0	0	0	0	1	0	0	0	0	0	0	1	0	1	1	0	1	0	0	0	1	0	1	0	0	1	1	1	1	0	0	0	1	0	1	0	0	0	1	0	0	0	0
924SB2	environmental	water	July 2008	Weser river, Brake, Germany	0812	0	0	0	0	0	1	0	0	0	0	0	0	1	0	1	1	0	1	0	0	0	1	0	1	0	0	1	1	1	0	0	0	0	1	0	1	1	0	0	1	0	0	1	0
924SD3	environmental	water	July 2008	Weser river, Brake, Germany	0812	0	0	0	0	0	1	0	0	0	0	0	0	1	0	1	1	0	1	0	0	0	1	0	1	0	0	1	1	1	0	0	0	0	1	0	1	1	0	0	1	0	0	1	0
AC-UL-21	acute infection	human	unknown	Heidelberg, Germany	0812	0	0	0	0	0	1	0	0	0	0	0	0	1	0	1	1	0	1	0	0	0	1	0	1	1	0	1	1	1	0	0	0	0	1	0	0	0	0	0	1	0	0	0	0
HCF256	chronic infection	CF	2003-03-19	Hannover, Germany	0812	0	0	0	0	0	1	0	0	0	0	0	0	1	0	1	1	0	1	0	0	0	1	0	1	0	0	1	1	1	0	0	0	0	1	1	0	1	1	1	0	0	0	1	1
HCF263	chronic infection	CF	2003-11-12	Hannover, Germany	0812	0	0	0	0	0	1	0	0	0	0	0	0	1	0	1	1	0	1	0	0	0	1	0	1	1	0	1	1	1	0	0	0	0	1	1	0	1	1	1	1	0	0	1	0
HCF264	chronic infection	CF	2003-12-09	Hannover, Germany	0812	0	0	0	0	0	1	0	0	0	0	0	0	1	0	1	1	0	1	0	0	0	1	0	1	1	0	1	1	1	0	0	0	0	1	1	0	1	1	1	1	0	0	1	0
HCF265	chronic infection	CF	2003-11-03	Hannover, Germany	0812	0	0	0	0	0	1	0	0	0	0	0	0	1	0	1	1	0	1	0	0	0	1	0	1	1	0	1	1	1	0	0	0	0	1	1	0	1	1	1	1	0	0	1	0
HCF401	chronic infection	CF	2004-06-08	Hannover, Germany	0812	0	0	0	0	0	1	0	0	0	0	0	0	1	0	1	1	0	1	0	0	0	1	0	1	0	0	1	1	1	0	0	0	0	1	1	0	1	1	1	1	0	0	1	1
HCF404	chronic infection	CF	2004-09-07	Hannover, Germany	0812	0	0	0	0	0	1	0	0	0	0	0	0	1	0	1	1	0	1	0	0	0	1	0	1	0	0	1	1	1	0	0	0	0	1	1	0	1	1	1	1	0	0	1	1
HCF405	chronic infection	CF	2004-09-03	Hannover, Germany	0812	0	0	0	0	0	1	0	0	0	0	0	0	1	0	1	1	0	1	0	0	0	1	0	1	0	0	1	1	1	0	0	0	0	1	1	0	1	1	0	0	0	0	1	1
HCF444	chronic infection	CF	2004-01-09	Hannover, Germany	0812	0	0	0	0	0	1	0	0	0	0	0	0	1	0	1	1	0	1	0	0	0	1	0	1	1	0	1	1	1	0	0	0	0	1	1	0	1	1	1	1	0	0	1	0
HCF570	chronic infection	CF	2006-12-19	Hannover, Germany	0812	0	0	0	0	0	1	0	0	0	0	0	0	1	0	1	1	0	1	0	0	0	1	0	1	1	0	1	1	1	0	0	0	0	1	1	0	1	1	1	1	0	0	1	0
MCF264	chronic infection	CF	2006-11-10	Munich, Germany	0812	0	0	0	0	0	1	0	0	0	0	0	0	1	0	1	1	0	1	0	0	0	1	0	1	1	1	1	1	1	0	0	0	0	1	0	0	0	0	0	1	0	0	0	0
MCF265	chronic infection	CF	2006-11-10	Munich, Germany	0812	0	0	0	0	0	1	0	0	0	0	0	0	1	0	1	1	0	1	0	0	0	1	0	1	1	1	1	1	1	0	0	0	0	1	0	0	0	0	0	1	0	0	0	0
MCF266	chronic infection	CF	2006-11-10	Munich, Germany	0812	0	0	0	0	0	1	0	0	0	0	0	0	1	0	1	1	0	1	0	0	0	1	0	1	1	1	1	1	1	0	0	0	0	1	0	0	0	0	0	1	0	0	0	0
MCF267	chronic infection	CF	2006-11-10	Munich, Germany	0812	0	0	0	0	0	1	0	0	0	0	0	0	1	0	1	1	0	1	0	0	0	1	0	1	1	1	1	1	1	0	0	0	0	1	0	0	0	0	0	1	0	0	0	0
MCF912	chronic infection	CF	2007-11-21	Munich, Germany	0812	0	0	0	0	0	1	0	0	0	0	0	0	1	0	1	1	0	1	0	0	0	1	0	1	0	0	1	1	1	0	0	0	0	1	1	0	1	1	0	1	0	0	0	0
MCF974	chronic infection	CF	2008-01-30	Munich, Germany	0812	0	0	0	0	0	1	0	0	0	0	0	0	1	0	1	1	0	1	0	0	0	0	0	1	0	0	1	1	1	0	0	0	0	1	1	0	1	1	0	1	0	0	0	0
NCF013	acute infection	lung infection	unknown	Hobart, Australia	0812	0	0	0	0	0	1	0	0	0	0	0	0	1	0	1	1	0	1	0	0	0	1	0	1	0	0	1	1	1	0	0	0	0	1	0	0	1	1	1	1	0	0	1	1
P195-73	chronic infection	CF	1973	Copenhagen, Denmark	0812	0	0	0	0	0	1	0	0	0	0	0	0	1	0	1	1	0	1	0	0	0	1	0	1	0	0	1	1	1	0	0	0	0	1	0	0	1	1	1	1	0	0	1	0
PB13	acute infection	human	unknown	Hungary	0812	0	0	0	0	0	1	0	0	0	0	0	0	1	0	1	1	0	1	0	0	0	1	0	1	0	0	1	1	1	0	0	0	0	1	0	0	1	1	0	0	0	0	0	0
Psae2232	acute infection	ICU	2004 - 2006	Brussels, Belgium	0812	0	0	0	0	0	1	0	0	0	0	0	0	1	0	1	1	0	1	0	0	0	1	0	1	1	1	1	1	1	0	0	0	0	1	1	0	1	1	x	x	0	0	0	0
Zw117	chronic infection	CF	1997-12-23	Vienna, Austria	0812	0	0	0	0	0	1	0	0	0	0	0	0	1	0	1	1	0	x	x	x	x	x	x	1	0	0	0	1	1	0	0	0	0	1	x	x	0	0	0	0	x	x	x	x
110A3	environmental	water	October 2007	Oker river, Schwuelper, Germany	081A	0	0	0	0	0	1	0	0	0	0	0	0	1	1	0	1	0	0	1	0	0	1	0	0	1	1	1	1	1	1	1	0	0	0	0	1	1	1	0	1	0	0	0	0
110B8	environmental	water	October 2007	Oker river, Schwuelper, Germany	081A	0	0	0	0	0	1	0	0	0	0	0	0	1	1	0	1	0	0	1	0	0	1	0	0	1	1	1	1	1	1	1	0	0	0	0	1	1	1	0	1	0	0	0	0
110D1	environmental	water	October 2007	Oker river, Schwuelper, Germany	081A	0	0	0	0	0	1	0	0	0	0	0	0	1	1	0	1	0	0	1	0	0	1	0	0	1	1	1	1	1	1	1	0	0	0	0	1	1	1	0	1	0	0	0	0
110D8	environmental	water	October 2007	Oker river, Schwuelper, Germany	081A	0	0	0	0	0	1	0	0	0	0	0	0	1	1	0	1	0	0	1	0	0	1	0	0	1	1	1	1	1	1	1	0	0	0	0	1	1	1	0	1	0	0	0	0
110E3	environmental	water	October 2007	Oker river, Schwuelper, Germany	081A	0	0	0	0	0	1	0	0	0	0	0	0	1	1	0	1	0	0	1	0	0	1	0	0	1	1	1	1	1	1	1	0	0	0	0	1	1	1	0	1	0	0	0	0
110E4	environmental	water	October 2007	Oker river, Schwuelper, Germany	081A	0	0	0	0	0	1	0	0	0	0	0	0	1	1	0	1	0	0	1	0	0	1	0	0	1	1	1	1	1	1	1	0	0	0	0	1	1	1	0	1	0	0	0	0
110E9	environmental	water	October 2007	Oker river, Schwuelper, Germany	081A	0	0	0	0	0	1	0	0	0	0	0	0	1	1	0	1	0	0	1	0	0	1	0	0	1	1	1	1	1	1	1	0	0	0	0	1	1	1	0	1	0	0	0	0
110F2	environmental	water	October 2007	Oker river, Schwuelper, Germany	081A	0	0	0	0	0	1	0	0	0	0	0	0	1	1	0	1	0	0	1	0	0	1	0	0	1	1	1	1	1	1	1	0	0	0	0	1	1	1	0	1	0	0	0	0
114SA3	environmental	water	July 2008	Oker river, Boerssum, Germany	081A	0	0	0	0	0	1	0	0	0	0	0	0	1	1	0	1	0	1	0	0	0	1	0	1	0	1	1	1	1	1	1	1	1	0	0	0	0	0	0	1	0	0	0	0
114SA4	environmental	water	July 2008	Oker river, Boerssum, Germany	081A	0	0	0	0	0	1	0	0	0	0	0	0	1	1	0	1	0	1	0	0	0	1	0	1	0	1	1	1	1	1	1	1	1	0	0	0	0	0	0	1	0	0	0	0
114SD1	environmental	water	July 2008	Oker river, Boerssum, Germany	081A	0	0	0	0	0	1	0	0	0	0	0	0	1	1	0	1	0	1	0	0	0	1	0	1	0	1	1	1	1	1	1	1	1	0	0	0	0	0	0	1	0	0	0	0
114SF3	environmental	water	July 2008	Oker river, Boerssum, Germany	081A	0	0	0	0	0	1	0	0	0	0	0	0	1	1	0	1	0	1	0	0	0	1	0	1	0	1	1	1	1	1	1	1	1	0	0	0	0	0	0	1	0	0	0	0
MCF879	chronic infection	CF	2007-07-25	Munich, Germany	081A	0	0	0	0	0	1	0	0	0	0	0	0	1	1	0	1	0	1	0	0	0	1	0	1	0	0	1	0	1	1	1	1	1	1	0	0	0	0	0	0	0	0	1	0
RZ5	chronic infection	CF	unknown	USA	081E	0	0	1	0	0	1	0	0	0	0	0	0	1	1	0	1	0	1	0	0	0	1	0	0	0	0	1	0	1	1	1	0	0	0	1	0	1	1	0	1	0	0	0	0
RZ7	chronic infection	CF	unknown	USA	081E	0	0	1	0	0	1	0	0	0	0	0	0	1	1	0	1	0	1	0	0	0	1	0	0	0	0	1	0	1	1	1	0	0	0	1	0	1	1	0	1	0	0	0	0
Va27081	chronic infection	CF	1992	Halle, Germany	081E	0	0	1	0	0	1	0	0	0	0	0	0	1	1	0	1	0	0	0	0	1	1	0	1	0	0	1	0	1	1	1	1	1	0	0	0	0	0	0	0	0	0	0	0
110F3	environmental	water	October 2007	Oker river, Schwuelper, Germany	0822	0	0	0	0	0	1	0	0	0	0	0	1	0	0	1	1	0	0	1	0	0	1	0	1	0	1	1	0	0	0	0	0	0	0	0	1	1	1	0	1	0	0	1	0
63P10PA	chronic infection	COPD	1997-03-06	Buffalo, USA	0822	0	0	0	0	0	1	0	0	0	0	0	1	0	0	1	1	0	0	0	0	1	1	0	0	0	0	1	1	0	0	0	0	0	1	0	0	0	0	0	1	0	0	0	0
BS1	chronic infection	CF	1992-05-27	Hannover, Germany	0822	0	0	0	0	0	1	0	0	0	0	0	1	0	0	1	1	0	0	0	0	1	1	0	0	1	1	1	1	0	0	0	0	0	1	0	0	1	1	0	1	0	0	0	0
BS12	chronic infection	CF	1993-09-29	Hannover, Germany	0822	0	0	0	0	0	1	0	0	0	0	0	1	0	0	1	1	0	0	0	0	1	1	0	0	1	0	1	1	0	0	0	0	0	1	0	0	0	0	0	0	0	0	0	0
BS17	chronic infection	CF	1994-11-08	Hannover, Germany	0822	0	0	0	0	0	1	0	0	0	0	0	1	0	0	1	1	0	0	0	0	1	1	0	0	1	1	1	1	0	0	0	0	0	1	0	0	0	1	0	1	0	0	0	0
BS18	chronic infection	CF	1994-11-08	Hannover, Germany	0822	0	0	0	0	0	1	0	0	0	0	0	1	0	0	1	1	0	0	0	0	1	1	0	0	1	1	1	1	0	0	0	0	0	1	0	0	0	1	0	1	0	0	0	0
BS3	chronic infection	CF	1992-05-27	Hannover, Germany	0822	0	0	0	0	0	1	0	0	0	0	0	1	0	0	1	1	0	0	0	0	1	1	0	0	1	1	1	1	0	0	0	0	0	1	0	0	0	1	0	1	0	0	0	0
E2	environmental	plant surface	unknown	Italy	0822	0	0	0	0	0	1	0	0	0	0	0	1	0	0	1	1	0	0	0	0	1	1	0	0	0	0	1	1	0	0	0	0	0	1	1	0	0	0	1	1	1	0	0	0
NN14	chronic infection	CF	1988	Hannover, Germany	0832	0	0	0	0	0	1	0	0	0	0	0	1	1	0	1	1	0	1	0	0	0	1	0	1	0	0	1	1	1	0	0	0	0	1	1	0	1	1	0	1	0	0	0	0
NN23	chronic infection	CF	1990-01-31	Hannover, Germany	0832	0	0	0	0	0	1	0	0	0	0	0	1	1	0	1	1	0	1	0	0	0	1	0	1	0	0	1	1	1	0	0	0	0	1	1	0	1	1	0	1	0	0	0	0
NN24	chronic infection	CF	1990-01-31	Hannover, Germany	0832	0	0	0	0	0	1	0	0	0	0	0	1	1	0	1	1	0	1	0	0	0	1	0	1	0	0	1	1	1	0	0	0	0	1	1	0	1	1	0	1	0	0	0	0
NN5	chronic infection	CF	1986-04-22	Hannover, Germany	0832	0	0	0	0	0	1	0	0	0	0	0	1	1	0	1	1	0	1	0	0	0	1	0	1	0	0	1	1	1	0	0	0	0	1	1	0	1	1	0	0	0	0	0	0
NN6	chronic infection	CF	1986-04-22	Hannover, Germany	0832	0	0	0	0	0	1	0	0	0	0	0	1	1	0	1	1	0	1	0	0	0	1	0	1	0	0	1	1	1	0	0	0	0	1	1	0	1	1	0	0	0	0	0	0
CF016a	chronic infection	CF	unknown	Erlangen, Germany	0892	0	0	0	0	0	1	0	0	0	1	0	0	1	0	1	1	0	0	0	0	1	1	0	0	0	1	1	1	0	0	0	0	0	1	1	0	1	0	0	0	0	0	0	0
CF016b	chronic infection	CF	unknown	Erlangen, Germany	0892	0	0	0	0	0	1	0	0	0	1	0	0	1	0	1	1	0	0	0	0	1	1	0	0	0	1	1	1	0	0	0	0	0	1	1	0	1	0	0	0	0	0	0	0
20319240-501	environmental	Water	< 1974	Japan	0B92	0	0	0	0	0	1	0	1	1	1	0	0	1	0	1	1	0	1	0	0	0	1	0	1	0	0	1	1	1	0	0	0	0	1	0	0	0	0	0	1	0	0	0	0
20319240-502	environmental	Water	< 1974	Japan	0B92	0	0	0	0	0	1	0	1	1	1	0	0	1	0	1	1	0	1	0	0	0	1	0	1	0	0	1	1	1	0	0	0	0	1	0	0	0	0	0	1	0	0	0	0
DSM1253	unknown	unknown	< 1949	unknown	0B92	0	0	0	0	0	1	0	1	1	1	0	0	1	0	1	1	0	x	x	x	x	x	x	1	0	0	1	1	1	0	0	0	0	1	x	x	1	1	0	0	x	x	x	x
DSM288	unknown	unknown	< 1990	Goettingen, Germany	0B92	0	0	0	0	0	1	0	1	1	1	0	0	1	0	1	1	0	x	x	x	x	x	x	1	0	0	1	1	1	0	0	0	0	1	x	x	1	1	0	0	x	x	x	x
055C1	environmental	water	October 2007	Weser river, Hess. Oldendorf, Germany	0BA2	0	0	0	0	0	1	0	1	1	1	0	1	0	0	1	1	0	1	0	0	0	1	0	1	0	0	1	1	1	0	0	0	0	1	0	0	0	0	0	1	0	0	0	0
AC-UL-13	acute infection	human	unknown	Bochum, Germany	0BA2	0	0	0	0	0	1	0	1	1	1	0	1	0	0	1	1	0	1	0	0	0	1	0	1	0	0	1	1	1	0	0	0	0	1	0	0	0	0	0	0	0	0	0	0
BW-PB-13	acute infection	burn wound infection	2008 - 2009	Siemianowice Slaskic, Poland	0BA2	0	0	0	0	0	1	0	1	1	1	0	1	0	0	1	1	0	1	0	0	0	0	0	1	0	0	1	1	0	0	0	0	0	1	1	0	1	0	0	1	0	0	1	0
HCF483	chronic infection	CF	2005-04-19	Hannover, Germany	0BA2	0	0	0	0	0	1	0	1	1	1	0	1	0	0	1	1	0	1	0	0	0	1	0	1	0	0	1	1	1	0	0	0	0	1	0	0	0	0	0	1	0	0	0	0
RP42	chronic infection	CF	1994-09-27	Hannover, Germany	0C18	0	0	0	0	0	1	1	0	0	0	0	0	1	1	1	0	0	0	0	1	0	1	0	0	0	0	1	0	1	1	1	1	1	1	1	0	1	0	0	0	0	0	1	0
39033	acute infection	keratitis	2003	Bristol, Great Britain	0C1A	0	0	0	0	0	1	1	0	0	0	0	0	1	1	0	1	0	0	1	0	0	0	0	0	1	0	1	0	0	1	1	1	1	0	1	0	0	1	1	1	0	0	0	0
012D3	environmental	water	October 2007	Weser river, Hann. Muenden, Germany	0C1A	0	0	0	0	0	1	1	0	0	0	0	0	1	1	0	1	0	1	0	0	0	1	0	1	1	1	1	0	1	1	1	1	1	0	0	0	0	0	0	1	0	0	0	0
13104	acute infection	lung infection (intubation)	2003 - 2005	Limoges, France	0C1A	0	0	0	0	0	1	1	0	0	0	0	0	1	1	0	1	0	1	0	0	0	1	0	1	0	0	1	0	1	1	1	1	1	1	1	0	1	0	0	1	0	0	1	0
20319228-511	environmental	Water	< 1974	Japan	0C1A	0	0	0	0	0	1	1	0	0	0	0	0	1	1	0	1	0	1	0	0	0	1	0	1	1	1	1	0	1	1	1	1	1	0	0	0	0	0	0	1	0	0	0	0
702E3	environmental	water	October 2007	Weser river, Langwedel, Germany	0C1A	0	0	0	0	0	1	1	0	0	0	0	0	1	1	0	1	0	0	1	0	0	1	0	0	1	1	1	0	1	1	1	1	1	0	0	1	1	1	1	1	0	1	0	0
702SF2	environmental	water	July 2008	Weser river, Langwedel, Germany	0C1A	0	0	0	0	0	1	1	0	0	0	0	0	1	1	0	1	0	0	0	0	1	1	0	0	1	1	1	0	1	1	1	1	1	0	0	0	0	0	0	1	0	0	0	0
9946	chronic infection	CF	2003	Liverpool, Great Britain	0C1A	0	0	0	0	0	1	1	0	0	0	0	0	1	1	0	1	0	0	0	0	1	0	0	0	1	1	1	0	1	1	1	1	1	0	0	0	0	0	0	0	0	0	0	0
AC-UL-8	acute infection	human	unknown	Berlin, Germany	0C1A	0	0	0	0	0	1	1	0	0	0	0	0	1	1	0	1	0	0	1	0	0	1	0	0	1	1	1	0	1	1	1	1	1	0	1	0	1	1	1	1	0	1	0	0
MB5213	animal infection	mink	2005	Magdeburg, Germany	0C1A	0	0	0	0	0	1	1	0	0	0	0	0	1	1	0	1	0	0	0	0	1	0	0	0	1	0	1	0	1	1	1	0	0	0	0	0	0	0	0	0	0	0	0	0
MCF561	chronic infection	CF	2007-03-01	Munich, Germany	0C1A	0	0	0	0	0	1	1	0	0	0	0	0	1	1	0	1	0	0	1	0	0	1	0	0	1	0	1	0	1	1	1	1	1	0	1	0	1	1	1	1	0	0	0	0
RP43	chronic infection	CF	1994-09-27	Hannover, Germany	0C1A	0	0	0	0	0	1	1	0	0	0	0	0	1	1	0	1	0	0	0	1	0	1	0	0	0	0	1	1	1	1	1	1	1	1	1	0	1	0	0	1	0	0	1	0
UTI-41.1	acute infection	urinary tract infection	2006 - 2007	Munich, Germany	0C1A	0	0	0	0	0	1	1	0	0	0	0	0	1	1	0	1	0	0	1	0	0	1	0	0	1	0	1	0	1	1	1	1	1	0	1	0	1	1	1	1	0	0	0	0
UTI-41.2	acute infection	urinary tract infection	2006 - 2007	Munich, Germany	0C1A	0	0	0	0	0	1	1	0	0	0	0	0	1	1	0	1	0	0	1	0	0	1	0	0	1	0	1	0	1	1	1	1	1	0	1	0	1	1	1	1	0	0	0	0
MCF1018	chronic infection	CF	2007-11-25	Israel	0C22	0	0	0	0	0	1	1	0	0	0	0	1	0	0	1	1	0	0	0	0	1	1	0	0	0	0	1	0	0	0	0	0	0	1	1	0	1	0	0	1	0	0	1	0
Pneumo11	chronic infection	bronchiectasis	2017-11-13	Hannover, Germany	0C22	0	0	0	0	0	1	1	0	0	0	0	1	0	0	1	1	0	1	0	0	0	1	0	0	1	1	1	0	0	0	0	0	0	1	0	1	0	0	0	0	0	0	0	0
Pneumo12	chronic infection	bronchiectasis	2017-11-13	Hannover, Germany	0C22	0	0	0	0	0	1	1	0	0	0	0	1	0	0	1	1	0	1	0	0	0	1	0	0	1	1	1	0	0	0	0	0	0	1	0	1	0	0	0	0	0	0	0	0
RZ16	chronic infection	CF	unknown	USA	0C22	0	0	0	0	0	1	1	0	0	0	0	1	0	0	1	1	0	0	0	1	0	1	0	1	1	1	1	0	1	0	0	0	0	0	0	0	0	0	0	1	0	0	0	0
RZ17	chronic infection	CF	unknown	USA	0C22	0	0	0	0	0	1	1	0	0	0	0	1	0	0	1	1	0	0	0	1	0	1	0	1	1	1	1	0	1	0	0	0	0	0	0	0	0	0	0	1	0	0	0	0
HCF103	chronic infection	CF	2000-12-04	Hannover, Germany	0C2A	0	0	0	0	0	1	1	0	0	0	0	1	0	1	0	1	0	1	0	0	0	1	0	0	1	1	1	0	1	1	1	1	1	1	0	0	0	1	0	1	0	0	0	0
HCF104	chronic infection	CF	2000-12-14	Hannover, Germany	0C2A	0	0	0	0	0	1	1	0	0	0	0	1	0	1	0	1	0	1	0	0	0	1	0	0	1	1	1	0	1	1	1	1	1	1	1	0	1	1	0	1	0	0	0	0
HCF15	chronic infection	CF	1998	Hannover, Germany	0C2A	0	0	0	0	0	1	1	0	0	0	0	1	0	1	0	1	0	1	0	0	0	0	0	0	1	0	1	0	1	1	1	1	1	1	0	0	0	1	0	1	0	0	0	0
HCF383	chronic infection	CF	2004-08-06	Hannover, Germany	0C2A	0	0	0	0	0	1	1	0	0	0	0	1	0	1	0	1	0	1	0	0	0	1	0	0	1	0	1	0	1	1	1	1	1	1	0	0	0	0	0	1	0	0	1	0
HCF384	chronic infection	CF	2004-08-06	Hannover, Germany	0C2A	0	0	0	0	0	1	1	0	0	0	0	1	0	1	0	1	0	1	0	0	0	1	0	0	1	1	1	0	1	1	1	1	1	1	0	0	0	0	0	1	0	0	0	0
HCF46	chronic infection	CF	1998	Hannover, Germany	0C2A	0	0	0	0	0	1	1	0	0	0	0	1	0	1	0	1	0	1	0	0	0	0	0	0	1	1	1	0	1	1	1	1	1	1	0	0	0	1	0	1	0	0	0	0
HCF67	chronic infection	CF	1999	Hannover, Germany	0C2A	0	0	0	0	0	1	1	0	0	0	0	1	0	1	0	1	0	1	0	0	0	0	0	0	1	1	1	0	1	1	1	1	1	1	0	0	0	1	0	1	0	0	0	0
HCF68	chronic infection	CF	1999	Hannover, Germany	0C2A	0	0	0	0	0	1	1	0	0	0	0	1	0	1	0	1	0	1	0	0	0	0	0	0	1	1	1	0	1	1	1	1	1	1	0	0	0	1	0	1	0	0	0	0
Hi36	chronic infection	CF	2007-09-26	Hannover, Germany	0C2A	0	0	0	0	0	1	1	0	0	0	0	1	0	1	0	1	0	1	0	0	0	1	0	0	1	1	1	0	1	1	1	1	1	1	0	0	0	0	0	0	0	0	1	0
Hi37	chronic infection	CF	2008-02-20	Hannover, Germany	0C2A	0	0	0	0	0	1	1	0	0	0	0	1	0	1	0	1	0	1	0	0	0	1	0	0	1	1	1	0	1	1	1	1	1	1	0	0	0	0	0	0	0	0	1	0
Hi38	chronic infection	CF	2008-02-20	Hannover, Germany	0C2A	0	0	0	0	0	1	1	0	0	0	0	1	0	1	0	1	0	1	0	0	0	1	0	0	1	1	1	0	1	1	1	1	1	1	0	0	0	0	0	0	0	0	1	0
Hi39	chronic infection	CF	2008-02-20	Hannover, Germany	0C2A	0	0	0	0	0	1	1	0	0	0	0	1	0	1	0	1	0	1	0	0	0	1	0	0	1	0	1	0	1	1	1	1	1	1	0	0	0	0	0	0	0	0	0	0
Hi40	chronic infection	CF	2008-12-08	Hannover, Germany	0C2A	0	0	0	0	0	1	1	0	0	0	0	1	0	1	0	1	0	1	0	0	0	1	0	0	1	0	1	0	1	1	1	1	1	1	0	0	0	0	0	0	0	0	0	0
Hi46	chronic infection	CF	2010-03-17	Hannover, Germany	0C2A	0	0	0	0	0	1	1	0	0	0	0	1	0	1	0	1	0	1	0	0	0	1	0	0	1	0	1	0	1	1	1	1	1	1	0	0	0	0	0	0	0	0	1	0
Hi47	chronic infection	CF	2010-03-17	Hannover, Germany	0C2A	0	0	0	0	0	1	1	0	0	0	0	1	0	1	0	1	0	1	0	0	0	1	0	0	1	1	1	0	1	1	1	1	1	1	0	0	0	0	0	0	0	0	0	0
Hi48	chronic infection	CF	2010-10-20	Hannover, Germany	0C2A	0	0	0	0	0	1	1	0	0	0	0	1	0	1	0	1	0	1	0	0	0	1	0	0	1	0	1	0	1	1	1	1	1	1	0	0	0	0	0	0	0	0	1	0
HJ2	chronic infection	CF	1990	Cologne, Germany	0C2A	0	0	0	0	0	1	1	0	0	0	0	1	0	1	0	1	0	x	x	x	x	x	x	0	1	1	1	0	1	1	1	1	1	1	x	x	0	0	0	0	x	x	x	x
HK109	chronic infection	CF	2008-09-22	Hannover, Germany	0C2A	0	0	0	0	0	1	1	0	0	0	0	1	0	1	0	1	0	1	0	0	0	1	0	0	1	0	1	0	1	1	1	1	1	1	0	0	0	0	0	0	0	0	0	0
HS98	chronic infection	CF	2008-12-11	Hannover, Germany	0C2A	0	0	0	0	0	1	1	0	0	0	0	1	0	1	0	1	0	1	0	0	0	1	0	0	1	1	1	0	1	1	1	1	1	1	0	0	0	0	0	0	1	0	1	0
HT104B	chronic infection	CF	2008-06-19	Hannover, Germany	0C2A	0	0	0	0	0	1	1	0	0	0	0	1	0	1	0	1	0	1	0	0	0	1	0	0	1	0	1	0	1	1	1	1	1	1	0	0	0	0	0	0	0	0	0	0
KB85	chronic infection	CF	2008-06-04	Hannover, Germany	0C2A	0	0	0	0	0	1	1	0	0	0	0	1	0	1	0	1	0	1	0	0	0	1	0	0	1	1	1	0	1	1	1	1	1	1	0	0	0	0	0	0	0	0	1	0
KE-BN-1	acute infection	keratitis	unknown	Hungary	0C2A	0	0	0	0	0	1	1	0	0	0	0	1	0	1	0	1	0	0	0	0	1	1	0	0	1	0	1	0	1	1	1	1	1	0	0	0	0	0	0	0	0	0	0	0
NN90	chronic infection	CF	2003-11-04	Hannover, Germany	0C2A	0	0	0	0	0	1	1	0	0	0	0	1	0	1	0	1	0	1	0	0	0	0	0	0	1	0	1	0	1	1	1	1	1	1	0	0	1	0	0	0	0	0	0	0
NN91	chronic infection	CF	2003-11-04	Hannover, Germany	0C2A	0	0	0	0	0	1	1	0	0	0	0	1	0	1	0	1	0	1	0	0	0	1	0	0	1	1	1	0	1	1	1	1	1	0	0	0	1	0	0	0	0	0	1	0
Pneumo73	chronic infection	bronchiectasis	2018-02-16	Hannover, Germany	0C2A	0	0	0	0	0	1	1	0	0	0	0	1	0	1	0	1	0	1	0	0	0	1	0	0	1	1	1	0	1	1	1	1	1	1	0	0	0	0	0	0	0	0	1	0
Pneumo74	chronic infection	bronchiectasis	2018-02-19	Hannover, Germany	0C2A	0	0	0	0	0	1	1	0	0	0	0	1	0	1	0	1	0	1	0	0	0	1	0	0	1	1	1	0	1	1	1	1	1	1	0	0	0	0	0	0	0	0	1	0
RP48	chronic infection	CF	1996-04-01	Hannover, Germany	0C2A	0	0	0	0	0	1	1	0	0	0	0	1	0	1	0	1	0	1	0	0	0	1	0	0	1	1	1	0	1	1	1	1	1	1	0	0	0	0	0	0	0	0	1	0
RP7	chronic infection	CF	1986-02-26	Hannover, Germany	0C2A	0	0	0	0	0	1	1	0	0	0	0	1	0	1	0	1	0	0	1	0	0	1	0	1	0	0	1	0	1	1	1	1	1	0	1	0	1	1	0	1	0	0	0	0
6102	acute infection	lung infection (intubation)	2003 - 2005	Paris, France	0C2E	0	0	1	0	0	1	1	0	0	0	0	1	0	1	0	1	0	1	0	0	0	1	0	0	1	1	1	0	1	1	1	1	1	1	0	0	0	0	0	1	0	0	1	0
012A1	environmental	water	October 2007	Weser river, Hann. Muenden, Germany	0C2E	0	0	1	0	0	1	1	0	0	0	0	1	0	1	0	1	0	1	0	0	1	0	0	0	1	1	1	0	1	1	1	1	1	1	0	0	1	0	0	1	0	0	1	0
012A4	environmental	water	October 2007	Weser river, Hann. Muenden, Germany	0C2E	0	0	1	0	0	1	1	0	0	0	0	1	0	1	0	1	0	1	0	0	0	1	0	0	1	1	1	0	1	1	1	1	1	1	0	0	1	0	0	1	0	0	1	0
012B3	environmental	water	October 2007	Weser river, Hann. Muenden, Germany	0C2E	0	0	1	0	0	1	1	0	0	0	0	1	0	1	0	1	0	1	0	0	0	1	0	0	1	0	1	0	1	1	1	1	1	1	0	0	1	0	0	1	0	0	1	0
012B4	environmental	water	October 2007	Weser river, Hann. Muenden, Germany	0C2E	0	0	1	0	0	1	1	0	0	0	0	1	0	1	0	1	0	1	0	0	0	1	0	0	1	0	1	0	1	1	1	1	1	1	0	0	1	0	0	1	0	0	1	0
012C1	environmental	water	October 2007	Weser river, Hann. Muenden, Germany	0C2E	0	0	1	0	0	1	1	0	0	0	0	1	0	1	0	1	0	1	0	0	0	1	0	0	1	1	1	0	1	1	1	1	1	1	0	0	1	0	0	1	0	0	1	0
012E3	environmental	water	October 2007	Weser river, Hann. Muenden, Germany	0C2E	0	0	1	0	0	1	1	0	0	0	0	1	0	1	0	1	0	1	0	0	0	1	0	0	1	1	1	0	1	1	1	1	1	0	0	0	0	0	0	1	0	0	1	0
012F6	environmental	water	October 2007	Weser river, Hann. Muenden, Germany	0C2E	0	0	1	0	0	1	1	0	0	0	0	1	0	1	0	1	0	1	0	0	0	1	0	0	1	1	1	0	1	1	1	1	1	1	0	0	1	0	0	1	0	0	1	0
15101 J1 A	acute infection	lung infection (intubation)	2003 - 2005	Prat de Llobregat, Spain	0C2E	0	0	1	0	0	1	1	0	0	0	0	1	0	1	0	1	0	1	0	0	0	1	0	0	1	1	1	0	1	1	1	1	1	1	0	0	0	0	0	1	0	0	1	0
15101 J-1 A	acute infection	lung infection (intubation)	2003 - 2005	Prat de Llobregat, Spain	0C2E	0	0	1	0	0	1	1	0	0	0	0	1	0	1	0	1	0	1	0	0	0	1	0	0	1	1	1	0	1	1	1	1	1	1	0	0	0	0	0	1	0	0	1	0
15107 J-1 A	acute infection	lung infection (intubation)	2003 - 2005	Prat de Llobregat, Spain	0C2E	0	0	1	0	0	1	1	0	0	0	0	1	0	1	0	1	0	1	0	0	0	1	0	0	1	0	1	0	1	1	1	1	1	1	1	0	1	0	0	1	0	0	1	0
15945-80	chronic infection	CF	1980	Copenhagen, Denmark	0C2E	0	0	1	0	0	1	1	0	0	0	0	1	0	1	0	1	0	1	0	0	0	1	0	0	1	1	1	0	1	1	1	1	1	1	0	0	0	0	0	1	0	0	1	0
16101 A	acute infection	lung infection (intubation)	2003 - 2005	Mallorca, Spain	0C2E	0	0	1	0	0	1	1	0	0	0	0	1	0	1	0	1	0	1	0	0	0	1	0	0	1	1	1	0	1	1	1	1	1	0	0	0	0	0	0	1	0	0	1	0
16102 B	acute infection	lung infection (intubation)	2003 - 2005	Mallorca, Spain	0C2E	0	0	1	0	0	1	1	0	0	0	0	1	0	1	0	1	0	1	0	0	0	1	0	0	1	1	1	0	1	1	1	1	1	0	0	0	0	0	0	1	0	0	1	0
406D1	environmental	water	October 2007	Weser river, Drakenburg, Germany	0C2E	0	0	1	0	0	1	1	0	0	0	0	1	0	1	0	1	0	1	0	0	0	1	0	0	1	1	1	0	1	1	1	1	1	1	0	0	0	0	0	0	0	0	1	0
429E5	environmental	water	October 2007	Weser river, Stroehen, Germany	0C2E	0	0	1	0	0	1	1	0	0	0	0	1	0	1	0	1	0	1	0	0	0	1	0	0	1	1	1	0	1	1	1	1	1	1	0	0	0	0	0	1	0	0	1	0
AC-BN-2	acute infection	human	unknown	Hungary	0C2E	0	0	1	0	0	1	1	0	0	0	0	1	0	1	0	1	0	1	0	0	0	1	0	0	1	1	1	0	1	1	1	1	1	1	0	0	1	1	0	0	0	0	1	0
AC-BN-3	acute infection	human	unknown	Hungary	0C2E	0	0	1	0	0	1	1	0	0	0	0	1	0	1	0	1	0	1	0	0	0	1	0	0	1	1	1	0	1	1	1	1	1	1	0	0	1	1	0	0	0	0	0	0
AC-UL-32	acute infection	human	unknown	Magdeburg, Germany	0C2E	0	0	1	0	0	1	1	0	0	0	0	1	0	1	0	1	0	1	0	0	0	1	0	0	1	1	1	0	1	1	1	1	1	1	1	0	1	0	0	1	0	0	1	0
AC-UL-37	acute infection	human	unknown	Rotenburg (Wuemme), Germany	0C2E	0	0	1	0	0	1	1	0	0	0	0	1	0	1	0	1	0	1	0	0	0	1	0	0	1	1	1	0	1	1	1	1	1	1	0	0	0	0	0	1	0	0	1	0
AC-UL-40	acute infection	human	unknown	Ulm, Germany	0C2E	0	0	1	0	0	1	1	0	0	0	0	1	0	1	0	1	0	1	0	0	0	1	0	0	1	1	1	0	1	1	1	1	1	1	0	0	0	0	0	1	0	0	1	0
BW-PB-1	acute infection	burn wound infection	2008 - 2009	Siemianowice Slaskic, Poland	0C2E	0	0	1	0	0	1	1	0	0	0	0	1	0	1	0	1	0	1	0	0	0	1	0	0	1	1	1	0	1	1	1	1	1	1	0	0	0	1	1	1	0	0	1	0
HCF105	chronic infection	CF	2000-12-14	Hannover, Germany	0C2E	0	0	1	0	0	1	1	0	0	0	0	1	0	1	0	1	0	1	0	0	0	1	0	0	1	0	1	0	1	1	1	1	1	1	1	0	1	1	0	1	0	0	0	0
HCF106	chronic infection	CF	2000-12-19	Hannover, Germany	0C2E	0	0	1	0	0	1	1	0	0	0	0	1	0	1	0	1	0	1	0	0	0	1	0	0	1	0	1	0	1	1	1	1	1	1	1	0	1	1	0	1	0	1	0	0
HCF107	chronic infection	CF	2000-11-01	Hannover, Germany	0C2E	0	0	1	0	0	1	1	0	0	0	0	1	0	1	0	1	0	1	0	0	0	1	0	0	1	0	1	0	1	1	1	1	1	1	1	0	1	1	0	0	0	0	0	0
HCF109	chronic infection	CF	2000-12-18	Hannover, Germany	0C2E	0	0	1	0	0	1	1	0	0	0	0	1	0	1	0	1	0	1	0	0	0	1	0	0	1	1	1	0	1	1	1	1	1	0	0	0	0	0	0	0	0	0	0	0
HCF311	chronic infection	CF	2003-01-28	Hannover, Germany	0C2E	0	0	1	0	0	1	1	0	0	0	0	1	0	1	0	1	0	1	0	0	0	1	0	0	1	1	1	0	1	1	1	1	1	1	0	0	0	0	0	0	0	0	1	0
HCF158	chronic infection	CF	2001-05-02	Hannover, Germany	0C2E	0	0	1	0	0	1	1	0	0	0	0	1	0	1	0	1	0	1	0	0	0	1	0	0	1	1	1	0	1	1	1	1	1	1	0	0	0	0	0	1	0	0	1	0
HCF186	chronic infection	CF	2002-07-31	Hannover, Germany	0C2E	0	0	1	0	0	1	1	0	0	0	0	1	0	1	0	1	0	1	0	0	0	1	0	0	1	1	1	0	1	1	1	1	1	1	0	0	0	1	0	1	0	0	1	0
HCF187	chronic infection	CF	2002-08-13	Hannover, Germany	0C2E	0	0	1	0	0	1	1	0	0	0	0	1	0	1	0	1	0	1	0	0	0	1	0	0	1	1	1	0	1	1	1	1	1	1	0	0	0	0	0	0	0	0	1	0
HCF188	chronic infection	CF	2002-03-20	Hannover, Germany	0C2E	0	0	1	0	0	1	1	0	0	0	0	1	0	1	0	1	0	1	0	0	0	1	0	0	1	1	1	0	1	1	1	1	1	1	0	0	0	0	0	0	0	0	1	0
HCF189	chronic infection	CF	2002-03-19	Hannover, Germany	0C2E	0	0	1	0	0	1	1	0	0	0	0	1	0	1	0	1	0	1	0	0	0	1	0	0	1	1	1	0	1	1	1	1	1	1	0	0	0	0	0	0	0	0	1	0
HCF251	chronic infection	CF	2002-11-05	Hannover, Germany	0C2E	0	0	1	0	0	1	1	0	0	0	0	1	0	1	0	1	0	1	0	0	0	1	0	0	1	0	1	0	1	1	1	1	1	1	1	0	1	0	0	0	0	0	1	0
HCF308	chronic infection	CF	2003-01-25	Hannover, Germany	0C2E	0	0	1	0	0	1	1	0	0	0	0	1	0	1	0	1	0	1	0	0	0	1	0	0	1	1	1	0	1	1	1	1	1	0	0	0	0	0	0	0	0	0	1	0
HCF310	chronic infection	CF	2003-01-25	Hannover, Germany	0C2E	0	0	1	0	0	1	1	0	0	0	0	1	0	1	0	1	0	1	0	0	0	1	0	0	1	1	1	0	1	1	1	1	1	1	0	0	0	0	0	0	0	0	1	0
HCF320	chronic infection	CF	2003-04-01	Hannover, Germany	0C2E	0	0	1	0	0	1	1	0	0	0	0	1	0	1	0	1	0	1	0	0	0	1	0	0	1	1	1	0	1	1	1	1	1	1	0	0	0	0	0	0	0	0	1	0
HCF321	chronic infection	CF	2003-04-01	Hannover, Germany	0C2E	0	0	1	0	0	1	1	0	0	0	0	1	0	1	0	1	0	1	0	0	0	1	0	0	1	1	1	0	1	1	1	1	1	1	0	0	0	0	0	0	0	0	1	0
HCF338	chronic infection	CF	2003-06-23	Hannover, Germany	0C2E	0	0	1	0	0	1	1	0	0	0	0	1	0	1	0	1	0	1	0	0	0	1	0	0	1	0	1	0	1	1	1	1	1	1	1	0	1	0	0	1	0	0	1	0
HCF351	chronic infection	CF	2003-03-28	Hannover, Germany	0C2E	0	0	1	0	0	1	1	0	0	0	0	1	0	1	0	1	0	1	0	0	0	1	0	0	1	1	1	0	1	1	1	1	1	1	0	0	0	0	0	1	0	0	1	0
HCF356	chronic infection	CF	2003-10-06	Hannover, Germany	0C2E	0	0	1	0	0	1	1	0	0	0	0	1	0	1	0	1	0	1	0	0	0	1	0	0	1	1	1	0	1	1	1	1	1	1	0	0	0	0	0	0	0	0	0	1
HCF357	chronic infection	CF	2003-10-21	Hannover, Germany	0C2E	0	0	1	0	0	1	1	0	0	0	0	1	0	1	0	1	0	1	0	0	0	1	0	0	1	1	1	0	1	1	1	1	1	1	0	0	0	0	0	0	0	0	0	1
HCF381	chronic infection	CF	2004-07-13	Hannover, Germany	0C2E	0	0	1	0	0	1	1	0	0	0	0	1	0	1	0	1	0	1	0	0	0	1	0	0	1	1	1	0	1	1	1	1	1	1	0	0	0	0	0	1	0	0	1	0
HCF382	chronic infection	CF	2004-07-12	Hannover, Germany	0C2E	0	0	1	0	0	1	1	0	0	0	0	1	0	1	0	1	0	1	0	0	0	1	0	0	1	1	1	0	1	1	1	1	1	1	0	0	0	0	0	1	0	0	1	0
HCF407	chronic infection	CF	2004-08-02	Hannover, Germany	0C2E	0	0	1	0	0	1	1	0	0	0	0	1	0	1	0	1	0	1	0	0	0	1	0	0	1	0	1	0	1	1	1	1	1	1	0	0	0	0	0	0	0	0	0	1
HCF408	chronic infection	CF	2004-03-12	Hannover, Germany	0C2E	0	0	1	0	0	1	1	0	0	0	0	1	0	1	0	1	0	1	0	0	0	1	0	0	1	1	1	0	1	1	1	1	1	1	0	0	0	0	0	0	0	0	0	1
HCF409	chronic infection	CF	2004-03-12	Hannover, Germany	0C2E	0	0	1	0	0	1	1	0	0	0	0	1	0	1	0	1	0	1	0	0	0	1	0	0	1	1	1	0	1	1	1	1	1	1	0	0	0	0	0	1	0	0	1	0
HCF416	chronic infection	CF	2004-06-22	Hannover, Germany	0C2E	0	0	1	0	0	1	1	0	0	0	0	1	0	1	0	1	0	1	0	0	0	1	0	0	1	1	1	0	1	1	1	1	1	1	0	0	0	0	0	0	0	0	1	0
HCF423	chronic infection	CF	2004-03-22	Hannover, Germany	0C2E	0	0	1	0	0	1	1	0	0	0	0	1	0	1	0	1	0	1	0	0	0	1	0	0	1	1	1	0	1	1	1	1	1	1	0	0	0	0	0	1	0	0	1	0
HCF460	chronic infection	CF	2004-10-16	Hannover, Germany	0C2E	0	0	1	0	0	1	1	0	0	0	0	1	0	1	0	1	0	1	0	0	0	1	0	0	1	1	1	0	1	1	1	1	1	1	0	0	0	0	0	1	0	0	1	0
HCF462	chronic infection	CF	2004-10-16	Hannover, Germany	0C2E	0	0	1	0	0	1	1	0	0	0	0	1	0	1	0	1	0	1	0	0	0	1	0	0	1	1	1	0	1	1	1	1	1	1	0	0	0	0	0	1	0	0	1	0
HCF463	chronic infection	CF	2005-09-20	Hannover, Germany	0C2E	0	0	1	0	0	1	1	0	0	0	0	1	0	1	0	1	0	1	0	0	0	1	0	0	1	1	1	0	1	1	1	1	1	1	0	0	0	0	0	1	0	0	1	0
HCF464	chronic infection	CF	2005-09-20	Hannover, Germany	0C2E	0	0	1	0	0	1	1	0	0	0	0	1	0	1	0	1	0	1	0	0	0	1	0	0	1	1	1	0	1	1	1	1	1	1	0	0	0	0	0	1	0	0	1	0
HCF47	chronic infection	CF	1999	Hannover, Germany	0C2E	0	0	1	0	0	1	1	0	0	0	0	1	0	1	0	1	0	1	0	0	0	1	0	0	1	1	1	0	1	1	1	1	1	1	0	0	0	0	0	0	0	0	1	0
HCF52	chronic infection	CF	1999	Hannover, Germany	0C2E	0	0	1	0	0	1	1	0	0	0	0	1	0	1	0	1	0	1	0	0	0	1	0	0	1	0	1	0	1	1	1	1	1	1	0	0	0	0	0	0	0	0	0	0
HCF53	chronic infection	CF	1999	Hannover, Germany	0C2E	0	0	1	0	0	1	1	0	0	0	0	1	0	1	0	1	0	1	0	0	0	1	0	0	1	0	1	0	1	1	1	1	1	1	0	0	0	0	0	0	0	0	0	0
HCF571	chronic infection	CF	2006-12-19	Hannover, Germany	0C2E	0	0	1	0	0	1	1	0	0	0	0	1	0	1	0	1	0	1	0	0	0	1	0	0	1	1	1	0	1	1	1	1	1	1	0	0	0	0	0	1	0	0	1	0
HCF63	chronic infection	CF	1999	Hannover, Germany	0C2E	0	0	1	0	0	1	1	0	0	0	0	1	0	1	0	1	0	1	0	0	0	1	0	0	1	1	1	0	1	1	1	1	1	1	0	0	0	0	0	0	0	0	1	0
HCF-EI391	chronic infection	CF	2007-08-10	Hannover, Germany	0C2E	0	0	1	0	0	1	1	0	0	0	0	1	0	1	0	1	0	1	0	0	0	1	0	0	1	1	1	0	1	1	1	1	1	1	0	0	0	0	0	1	0	0	1	0
HCF91	chronic infection	CF	2000-12-18	Hannover, Germany	0C2E	0	0	1	0	0	1	1	0	0	0	0	1	0	1	0	1	0	1	0	0	0	1	0	0	1	1	1	0	1	1	1	1	1	1	0	0	0	0	0	1	0	0	1	0
HCF92	chronic infection	CF	2000-12-18	Hannover, Germany	0C2E	0	0	1	0	0	1	1	0	0	0	0	1	0	1	0	1	0	1	0	0	0	1	0	0	1	1	1	0	1	1	1	1	1	1	0	0	0	0	0	1	0	0	1	0
HCF94	chronic infection	CF	2000-12-18	Hannover, Germany	0C2E	0	0	1	0	0	1	1	0	0	0	0	1	0	1	0	1	0	1	0	0	0	1	0	0	1	1	1	0	1	1	1	1	1	1	0	0	0	0	0	1	0	0	1	0
HCF97	chronic infection	CF	2000-12-18	Hannover, Germany	0C2E	0	0	1	0	0	1	1	0	0	0	0	1	0	1	0	1	0	1	0	0	0	1	0	0	1	1	1	0	1	1	1	1	1	1	0	0	0	0	0	0	0	0	1	0
Hi1	chronic infection	CF	1981-06-18	Hannover, Germany	0C2E	0	0	1	0	0	1	1	0	0	0	0	1	0	1	0	1	0	1	0	0	1	1	0	0	1	1	1	1	1	1	1	1	1	1	0	0	1	1	0	1	0	0	1	0
Hi12	chronic infection	CF	1996-01-11	Hannover, Germany	0C2E	0	0	1	0	0	1	1	0	0	0	0	1	0	1	0	1	0	1	0	0	0	1	0	0	1	1	1	0	1	1	1	1	1	1	0	0	0	0	0	0	0	0	1	0
Hi19	chronic infection	CF	1999-04-29	Hannover, Germany	0C2E	0	0	1	0	0	1	1	0	0	0	0	1	0	1	0	1	0	1	0	0	0	1	0	0	1	1	1	0	1	1	1	1	1	1	0	0	0	0	0	1	0	0	1	0
Hi2	chronic infection	CF	1981-06-18	Hannover, Germany	0C2E	0	0	1	0	0	1	1	0	0	0	0	1	0	1	0	1	0	1	0	0	0	1	0	0	1	1	1	1	1	1	1	1	1	1	0	0	1	1	0	1	0	0	1	0
Hi22	chronic infection	CF	2000-07-10	Hannover, Germany	0C2E	0	0	1	0	0	1	1	0	0	0	0	1	0	1	0	1	0	1	0	0	0	1	0	0	1	1	1	0	1	1	1	1	1	1	0	0	0	0	0	1	0	0	1	0
Hi33	chronic infection	CF	2004-06-19	Hannover, Germany	0C2E	0	0	1	0	0	1	1	0	0	0	0	1	0	1	0	1	0	1	0	0	1	1	0	0	1	1	1	1	1	1	1	1	1	1	0	0	1	1	0	1	0	0	1	0
Hi34	chronic infection	CF	2004-06-19	Hannover, Germany	0C2E	0	0	1	0	0	1	1	0	0	0	0	1	0	1	0	1	0	1	0	0	1	1	0	0	1	1	1	1	1	1	1	1	1	1	0	0	1	1	0	1	0	0	1	0
HS80	chronic infection	CF	2004-06-30	Hannover, Germany	0C2E	0	0	1	0	0	1	1	0	0	0	0	1	0	1	0	1	0	1	0	0	0	1	0	0	1	1	1	0	1	1	1	1	1	1	0	0	0	1	0	1	0	0	1	0
KB6	chronic infection	CF	1988-04-20	Sarstedt, Germany	0C2E	0	0	1	0	0	1	1	0	0	0	0	1	0	1	0	1	0	1	0	0	0	1	0	0	1	1	0	0	1	1	1	1	1	1	0	0	0	0	0	0	0	0	1	0
20319250-242	environmental	water	May 2003	Sagami Bay, Japan	0C2E	0	0	1	0	0	1	1	0	0	0	0	1	0	1	0	1	0	1	0	0	0	1	0	0	1	1	1	0	1	1	1	1	1	1	0	0	1	0	0	1	0	0	1	0
20319251-601	environmental	water	December 2003	Kumamoto Bay, Japan	0C2E	0	0	1	0	0	1	1	0	0	0	0	1	0	1	0	1	0	1	0	0	1	0	0	0	1	1	1	0	1	1	1	1	1	0	0	0	0	0	0	1	0	0	0	0
MCF132	chronic infection	CF	2006-10-05	Israel	0C2E	0	0	1	0	0	1	1	0	0	0	0	1	0	1	0	1	0	1	0	0	0	1	0	0	1	0	1	0	1	1	1	1	1	1	0	0	0	0	0	1	0	0	1	0
MCF196	chronic infection	CF	2006-10-24	Israel	0C2E	0	0	1	0	0	1	1	0	0	0	0	1	0	1	0	1	0	1	0	0	0	1	0	0	1	1	1	0	1	1	1	1	1	1	0	0	0	0	0	0	0	0	1	0
MCF249	chronic infection	CF	2006-11-09	Munich, Germany	0C2E	0	0	1	0	0	1	1	0	0	0	0	1	0	1	0	1	0	1	0	0	0	0	0	0	1	1	1	0	1	1	1	1	1	1	0	0	0	0	0	1	0	0	1	0
MCF863	chronic infection	CF	2007-07-12	Munich, Germany	0C2E	0	0	1	0	0	1	1	0	0	0	0	1	0	1	0	1	0	1	0	0	0	1	0	0	1	1	1	0	1	1	1	1	1	1	0	0	0	0	0	1	0	0	1	0
Pneumo94	chronic infection	bronchiectasis	2018-03-09	Hannover, Germany	0C2E	0	0	1	0	0	1	1	0	0	0	0	1	0	1	0	1	0	1	0	0	0	1	0	0	1	1	1	0	1	1	1	1	1	1	0	0	0	0	0	0	0	0	1	0
PO-235	environmental	water	2004	Sagami Bay, Japan	0C2E	0	0	1	0	0	1	1	0	0	0	0	1	0	1	0	1	0	1	0	0	0	1	0	0	1	0	1	0	1	1	1	1	1	0	0	0	0	0	0	0	0	0	1	0
PO-241	environmental	water	2004	Sagami Bay, Japan	0C2E	0	0	1	0	0	1	1	0	0	0	0	1	0	1	0	1	0	1	0	0	0	1	0	0	1	0	1	0	1	1	1	1	1	1	0	0	0	0	0	0	0	0	1	0
RP1	chronic infection	CF	1985-03-26	Hannover, Germany	0C2E	0	0	1	0	0	1	1	0	0	0	0	1	0	1	0	1	0	1	0	0	0	1	0	0	1	1	1	0	1	1	1	1	1	1	0	0	0	0	0	0	0	0	1	0
RP11	chronic infection	CF	1987-03-20	Hannover, Germany	0C2E	0	0	1	0	0	1	1	0	0	0	0	1	0	1	0	1	0	1	0	0	0	1	0	0	1	1	1	0	1	1	1	1	1	1	0	0	0	0	0	0	0	0	1	0
RP12	chronic infection	CF	1987-10-01	Hannover, Germany	0C2E	0	0	1	0	0	1	1	0	0	0	0	1	0	1	0	1	0	1	0	0	0	1	0	0	1	1	1	0	1	1	1	1	1	1	0	0	0	0	0	1	0	0	1	0
RP13	chronic infection	CF	1988-01-20	Hannover, Germany	0C2E	0	0	1	0	0	1	1	0	0	0	0	1	0	1	0	1	0	1	0	0	0	1	0	0	1	1	1	0	1	1	1	1	1	1	0	0	0	0	0	1	0	0	1	0
RP14	chronic infection	CF	1988-01-20	Hannover, Germany	0C2E	0	0	1	0	0	1	1	0	0	0	0	1	0	1	0	1	0	1	0	0	0	1	0	0	1	1	1	0	1	1	1	1	1	1	0	0	0	0	0	1	0	0	1	0
RP15	chronic infection	CF	1988-06-16	Hannover, Germany	0C2E	0	0	1	0	0	1	1	0	0	0	0	1	0	1	0	1	0	1	0	0	0	1	0	0	1	1	1	0	1	1	1	1	1	1	0	0	0	0	0	1	0	0	1	0
RP16	chronic infection	CF	1988-06-16	Hannover, Germany	0C2E	0	0	1	0	0	1	1	0	0	0	0	1	0	1	0	1	0	1	0	0	0	1	0	0	1	1	1	0	1	1	1	1	1	1	0	0	0	0	0	1	0	0	1	0
RP17	chronic infection	CF	1988-06-16	Hannover, Germany	0C2E	0	0	1	0	0	1	1	0	0	0	0	1	0	1	0	1	0	1	0	0	0	1	0	0	1	1	1	0	1	1	1	1	1	1	0	0	0	0	0	1	0	0	1	0
RP19	chronic infection	CF	1989-03-08	Hannover, Germany	0C2E	0	0	1	0	0	1	1	0	0	0	0	1	0	1	0	1	0	1	0	0	0	1	0	0	1	1	1	0	1	1	1	1	1	1	0	0	0	0	0	0	0	0	1	0
RP2	chronic infection	CF	1985-03-26	Hannover, Germany	0C2E	0	0	1	0	0	1	1	0	0	0	0	1	0	1	0	1	0	1	0	0	0	1	0	0	1	0	1	0	1	1	1	1	1	1	0	0	0	0	0	0	0	0	1	0
RP20	chronic infection	CF	1989-03-08	Hannover, Germany	0C2E	0	0	1	0	0	1	1	0	0	0	0	1	0	1	0	1	0	1	0	0	0	1	0	0	1	1	1	0	1	1	1	1	1	1	0	0	0	0	0	1	0	0	1	0
RP21	chronic infection	CF	1989-07-12	Hannover, Germany	0C2E	0	0	1	0	0	1	1	0	0	0	0	1	0	1	0	1	0	1	0	0	0	1	0	0	1	1	1	0	1	1	1	1	1	1	0	0	0	0	0	0	0	0	1	0
RP22	chronic infection	CF	1989-07-12	Hannover, Germany	0C2E	0	0	1	0	0	1	1	0	0	0	0	1	0	1	0	1	0	1	0	0	0	1	0	0	1	1	1	0	1	1	1	1	1	1	0	0	0	0	0	0	0	0	1	0
RP23	chronic infection	CF	1990-01-20	Hannover, Germany	0C2E	0	0	1	0	0	1	1	0	0	0	0	1	0	1	0	1	0	1	0	0	0	1	0	0	1	1	1	0	1	1	1	1	1	1	0	0	0	0	0	0	0	0	1	0
RP24	chronic infection	CF	1990-01-24	Hannover, Germany	0C2E	0	0	1	0	0	1	1	0	0	0	0	1	0	1	0	1	0	1	0	0	0	1	0	0	1	1	1	0	1	1	1	1	1	1	0	0	0	0	0	0	0	0	1	0
RP25	chronic infection	CF	1990-09-05	Hannover, Germany	0C2E	0	0	1	0	0	1	1	0	0	0	0	1	0	1	0	1	0	1	0	0	0	1	0	0	1	1	1	0	1	1	1	1	1	1	0	0	0	0	0	1	0	0	1	0
RP26	chronic infection	CF	1990-09-05	Hannover, Germany	0C2E	0	0	1	0	0	1	1	0	0	0	0	1	0	1	0	1	0	1	0	0	0	1	0	0	1	1	1	0	1	1	1	1	1	1	0	0	0	0	0	1	0	0	1	0
RP27	chronic infection	CF	1990-09-05	Hannover, Germany	0C2E	0	0	1	0	0	1	1	0	0	0	0	1	0	1	0	1	0	1	0	0	0	1	0	0	1	1	1	0	1	1	1	1	1	1	0	0	0	0	0	0	0	0	1	0
RP28	chronic infection	CF	1991-06-05	Hannover, Germany	0C2E	0	0	1	0	0	1	1	0	0	0	0	1	0	1	0	1	0	1	0	0	0	1	0	0	1	1	1	0	1	1	1	1	1	1	0	0	0	0	0	0	0	0	1	0
RP29	chronic infection	CF	1991-06-05	Hannover, Germany	0C2E	0	0	1	0	0	1	1	0	0	0	0	1	0	1	0	1	0	1	0	0	0	1	0	0	1	1	1	0	1	1	1	1	1	1	0	0	0	0	0	1	0	0	1	0
RP3	chronic infection	CF	1985-09-24	Hannover, Germany	0C2E	0	0	1	0	0	1	1	0	0	0	0	1	0	1	0	1	0	1	0	0	0	1	0	0	1	1	1	0	1	1	1	1	1	1	0	0	0	0	0	0	0	0	1	0
RP30	chronic infection	CF	1991-09-25	Hannover, Germany	0C2E	0	0	1	0	0	1	1	0	0	0	0	1	0	1	0	1	0	1	0	0	0	1	0	0	1	1	1	0	1	1	1	1	1	1	0	0	0	0	0	1	0	0	1	0
RP31	chronic infection	CF	1991-09-25	Hannover, Germany	0C2E	0	0	1	0	0	1	1	0	0	0	0	1	0	1	0	1	0	1	0	0	0	1	0	0	1	1	1	0	1	1	1	1	1	1	0	0	0	0	0	1	0	0	1	0
RP4	chronic infection	CF	1985-09-24	Hannover, Germany	0C2E	0	0	1	0	0	1	1	0	0	0	0	1	0	1	0	1	0	1	0	0	0	1	0	0	1	1	1	0	1	1	1	1	1	1	0	0	0	0	0	0	0	0	1	0
RP44	chronic infection	CF	1995-04-05	Hannover, Germany	0C2E	0	0	1	0	0	1	1	0	0	0	0	1	0	1	0	1	0	1	0	0	0	1	0	0	1	1	1	0	1	1	1	1	1	1	0	0	0	0	0	0	0	0	1	0
RP5	chronic infection	CF	1985-09-24	Hannover, Germany	0C2E	0	0	1	0	0	1	1	0	0	0	0	1	0	1	0	1	0	1	0	0	0	1	0	0	1	0	1	0	1	1	1	1	1	1	0	0	0	0	0	0	0	0	1	0
RP6	chronic infection	CF	1986-02-26	Hannover, Germany	0C2E	0	0	1	0	0	1	1	0	0	0	0	1	0	1	0	1	0	1	0	0	0	1	0	0	1	1	1	0	1	1	1	1	1	1	0	0	0	0	0	0	0	0	1	0
RP8	chronic infection	CF	1986-02-26	Hannover, Germany	0C2E	0	0	1	0	0	1	1	0	0	0	0	1	0	1	0	1	0	1	0	0	0	1	0	0	1	1	1	0	1	1	1	1	1	1	0	0	0	0	0	0	0	0	1	0
RP9	chronic infection	CF	1986-09-11	Hannover, Germany	0C2E	0	0	1	0	0	1	1	0	0	0	0	1	0	1	0	1	0	1	0	0	0	1	0	0	1	1	1	0	1	1	1	1	1	1	0	0	1	0	0	1	0	0	1	0
SG57	chronic infection	CF	2001-11-12	Bueckeburg, Germany	0C2E	0	0	1	0	0	1	1	0	0	0	0	1	0	1	0	1	0	1	0	0	0	1	0	0	1	1	1	0	1	1	1	1	1	1	0	0	0	0	0	0	0	0	1	0
SG58	chronic infection	CF	2001-11-12	Bueckeburg, Germany	0C2E	0	0	1	0	0	1	1	0	0	0	0	1	0	1	0	1	0	1	0	0	0	1	0	0	1	1	1	0	1	1	1	1	1	1	0	0	0	0	0	0	0	0	1	0
Tasmania5	chronic infection	COPD	unknown	Hobart, Australia	0C2E	0	0	1	0	0	1	1	0	0	0	0	1	0	1	0	1	0	1	0	0	0	1	0	0	1	0	1	1	1	1	1	1	1	0	0	0	1	0	0	1	0	0	0	0
UTI-21	acute infection	urinary tract infection	2006 - 2007	Munich, Germany	0C2E	0	0	1	0	0	1	1	0	0	0	0	1	0	1	0	1	0	1	0	0	0	1	0	0	1	0	1	0	1	1	1	1	1	1	0	0	0	0	0	0	0	0	0	0
UTI-55	acute infection	urinary tract infection	2006 - 2007	Munich, Germany	0C2E	0	0	1	0	0	1	1	0	0	0	0	1	0	1	0	1	0	1	0	0	0	1	0	0	1	1	1	0	1	1	1	1	1	1	0	0	1	0	0	1	0	0	1	0
UTI-58	acute infection	urinary tract infection	2006 - 2007	Munich, Germany	0C2E	0	0	1	0	0	1	1	0	0	0	0	1	0	1	0	1	0	1	0	0	0	1	0	0	1	1	1	0	1	1	1	1	1	1	0	0	0	0	0	1	0	0	1	0
UTI-6	acute infection	urinary tract infection	2006 - 2007	Munich, Germany	0C2E	0	0	1	0	0	1	1	0	0	0	0	1	0	1	0	1	0	1	0	0	0	1	0	0	1	1	1	0	1	1	1	1	1	1	0	0	0	0	0	0	0	0	0	0
UTI-7	acute infection	urinary tract infection	2006 - 2007	Munich, Germany	0C2E	0	0	1	0	0	1	1	0	0	0	0	1	0	1	0	1	0	1	0	0	0	1	0	0	1	1	1	0	1	1	1	1	1	0	0	0	1	0	0	0	0	0	0	0
WU1	chronic infection	CF	1987-11-10	Bueckeburg, Germany	0C2E	0	0	1	0	0	1	1	0	0	0	0	1	0	1	0	1	0	1	0	0	0	1	0	0	1	1	1	0	1	1	1	1	1	1	0	0	0	0	0	0	0	0	1	0
Zw79_1	chronic infection	CF	1997-08-04	Galway, Ireland	0C2E	0	0	1	0	0	1	1	0	0	0	0	1	0	1	0	1	0	x	x	x	x	x	x	0	1	0	1	0	1	1	1	1	1	0	x	x	0	0	1	0	x	x	x	x
Zw80	chronic infection	CF	1997-08-04	Galway, Ireland	0C2E	0	0	1	0	0	1	1	0	0	0	0	1	0	1	0	1	0	x	x	x	x	x	x	0	1	0	1	0	1	1	1	1	1	0	x	x	0	0	0	0	x	x	x	x
RP102	chronic infection	CF	2007-10-25	Hannover, Germany	0C48	0	0	0	0	0	1	1	0	0	0	1	0	0	1	1	0	0	1	0	0	0	0	0	1	1	1	1	0	1	1	1	0	0	0	1	0	1	1	0	0	0	0	1	1
01049-006674a	chronic infection	CF	2006-04-10	Jena, Germany	0C4A	0	0	0	0	0	1	1	0	0	0	1	0	0	1	0	1	0	1	0	0	0	1	0	1	0	0	1	0	1	1	1	0	0	0	1	0	1	1	1	1	0	0	1	1
01049-006674b	chronic infection	CF	2006-04-10	Jena, Germany	0C4A	0	0	0	0	0	1	1	0	0	0	1	0	0	1	0	1	0	1	0	0	0	1	0	1	0	0	1	0	1	1	1	0	0	0	1	0	1	1	1	1	0	0	1	1
01049-006679	chronic infection	CF	2006-04-10	Jena, Germany	0C4A	0	0	0	0	0	1	1	0	0	0	1	0	0	1	0	1	0	1	0	0	0	1	0	1	0	0	1	0	1	1	1	0	0	0	1	0	1	1	1	0	0	0	1	1
AI-BN-10	acute infection	bovine infection	unknown	Hungary	0C4A	0	0	0	0	0	1	1	0	0	0	1	0	0	1	0	1	0	1	0	0	0	1	0	1	0	0	1	0	1	1	1	0	0	0	0	0	1	1	1	0	0	0	1	1
AI-BN-26	bovine	bovine infection	unknown	Hungary	0C4A	0	0	0	0	0	1	1	0	0	0	1	0	0	1	0	1	0	1	0	0	0	1	0	1	0	0	1	0	1	1	1	0	0	0	1	0	1	1	1	0	0	0	1	1
MCF293	chronic infection	CF	2006-11-22	Munich, Germany	0C4A	0	0	0	0	0	1	1	0	0	0	1	0	0	1	0	1	0	1	0	0	0	1	0	1	0	0	1	0	1	1	1	0	0	0	1	0	1	1	1	1	0	0	1	1
MCF845	chronic infection	CF	2007-07-02	Munich, Germany	0C4A	0	0	0	0	0	1	1	0	0	0	1	0	0	1	0	1	0	1	0	0	0	1	0	1	0	0	1	0	1	1	1	0	0	0	1	0	1	1	1	1	0	0	1	1
RP101	chronic infection	CF	2007-10-25	Hannover, Germany	0C4A	0	0	0	0	0	1	1	0	0	0	1	0	0	1	0	1	0	1	0	0	0	1	0	1	0	1	1	0	1	1	1	0	0	0	1	0	1	1	0	0	0	0	1	1
RP103	chronic infection	CF	2008-09-30	Hannover, Germany	0C4A	0	0	0	0	0	1	1	0	0	0	1	0	0	1	0	1	0	1	0	0	0	1	0	1	0	0	1	0	1	1	1	0	0	0	1	0	1	1	0	0	0	0	1	1
RP104	chronic infection	CF	2008-09-30	Hannover, Germany	0C4A	0	0	0	0	0	1	1	0	0	0	1	0	0	1	0	1	0	1	0	0	0	1	0	1	0	0	1	0	1	1	1	0	0	0	1	0	1	1	0	0	0	0	1	1
RP105	chronic infection	CF	2008-09-30	Hannover, Germany	0C4A	0	0	0	0	0	1	1	0	0	0	1	0	0	1	0	1	0	1	0	0	0	1	0	1	0	0	1	0	1	1	1	0	0	0	1	0	1	1	0	0	0	0	1	1
RP110	chronic infection	CF	2010-01-11	Hannover, Germany	0C4A	0	0	0	0	0	1	1	0	0	0	1	0	0	1	0	1	0	1	0	0	0	1	0	1	0	0	1	0	1	1	1	0	0	0	0	1	1	1	0	0	0	0	1	1
RP111	chronic infection	CF	2010-01-11	Hannover, Germany	0C4A	0	0	0	0	0	1	1	0	0	0	1	0	0	1	0	1	0	1	0	0	0	1	0	1	0	0	1	0	1	1	1	0	0	0	0	0	1	1	0	0	0	0	1	1
RP112	chronic infection	CF	2010-06-19	Hannover, Germany	0C4A	0	0	0	0	0	1	1	0	0	0	1	0	0	1	0	1	0	1	0	0	0	1	0	1	0	0	1	0	1	1	1	0	0	0	0	1	1	1	0	0	0	0	1	1
RP113	chronic infection	CF	2010-06-19	Hannover, Germany	0C4A	0	0	0	0	0	1	1	0	0	0	1	0	0	1	0	1	0	1	0	0	0	1	0	1	0	0	1	0	1	1	1	0	0	0	0	1	1	1	1	0	0	0	1	1
RP114	chronic infection	CF	2010-06-19	Hannover, Germany	0C4A	0	0	0	0	0	1	1	0	0	0	1	0	0	1	0	1	0	1	0	0	0	1	0	1	0	0	1	0	1	1	1	0	0	0	0	1	1	1	0	0	0	0	1	1
RP45	chronic infection	CF	1995-04-05	Hannover, Germany	0C4A	0	0	0	0	0	1	1	0	0	0	1	0	0	1	0	1	0	1	0	0	0	1	0	1	0	0	1	0	1	1	1	0	0	0	1	0	1	1	0	0	0	0	1	1
RP46	chronic infection	CF	1995-09-26	Hannover, Germany	0C4A	0	0	0	0	0	1	1	0	0	0	1	0	0	1	0	1	0	1	0	0	0	1	0	1	0	0	1	0	1	1	1	0	0	0	1	0	1	1	0	0	0	0	1	1
RP47	chronic infection	CF	1996-04-01	Hannover, Germany	0C4A	0	0	0	0	0	1	1	0	0	0	1	0	0	1	0	1	0	1	0	0	0	1	0	1	0	0	1	0	1	1	1	0	0	0	1	0	1	1	0	0	0	0	1	1
RP51	chronic infection	CF	1997-05-15	Hannover, Germany	0C4A	0	0	0	0	0	1	1	0	0	0	1	0	0	1	0	1	0	1	0	0	0	1	0	1	0	0	1	0	1	1	1	0	0	0	1	0	1	1	0	0	0	0	1	1
RP55	chronic infection	CF	1998-10-26	Hannover, Germany	0C4A	0	0	0	0	0	1	1	0	0	0	1	0	0	1	0	1	0	1	0	0	0	1	0	1	0	0	1	0	1	1	1	0	0	0	1	0	1	1	1	1	0	0	1	1
RP56	chronic infection	CF	1998-10-26	Hannover, Germany	0C4A	0	0	0	0	0	1	1	0	0	0	1	0	0	1	0	1	0	1	0	0	0	1	0	1	0	0	1	0	1	1	1	0	0	0	1	0	1	1	1	1	0	0	1	1
RP59	chronic infection	CF	1999-04-26	Hannover, Germany	0C4A	0	0	0	0	0	1	1	0	0	0	1	0	0	1	0	1	0	1	0	0	0	1	0	1	0	0	1	0	1	1	1	0	0	0	1	0	1	1	0	0	0	0	1	1
RP63	chronic infection	CF	2000-05-08	Hannover, Germany	0C4A	0	0	0	0	0	1	1	0	0	0	1	0	0	1	0	1	0	1	0	0	0	1	0	1	0	0	1	0	1	1	1	0	0	0	1	0	1	1	0	0	0	0	1	1
RP64	chronic infection	CF	2000-05-08	Hannover, Germany	0C4A	0	0	0	0	0	1	1	0	0	0	1	0	0	1	0	1	0	1	0	0	0	1	0	1	0	0	1	0	1	1	1	0	0	0	1	0	1	1	0	0	0	0	1	1
RP65	chronic infection	CF	2000-11-24	Hannover, Germany	0C4A	0	0	0	0	0	1	1	0	0	0	1	0	0	1	0	1	0	1	0	0	0	1	0	1	0	0	1	0	1	1	1	0	0	0	1	0	1	1	0	0	0	0	1	1
RP67	chronic infection	CF	2001-01-29	Hannover, Germany	0C4A	0	0	0	0	0	1	1	0	0	0	1	0	0	1	0	1	0	1	0	0	0	1	0	1	0	0	1	0	1	1	1	0	0	0	1	0	1	1	1	1	0	0	1	1
RP70	chronic infection	CF	2001-06-30	Hannover, Germany	0C4A	0	0	0	0	0	1	1	0	0	0	1	0	0	1	0	1	0	1	0	0	0	1	0	1	0	0	1	0	1	1	1	0	0	0	1	0	1	1	0	0	0	0	1	1
RP72	chronic infection	CF	2002-02-07	Hannover, Germany	0C4A	0	0	0	0	0	1	1	0	0	0	1	0	0	1	0	1	0	1	0	0	0	1	0	1	0	0	1	0	1	1	1	0	0	0	1	0	1	1	0	0	0	0	1	1
RP73	chronic infection	CF	2002-02-07	Hannover, Germany	0C4A	0	0	0	0	0	1	1	0	0	0	1	0	0	1	0	1	0	1	0	0	0	1	0	1	0	0	1	0	1	1	1	0	0	0	1	0	1	1	0	0	0	0	1	1
RP74	chronic infection	CF	2002-08-08	Hannover, Germany	0C4A	0	0	0	0	0	1	1	0	0	0	1	0	0	1	0	1	0	1	0	0	0	1	0	1	0	0	1	0	1	1	1	0	0	0	1	0	1	1	0	0	0	0	1	1
RP76	chronic infection	CF	2003-02-18	Hannover, Germany	0C4A	0	0	0	0	0	1	1	0	0	0	1	0	0	1	0	1	0	1	0	0	0	1	0	1	0	0	1	0	1	1	1	0	0	0	1	0	1	1	1	1	0	0	1	1
RP77	chronic infection	CF	2003-02-18	Hannover, Germany	0C4A	0	0	0	0	0	1	1	0	0	0	1	0	0	1	0	1	0	1	0	0	0	1	0	1	0	0	1	0	1	1	1	0	0	0	1	0	1	1	1	1	0	0	1	1
RP78	chronic infection	CF	2003-02-18	Hannover, Germany	0C4A	0	0	0	0	0	1	1	0	0	0	1	0	0	1	0	1	0	1	0	0	0	1	0	1	0	0	1	0	1	1	1	0	0	0	1	0	1	1	0	0	0	0	1	1
RP79	chronic infection	CF	2003-02-18	Hannover, Germany	0C4A	0	0	0	0	0	1	1	0	0	0	1	0	0	1	0	1	0	1	0	0	0	1	0	1	0	0	1	0	1	1	1	0	0	0	1	0	1	1	1	1	0	0	1	1
RP80	chronic infection	CF	2003-08-08	Hannover, Germany	0C4A	0	0	0	0	0	1	1	0	0	0	1	0	0	1	0	1	0	1	0	0	0	1	0	1	0	0	1	0	1	1	1	0	0	0	1	0	1	1	1	1	0	0	1	1
RP81	chronic infection	CF	2003-08-08	Hannover, Germany	0C4A	0	0	0	0	0	1	1	0	0	0	1	0	0	1	0	1	0	1	0	0	0	1	0	1	0	0	1	0	1	1	1	0	0	0	1	0	1	1	1	1	0	0	1	1
RP82	chronic infection	CF	2003-08-08	Hannover, Germany	0C4A	0	0	0	0	0	1	1	0	0	0	1	0	0	1	0	1	0	1	0	0	0	1	0	1	0	0	1	0	1	1	1	0	0	0	1	0	1	1	0	0	0	0	1	1
RP83	chronic infection	CF	2003-08-08	Hannover, Germany	0C4A	0	0	0	0	0	1	1	0	0	0	1	0	0	1	0	1	0	0	0	0	0	1	0	1	0	0	1	0	1	1	1	0	0	0	1	0	1	1	0	0	0	0	1	1
RP84	chronic infection	CF	2003-08-08	Hannover, Germany	0C4A	0	0	0	0	0	1	1	0	0	0	1	0	0	1	0	1	0	1	0	0	0	1	0	1	0	0	1	0	1	1	1	0	0	0	1	0	1	1	0	0	0	0	1	1
RP85	chronic infection	CF	2003-08-08	Hannover, Germany	0C4A	0	0	0	0	0	1	1	0	0	0	1	0	0	1	0	1	0	1	0	0	0	1	0	1	0	0	1	0	1	1	1	0	0	0	1	0	1	1	0	0	0	0	1	1
RP86	chronic infection	CF	2004-08-20	Hannover, Germany	0C4A	0	0	0	0	0	1	1	0	0	0	1	0	0	1	0	1	0	1	0	0	0	1	0	1	0	0	1	0	1	1	1	0	0	0	1	0	1	1	0	0	0	0	1	1
RP87	chronic infection	CF	2004-08-20	Hannover, Germany	0C4A	0	0	0	0	0	1	1	0	0	0	1	0	0	1	0	1	0	1	0	0	0	1	0	1	0	0	1	0	1	1	1	0	0	0	1	0	1	1	0	0	0	0	1	1
RP88	chronic infection	CF	2004-08-20	Hannover, Germany	0C4A	0	0	0	0	0	1	1	0	0	0	1	0	0	1	0	1	0	1	0	0	0	1	0	1	0	0	1	0	1	1	1	0	0	0	1	0	1	1	0	0	0	0	1	1
RP89	chronic infection	CF	2004-08-24	Hannover, Germany	0C4A	0	0	0	0	0	1	1	0	0	0	1	0	0	1	0	1	0	1	0	0	0	1	0	1	0	0	1	0	1	1	1	0	0	0	1	0	1	1	0	0	0	0	1	1
RP90	chronic infection	CF	2004-08-24	Hannover, Germany	0C4A	0	0	0	0	0	1	1	0	0	0	1	0	0	1	0	1	0	1	0	0	0	1	0	1	0	0	1	0	1	1	1	0	0	0	1	0	1	1	0	0	0	0	1	1
RP91	chronic infection	CF	2004-08-24	Hannover, Germany	0C4A	0	0	0	0	0	1	1	0	0	0	1	0	0	1	0	1	0	1	0	0	0	1	0	1	0	0	1	0	1	1	1	0	0	0	1	0	1	1	0	0	0	0	1	1
RP96	chronic infection	CF	2006-03-29	Hannover, Germany	0C4A	0	0	0	0	0	1	1	0	0	0	1	0	0	1	0	1	0	1	0	0	0	1	0	1	0	0	1	0	1	1	1	0	0	0	1	0	1	1	0	0	0	0	1	1
RP97	chronic infection	CF	2006-03-29	Hannover, Germany	0C4A	0	0	0	0	0	1	1	0	0	0	1	0	0	1	0	1	0	1	0	0	0	1	0	1	0	0	1	0	1	1	1	0	0	0	1	0	1	1	0	0	0	0	1	1
RP99	chronic infection	CF	2007-01-15	Hannover, Germany	0C4A	0	0	0	0	0	1	1	0	0	0	1	0	0	1	0	1	0	1	0	0	0	1	0	1	0	0	1	0	1	1	1	0	0	0	1	0	1	1	0	0	0	0	1	1
MCF577	chronic infection	CF	2007-03-07	Munich, Germany	0C5E	0	0	1	0	0	1	1	0	0	0	1	0	1	1	0	1	0	0	0	1	0	1	0	0	0	0	1	0	0	1	1	1	1	1	1	0	1	1	1	1	0	0	1	1
MCF-B2	chronic infection	CF	2008	Munich, Germany	0C5E	0	0	1	0	0	1	1	0	0	0	1	0	1	1	0	1	0	0	0	1	0	1	0	0	0	0	1	0	0	1	1	1	1	0	1	0	1	1	1	1	0	0	0	1
MCF-B3	chronic infection	CF	2008	Munich, Germany	0C5E	0	0	1	0	0	1	1	0	0	0	1	0	1	1	0	1	0	0	0	1	0	1	0	0	0	0	1	0	0	1	1	1	1	0	1	0	1	1	1	1	0	0	0	1
MCF-B4	chronic infection	CF	2008	Munich, Germany	0C5E	0	0	1	0	0	1	1	0	0	0	1	0	1	1	0	1	0	0	0	1	0	1	0	0	0	0	1	0	0	1	1	1	1	0	0	1	1	1	1	0	0	0	0	1
Zw75_2	chronic infection	CF	1997-04-10	Jena, Germany	0C5E	0	0	1	0	0	1	1	0	0	0	1	0	1	1	0	1	0	0	0	1	0	0	0	0	0	0	1	0	0	1	1	1	1	1	1	1	1	1	0	0	0	0	1	0
120SD1	environmental	water	July 2008	Oker river, Peine, Germany	0D92	0	0	0	0	0	1	1	0	1	1	0	0	1	0	1	1	0	0	0	0	1	1	0	0	0	0	1	0	0	0	0	0	0	1	0	0	0	0	0	1	0	0	0	0
Zw22	chronic infection	CF	1996-12-16	Ravensburg, Germany	0D92	0	0	0	0	0	1	1	0	1	1	0	0	1	0	1	1	0	0	0	1	0	0	0	1	1	0	0	0	1	0	0	0	0	0	0	0	0	0	0	0	0	0	0	0
055SE4	environmental	water	July 2008	Weser river, Hess. Oldendorf, Germany	0D9A	0	0	0	0	0	1	1	0	1	1	0	0	1	1	0	1	0	1	0	0	0	1	0	0	1	1	1	0	0	1	1	1	1	0	0	0	0	0	0	1	0	0	0	0
3D9	acute infection	lung infection	2003 - 2005	Geneva, Switzerland	0D9A	0	0	0	0	0	1	1	0	1	1	0	0	1	1	0	1	0	1	0	0	0	1	0	1	0	0	1	0	0	1	1	1	1	0	1	0	0	1	0	1	0	0	0	1
63P100PA	chronic infection	COPD	2004-08-02	Buffalo, USA	0D9A	0	0	0	0	0	1	1	0	1	1	0	0	1	1	0	1	0	0	1	0	0	1	0	1	1	0	0	0	0	1	1	0	0	0	0	0	0	0	0	1	0	0	0	0
63P150PA	chronic infection	COPD	2007-05-08	Buffalo, USA	0D9A	0	0	0	0	0	1	1	0	1	1	0	0	1	1	0	1	0	0	1	0	0	1	0	1	1	0	0	0	0	1	1	0	0	0	0	0	0	0	0	1	0	0	0	0
63P96PA	chronic infection	COPD	2004-04-14	Buffalo, USA	0D9A	0	0	0	0	0	1	1	0	1	1	0	0	1	1	0	1	0	0	1	0	0	1	0	1	1	0	0	0	0	1	1	0	0	0	0	0	0	0	0	1	0	0	0	0
702SF1	environmental	water	July 2008	Weser river, Langwedel, Germany	0D9A	0	0	0	0	0	1	1	0	1	1	0	0	1	1	0	1	0	1	0	0	0	1	0	0	0	0	1	0	1	1	1	0	0	0	0	0	0	0	0	1	0	0	0	0
924SC3	environmental	water	July 2008	Weser river, Brake, Germany	0D9A	0	0	0	0	0	1	1	0	1	1	0	0	1	1	0	1	0	1	0	0	0	1	0	1	0	1	1	0	0	1	1	0	0	0	0	0	0	0	0	1	0	0	0	0
924SD1	environmental	water	July 2008	Weser river, Brake, Germany	0D9A	0	0	0	0	0	1	1	0	1	1	0	0	1	1	0	1	0	1	0	0	0	1	0	1	0	1	1	0	0	1	1	0	0	0	0	0	0	0	0	1	0	0	0	0
924SD4	environmental	water	July 2008	Weser river, Brake, Germany	0D9A	0	0	0	0	0	1	1	0	1	1	0	0	1	1	0	1	0	1	0	0	0	1	0	1	0	1	1	0	0	1	1	0	0	0	0	0	0	0	0	1	0	0	0	0
924SE2	environmental	water	July 2008	Weser river, Brake, Germany	0D9A	0	0	0	0	0	1	1	0	1	1	0	0	1	1	0	1	0	1	0	0	0	1	0	1	0	1	1	0	0	1	1	0	0	0	0	0	0	0	0	1	0	0	0	0
924SF5	environmental	water	July 2008	Weser river, Brake, Germany	0D9A	0	0	0	0	0	1	1	0	1	1	0	0	1	1	0	1	0	1	0	0	0	1	0	1	0	1	1	0	0	1	1	0	0	0	0	0	0	0	0	1	0	0	0	0
MCF564	chronic infection	CF	2007-03-01	Munich, Germany	0D9A	0	0	0	0	0	1	1	0	1	1	0	0	1	1	0	1	0	0	1	0	0	1	0	1	1	0	0	0	0	1	1	0	0	0	0	0	0	0	0	1	0	0	0	0
MCF989	chronic infection	CF	2008-01-31	Munich, Germany	0D9A	0	0	0	0	0	1	1	0	1	1	0	0	1	1	0	1	0	1	0	0	0	0	0	0	0	0	1	0	1	1	1	0	0	0	0	0	0	0	0	1	0	0	0	0
Pneumo32	chronic infection	bronchiectasis	2017-12-08	Hannover, Germany	0D9A	0	0	0	0	0	1	1	0	1	1	0	0	1	1	0	1	0	1	0	0	0	1	0	1	0	1	1	0	0	1	1	0	0	0	0	0	0	0	0	0	0	0	0	0
Pneumo34	chronic infection	bronchiectasis	2017-12-08	Hannover, Germany	0D9A	0	0	0	0	0	1	1	0	1	1	0	0	1	1	0	1	0	1	0	0	0	1	0	1	1	1	1	1	0	1	1	1	1	1	1	0	1	0	0	0	0	0	1	0
110SB3	environmental	water	July 2008	Oker river, Schwuelper, Germany	0E9A	0	0	0	0	0	1	1	1	0	1	0	0	1	1	0	1	0	1	0	0	0	1	0	1	1	1	0	0	1	1	1	1	1	0	0	1	1	1	1	1	0	0	0	0
110SD3	environmental	water	July 2008	Oker river, Schwuelper, Germany	0E9A	0	0	0	0	0	1	1	1	0	1	0	0	1	1	0	1	0	1	0	0	0	1	0	1	1	1	0	0	1	1	1	1	1	0	0	1	1	1	1	1	0	0	0	0
110SE3	environmental	water	July 2008	Oker river, Schwuelper, Germany	0E9A	0	0	0	0	0	1	1	1	0	1	0	0	1	1	0	1	0	1	0	0	0	1	0	1	1	1	0	0	1	1	1	1	1	0	0	1	1	1	1	1	0	0	0	0
110SF7	environmental	water	July 2008	Oker river, Schwuelper, Germany	0E9A	0	0	0	0	0	1	1	1	0	1	0	0	1	1	0	1	0	1	0	0	0	1	0	1	1	1	0	0	1	1	1	1	1	0	0	1	1	1	1	1	0	0	0	0
AC-BN-9	acute infection	human	unknown	Hungary	0F82	0	0	0	0	0	1	1	1	1	1	0	0	0	0	1	1	0	0	0	0	1	1	0	0	1	1	0	1	0	0	0	0	0	1	1	0	1	1	0	0	0	1	0	0
120SC3	environmental	water	July 2008	Oker river, Peine, Germany	0F9A	0	0	0	0	0	1	1	1	1	1	0	0	1	1	0	1	0	0	0	0	0	0	0	1	0	0	1	0	0	1	1	0	0	0	0	1	1	1	1	1	0	0	1	1
M86A.1	animal infection	animal feces	2006	Colombia	0F9A	0	0	0	0	0	1	1	1	1	1	0	0	1	1	0	1	0	0	0	0	1	1	0	0	0	0	0	0	1	1	1	0	0	0	0	0	0	0	0	1	0	0	0	0
M87A.1	animal infection	animal feces	2006	Colombia	0F9A	0	0	0	0	0	1	1	1	1	1	0	0	1	1	0	1	0	0	0	0	1	1	0	0	0	0	0	0	1	1	1	0	0	0	0	0	0	0	0	1	0	0	0	0
M8A.1	environmental	Water	2001	Cano Limon, Colombia	0F9A	0	0	0	0	0	1	1	1	1	1	0	0	1	1	0	1	0	0	0	0	1	1	0	0	0	0	0	0	1	1	1	0	0	0	0	0	0	0	0	1	0	0	0	0
M8A.2	environmental	Water	2001	Cano Limon, Colombia	0F9A	0	0	0	0	0	1	1	1	1	1	0	0	1	1	0	1	0	0	0	0	1	1	0	0	0	0	0	0	1	1	1	0	0	0	0	0	0	0	0	1	0	0	0	0
M8A.3	environmental	Water	2001	Cano Limon, Colombia	0F9A	0	0	0	0	0	1	1	1	1	1	0	0	1	1	0	1	0	0	0	0	1	1	0	0	0	0	0	0	1	1	1	0	0	0	0	0	0	0	0	1	0	0	0	0
13113	acute infection	lung infection (intubation)	2003 - 2005	Limoges, France	0F9E	0	0	1	0	0	1	1	1	1	1	0	0	1	1	0	1	0	1	0	0	0	1	0	1	0	0	1	0	1	1	1	1	1	1	0	0	0	0	1	1	0	0	1	0
01005-019768	chronic infection	CF	2005-11-04	Jena, Germany	0F9E	0	0	1	0	0	1	1	1	1	1	0	0	1	1	0	1	0	1	0	0	0	0	0	1	0	0	1	0	0	1	1	1	1	0	0	0	0	0	0	0	0	0	0	0
01005-019769	chronic infection	CF	2005-11-04	Jena, Germany	0F9E	0	0	1	0	0	1	1	1	1	1	0	0	1	1	0	1	0	1	0	0	0	1	0	1	1	0	1	0	1	1	1	1	1	0	0	0	0	0	0	0	0	0	0	0
20319266-523	environmental	Water	< 1974	Japan	0F9E	0	0	1	0	0	1	1	1	1	1	0	0	1	1	0	1	0	0	1	0	0	1	0	1	0	0	1	0	1	1	1	1	1	0	0	0	0	0	0	1	0	0	0	0
HCF257	chronic infection	CF	2003-12-13	Hannover, Germany	0F9E	0	0	1	0	0	1	1	1	1	1	0	0	1	1	0	1	0	0	1	0	0	1	0	1	0	0	1	0	1	1	1	1	1	0	1	0	1	1	0	0	0	0	1	1
HCF258	chronic infection	CF	2003-11-17	Hannover, Germany	0F9E	0	0	1	0	0	1	1	1	1	1	0	0	1	1	0	1	0	0	1	0	0	1	0	1	0	0	1	0	1	1	1	1	1	0	1	0	1	1	0	0	0	0	1	1
HCF259	chronic infection	CF	2003-11-17	Hannover, Germany	0F9E	0	0	1	0	0	1	1	1	1	1	0	0	1	1	0	1	0	0	1	0	0	1	0	1	0	0	1	0	1	1	1	1	1	0	1	0	1	1	0	0	0	0	1	1
HCF260	chronic infection	CF	2003-11-17	Hannover, Germany	0F9E	0	0	1	0	0	1	1	1	1	1	0	0	1	1	0	1	0	0	1	0	0	1	0	1	0	0	1	0	1	1	1	1	1	0	1	0	1	1	0	0	0	0	1	1
HCF261	chronic infection	CF	2003-01-21	Hannover, Germany	0F9E	0	0	1	0	0	1	1	1	1	1	0	0	1	1	0	1	0	0	1	0	0	1	0	1	0	0	1	0	1	1	1	1	1	0	1	0	1	1	0	0	0	0	1	1
HCF262	chronic infection	CF	2003-03-24	Hannover, Germany	0F9E	0	0	1	0	0	1	1	1	1	1	0	0	1	1	0	1	0	0	1	0	0	1	0	1	0	0	1	0	1	1	1	1	1	0	1	0	1	1	0	0	0	0	1	1
HCF445	chronic infection	CF	2004-03-24	Hannover, Germany	0F9E	0	0	1	0	0	1	1	1	1	1	0	0	1	1	0	1	0	0	1	0	0	1	0	1	0	0	1	0	1	1	1	1	1	0	1	0	1	1	0	1	0	0	1	1
HCF514	chronic infection	CF	2006-11-28	Hannover, Germany	0F9E	0	0	1	0	0	1	1	1	1	1	0	0	1	1	0	1	0	0	1	0	0	1	0	1	0	0	1	0	1	1	1	1	1	0	1	0	1	1	0	1	0	0	1	1
HCF515	chronic infection	CF	2006-11-28	Hannover, Germany	0F9E	0	0	1	0	0	1	1	1	1	1	0	0	1	1	0	1	0	0	1	0	0	1	0	1	0	0	1	0	1	1	1	1	1	0	1	0	1	1	0	1	0	0	1	1
HCF516	chronic infection	CF	2006-11-28	Hannover, Germany	0F9E	0	0	1	0	0	1	1	1	1	1	0	0	1	1	0	1	0	0	1	0	0	1	0	1	0	0	1	0	1	1	1	1	1	0	1	0	1	1	0	1	0	0	1	1
HCF-EI386	chronic infection	CF	2008-02-01	Hannover, Germany	0F9E	0	0	1	0	0	1	1	1	1	1	0	0	1	1	0	1	0	0	1	0	0	1	0	1	0	0	1	0	1	1	1	1	1	1	0	0	1	1	0	1	0	0	1	1
M70A.2	animal infection	animal feces	unknown	Colombia	0F9E	0	0	1	0	0	1	1	1	1	1	0	0	1	1	0	1	0	0	1	0	0	1	0	1	0	0	1	0	1	1	1	1	1	0	0	0	0	0	0	1	0	0	0	0
012E1	environmental	water	October 2007	Weser river, Hann. Muenden, Germany	149A	0	0	0	0	1	0	1	0	0	1	0	0	1	1	0	1	0	1	0	0	0	1	0	1	0	0	0	0	0	1	1	1	1	1	0	1	1	1	0	1	0	0	0	0
012E4	environmental	water	October 2007	Weser river, Hann. Muenden, Germany	149A	0	0	0	0	1	0	1	0	0	1	0	0	1	1	0	1	0	1	0	0	0	1	0	1	0	0	0	0	0	1	1	1	1	1	0	1	1	0	0	1	0	0	1	0
012E5	environmental	water	October 2007	Weser river, Hann. Muenden, Germany	149A	0	0	0	0	1	0	1	0	0	1	0	0	1	1	0	1	0	1	0	0	0	1	0	1	0	0	0	0	0	1	1	1	1	1	0	1	1	0	0	1	0	0	1	0
012F7	environmental	water	October 2007	Weser river, Hann. Muenden, Germany	149A	0	0	0	0	1	0	1	0	0	1	0	0	1	1	0	1	0	1	0	0	0	1	0	1	0	0	0	0	0	1	1	1	1	1	0	1	1	0	0	1	0	0	1	0
055F3	environmental	water	October 2007	Weser river, Hess. Oldendorf, Germany	149A	0	0	0	0	1	0	1	0	0	1	0	0	1	1	0	1	0	1	0	0	0	1	0	1	0	0	0	0	0	1	1	1	1	1	0	1	1	0	0	1	0	0	1	0
110SF1	environmental	water	July 2008	Oker river, Schwuelper, Germany	149A	0	0	0	0	1	0	1	0	0	1	0	0	1	1	0	1	0	1	0	0	0	1	0	1	0	0	0	0	0	1	1	1	1	1	0	1	1	0	0	1	0	0	1	0
120SB2	environmental	water	July 2008	Oker river, Peine, Germany	149A	0	0	0	0	1	0	1	0	0	1	0	0	1	1	0	1	0	1	0	0	0	1	0	1	0	0	0	0	0	1	1	1	1	1	0	1	1	1	0	1	0	0	1	0
20319256-517	environmental	Water	< 1974	Japan	149A	0	0	0	0	1	0	1	0	0	1	0	0	1	1	0	1	0	1	0	0	0	1	0	1	0	0	0	0	0	1	1	1	1	0	0	0	1	0	1	1	0	0	1	0
20319263-518	environmental	Water	< 1974	Japan	149A	0	0	0	0	1	0	1	0	0	1	0	0	1	1	0	1	0	1	0	0	0	1	0	1	0	0	0	0	0	1	1	1	1	0	0	0	1	0	1	1	0	0	1	0
HCF11	chronic infection	CF	1998	Hannover, Germany	149A	0	0	0	0	1	0	1	0	0	1	0	0	1	1	0	1	0	1	0	0	0	0	0	1	0	0	1	0	0	1	1	1	1	1	0	0	1	1	0	1	0	0	1	0
W15Dec2	environmental	Water	2001	Woluwe river, Brussels, Belgium	149A	0	0	0	0	1	0	1	0	0	1	0	0	1	1	0	1	0	1	0	0	0	1	0	1	0	0	0	0	0	1	1	1	1	1	0	1	1	0	0	1	0	0	1	0
W15Dec3	environmental	Water	2001	Woluwe river, Brussels, Belgium	149A	0	0	0	0	1	0	1	0	0	1	0	0	1	1	0	1	0	1	0	0	0	1	0	1	0	0	0	0	0	1	1	1	1	1	0	1	1	0	0	1	0	0	1	0
81P32PA	chronic infection	COPD	2001-07-16	Buffalo, USA	1592	0	0	0	0	1	0	1	0	1	1	0	0	1	0	1	1	0	1	0	0	0	1	0	1	1	1	1	0	1	0	0	0	0	0	0	0	0	0	0	1	0	0	0	0
HCF403	chronic infection	CF	2004-09-03	Hannover, Germany	1989	0	0	0	0	1	1	0	0	1	1	0	0	0	1	0	0	1	0	0	1	0	0	0	0	0	0	0	0	0	1	1	0	0	1	0	0	0	1	0	1	0	0	0	0
13108	acute infection	lung infection (intubation)	2003 - 2005	Limoges, France	1BAE	0	0	1	0	1	1	0	1	1	1	0	1	0	1	0	1	0	0	0	1	0	1	0	0	0	0	0	1	0	1	1	0	0	1	0	0	0	0	0	1	0	0	1	0
01101/J-1 A	acute infection	lung infection (intubation)	2003 - 2005	Ottignies, Belgium	1BAE	0	0	1	0	1	1	0	1	1	1	0	1	0	1	0	1	0	0	0	1	0	1	0	0	0	1	0	1	0	1	1	0	0	1	1	0	1	0	0	1	0	0	1	0
10184	chronic infection	CF	2003	Liverpool, Great Britain	1BAE	0	0	1	0	1	1	0	1	1	1	0	1	0	1	0	1	0	0	0	1	0	0	1	0	0	0	0	1	0	1	1	0	0	1	0	0	0	0	0	0	0	0	0	0
20319176-245	animal infection	dolphin	May 2003	Japan	1BAE	0	0	1	0	1	1	0	1	1	1	0	1	0	1	0	1	0	0	0	1	0	1	0	0	0	1	0	1	0	1	1	0	0	0	0	1	1	0	0	1	0	0	1	0
30215	chronic infection	CF	2006-12-18	Erlangen, Germany	1BAE	0	0	1	0	1	1	0	1	1	1	0	1	0	1	0	1	0	0	0	1	0	1	0	0	0	0	0	1	0	1	1	0	0	1	0	0	0	0	0	0	0	0	0	0
30345	chronic infection	CF	2006-12-18	Erlangen, Germany	1BAE	0	0	1	0	1	1	0	1	1	1	0	1	0	1	0	1	0	0	0	1	0	1	0	0	0	0	0	1	0	1	1	0	0	1	0	0	0	0	0	0	0	0	0	0
60P37PA	chronic infection	COPD	1999-06-07	Buffalo, USA	1BAE	0	0	1	0	1	1	0	1	1	1	0	1	0	1	0	1	0	0	0	1	0	1	0	0	0	0	0	1	0	1	1	0	0	1	0	0	0	0	0	1	0	0	0	0
60P40PA	chronic infection	COPD	1999-09-13	Buffalo, USA	1BAE	0	0	1	0	1	1	0	1	1	1	0	1	0	1	0	1	0	0	0	1	0	1	0	0	0	0	0	1	0	1	1	0	0	1	0	0	0	0	0	1	0	0	1	0
60P51PA	chronic infection	COPD	2000-10-02	Buffalo, USA	1BAE	0	0	1	0	1	1	0	1	1	1	0	1	0	1	0	1	0	0	0	1	0	1	0	0	0	0	0	1	0	1	1	0	0	1	0	0	0	0	0	1	0	0	1	0
60P54PA	chronic infection	COPD	2001-01-03	Buffalo, USA	1BAE	0	0	1	0	1	1	0	1	1	1	0	1	0	1	0	1	0	0	0	1	0	1	0	0	0	0	0	1	0	1	1	0	0	1	0	0	0	0	0	1	0	0	1	0
81P2PA	chronic infection	COPD	1998-11-20	Buffalo, USA	1BAE	0	0	1	0	1	1	0	1	1	1	0	1	0	1	0	1	0	0	0	1	0	1	0	0	0	0	0	1	0	1	1	0	0	1	1	0	0	0	0	1	0	0	1	0
BST11	chronic infection	CF	1988-07-07	Hannover, Germany	1BAE	0	0	1	0	1	1	0	1	1	1	0	1	0	1	0	1	0	0	0	1	0	1	0	0	0	0	0	1	0	1	1	0	0	1	0	0	0	0	0	0	0	0	1	0
BST12	chronic infection	CF	1988-07-07	Hannover, Germany	1BAE	0	0	1	0	1	1	0	1	1	1	0	1	0	1	0	1	0	0	0	1	0	1	0	0	0	0	0	1	0	1	1	0	0	1	0	0	0	0	0	0	0	0	1	0
BST2	chronic infection	CF	1986-08-21	Hannover, Germany	1BAE	0	0	1	0	1	1	0	1	1	1	0	1	0	1	0	1	0	0	0	1	0	1	0	0	0	0	0	1	0	1	1	0	0	1	0	0	0	0	0	0	0	0	1	0
BST20	chronic infection	CF	1987-06-18	Hannover, Germany	1BAE	0	0	1	0	1	1	0	1	1	1	0	1	0	1	0	1	0	0	0	1	0	1	0	0	0	0	0	1	0	1	1	0	0	1	0	0	0	0	0	0	0	0	1	0
BST3	chronic infection	CF	1986-08-21	Hannover, Germany	1BAE	0	0	1	0	1	1	0	1	1	1	0	1	0	1	0	1	0	0	0	1	0	1	0	0	0	0	0	1	0	1	1	0	0	1	0	0	0	0	0	0	0	0	1	0
BST44	chronic infection	CF	1989-08-03	Hannover, Germany	1BAE	0	0	1	0	1	1	0	1	1	1	0	1	0	1	0	1	0	0	0	1	0	1	0	0	0	0	0	1	0	1	1	0	0	1	0	0	0	0	0	0	0	0	1	0
FM1	chronic infection	CF	1987-10-06	Hannover, Germany	1BAE	0	0	1	0	1	1	0	1	1	1	0	1	0	1	0	1	0	0	0	1	0	1	0	0	0	0	1	1	0	1	1	0	0	1	0	0	0	0	0	1	0	0	1	0
FM1_1	chronic infection	CF	1987-10-06	Hannover, Germany	1BAE	0	0	1	0	1	1	0	1	1	1	0	1	0	1	0	1	0	0	0	1	0	1	0	0	0	0	1	1	0	1	1	0	0	1	0	0	0	0	0	1	0	0	1	0
HCF200	chronic infection	CF	2002-09-17	Hannover, Germany	1BAE	0	0	1	0	1	1	0	1	1	1	0	1	0	1	0	1	0	0	0	1	0	1	0	0	0	0	0	1	0	1	1	0	0	1	0	0	0	0	0	0	0	0	1	0
HCF201	chronic infection	CF	2002-09-03	Hannover, Germany	1BAE	0	0	1	0	1	1	0	1	1	1	0	1	0	1	0	1	0	0	0	1	0	1	0	0	0	0	0	1	0	1	1	0	0	0	0	0	0	0	0	0	0	0	0	0
HCF254	chronic infection	CF	2003-12-11	Hannover, Germany	1BAE	0	0	1	0	1	1	0	1	1	1	0	1	0	1	0	1	0	0	0	1	0	1	0	1	1	1	1	1	1	1	1	0	0	1	1	0	1	1	1	0	0	1	1	0
HCF255	chronic infection	CF	2003-09-19	Hannover, Germany	1BAE	0	0	1	0	1	1	0	1	1	1	0	1	0	1	0	1	0	0	0	1	0	1	0	0	0	0	0	1	0	1	1	0	0	1	1	0	1	0	1	0	0	1	1	0
HCF342	chronic infection	CF	2003-01-22	Hannover, Germany	1BAE	0	0	1	0	1	1	0	1	1	1	0	1	0	1	0	1	0	0	0	1	0	1	0	0	0	0	0	1	0	1	1	0	0	1	0	0	0	0	0	0	0	0	1	0
HCF343	chronic infection	CF	2003-01-22	Hannover, Germany	1BAE	0	0	1	0	1	1	0	1	1	1	0	1	0	1	0	1	0	0	0	0	0	0	0	0	0	0	0	1	0	1	1	0	0	1	0	0	0	1	0	1	0	0	0	0
HCF402	chronic infection	CF	2004-06-08	Hannover, Germany	1BAE	0	0	1	0	1	1	0	1	1	1	0	1	0	1	0	1	0	0	0	1	0	1	0	0	0	0	0	1	0	1	1	0	0	1	1	0	1	0	1	0	0	1	1	0
HCF449	chronic infection	CF	2004-03-02	Hannover, Germany	1BAE	0	0	1	0	1	1	0	1	1	1	0	1	0	1	0	1	0	0	0	1	0	1	0	0	0	1	0	1	0	1	1	0	0	1	1	0	1	0	1	0	0	1	1	0
HCF450	chronic infection	CF	2004-03-02	Hannover, Germany	1BAE	0	0	1	0	1	1	0	1	1	1	0	1	0	1	0	1	0	0	0	1	0	1	0	0	0	1	0	1	0	1	1	0	0	1	1	0	1	0	1	1	0	1	1	0
K9	chronic infection	CF	1985	Husum, Germany	1BAE	0	0	1	0	1	1	0	1	1	1	0	1	0	1	0	1	0	x	x	x	x	x	x	0	0	1	0	1	0	1	1	0	0	0	x	x	0	0	0	0	x	x	x	x
KK1	chronic infection	CF	1985-01-29	Hannover, Germany	1BAE	0	0	1	0	1	1	0	1	1	1	0	1	0	1	0	1	0	0	0	1	0	1	0	0	0	1	0	1	0	1	1	0	0	0	0	0	0	0	0	0	0	0	0	0
KK10	chronic infection	CF	1986-01-07	Hannover, Germany	1BAE	0	0	1	0	1	1	0	1	1	1	0	1	0	1	0	1	0	0	0	1	0	1	0	0	0	1	0	1	0	1	1	0	0	0	0	0	0	0	0	0	0	0	0	0
KK11	chronic infection	CF	1986-01-07	Hannover, Germany	1BAE	0	0	1	0	1	1	0	1	1	1	0	1	0	1	0	1	0	0	0	1	0	1	0	0	0	1	0	1	0	1	1	0	0	0	0	0	0	0	0	0	0	0	0	0
KK2	chronic infection	CF	1985-01-29	Hannover, Germany	1BAE	0	0	1	0	1	1	0	1	1	1	0	1	0	1	0	1	0	0	0	1	0	1	0	0	0	1	0	1	0	1	1	0	0	0	0	0	0	0	0	0	0	0	0	0
KK29	chronic infection	CF	1990-08-07	Hannover, Germany	1BAE	0	0	1	0	1	1	0	1	1	1	0	1	0	1	0	1	0	0	0	1	0	1	0	0	0	1	0	0	0	1	1	0	0	0	0	0	0	0	0	0	0	0	0	0
KK30	chronic infection	CF	1990-08-07	Hannover, Germany	1BAE	0	0	1	0	1	1	0	1	1	1	0	1	0	1	0	1	0	0	0	1	0	1	0	0	0	1	0	0	0	1	1	0	0	0	0	0	0	0	0	0	0	0	0	0
KK40	chronic infection	CF	1998-06-23	Hannover, Germany	1BAE	0	0	1	0	1	1	0	1	1	1	0	1	0	1	0	1	0	0	0	1	0	1	0	0	0	1	0	1	0	1	1	0	0	0	0	0	0	0	0	0	0	0	0	0
KK56	chronic infection	CF	1995-09-04	Hannover, Germany	1BAE	0	0	1	0	1	1	0	1	1	1	0	1	0	1	0	1	0	0	0	1	0	1	0	0	0	1	0	0	0	1	1	0	0	0	0	0	0	0	0	0	0	0	0	0
KK57	chronic infection	CF	1995-09-04	Hannover, Germany	1BAE	0	0	1	0	1	1	0	1	1	1	0	1	0	1	0	1	0	0	0	1	0	1	0	0	0	1	0	1	0	1	1	0	0	0	0	0	0	0	0	0	0	0	0	0
KK71	chronic infection	CF	1998-06-23	Hannover, Germany	1BAE	0	0	1	0	1	1	0	1	1	1	0	1	0	1	0	1	0	0	0	1	0	1	0	0	0	1	0	1	0	1	1	0	0	0	0	0	0	0	0	0	0	0	0	0
KK72	chronic infection	CF	1998-06-23	Hannover, Germany	1BAE	0	0	1	0	1	1	0	1	1	1	0	1	0	1	0	1	0	0	0	1	0	1	0	0	0	1	0	1	0	1	1	0	0	0	0	0	0	0	0	0	0	0	0	0
MCF263	chronic infection	CF	2006-08-31	Munich, Germany	1BAE	0	0	1	0	1	1	0	1	1	1	0	1	0	1	0	1	0	0	0	1	0	1	0	0	0	1	1	1	0	1	1	0	0	0	1	0	1	1	0	1	0	0	0	1
MCF312	chronic infection	CF	2006-11-29	Munich, Germany	1BAE	0	0	1	0	1	1	0	1	1	1	0	1	0	1	0	1	0	0	0	1	0	1	0	0	0	1	0	1	0	1	1	0	0	1	0	0	1	0	0	1	0	0	1	0
MCF869	chronic infection	CF	2007-07-16	Munich, Germany	1BAE	0	0	1	0	1	1	0	1	1	1	0	1	0	1	0	1	0	0	0	1	0	1	0	0	0	0	0	1	0	1	1	0	0	1	1	0	0	0	1	1	0	0	1	0
MCF899	chronic infection	CF	2007-09-20	Munich, Germany	1BAE	0	0	1	0	1	1	0	1	1	1	0	1	0	1	0	1	0	0	0	1	0	0	0	0	0	0	0	1	0	1	1	0	0	1	1	0	1	0	1	1	0	0	1	0
SG19	environmental	water	1990 - 1991	Ruhr river, Muelheim, Germany	1BAE	0	0	1	0	1	1	0	1	1	1	0	1	0	1	0	1	0	0	0	1	0	1	0	0	0	1	0	1	0	1	1	0	0	0	1	0	1	1	0	0	0	0	1	1
UTI-19	acute infection	urinary tract infection	2006 - 2007	Munich, Germany	1BAE	0	0	1	0	1	1	0	1	1	1	0	1	0	1	0	1	0	0	0	1	0	1	0	0	0	0	0	1	0	1	1	0	0	0	1	0	0	0	0	0	0	0	0	0
UTI-59	acute infection	urinary tract infection	2006 - 2007	Munich, Germany	1BAE	0	0	1	0	1	1	0	1	1	1	0	1	0	1	0	1	0	0	0	1	0	1	0	0	0	0	0	1	0	1	1	0	0	1	1	0	0	0	0	1	0	0	1	0
Zw50	chronic infection	CF	1997-02-05	Verona, Italy	1BAE	0	0	1	0	1	1	0	1	1	1	0	1	0	1	0	1	0	0	0	1	0	0	0	0	0	0	0	0	0	1	1	0	0	1	0	0	0	0	0	0	1	0	0	0
Zw55	chronic infection	CF	1997-02-07	Milano, Italy	1BAE	0	0	1	0	1	1	0	1	1	1	0	1	0	1	0	1	0	0	0	1	0	0	0	0	0	0	0	1	0	1	1	0	0	1	0	0	0	0	0	0	0	0	1	0
Zw58_2	chronic infection	CF	1997-04-03	Erlangen, Germany	1BAE	0	0	1	0	1	1	0	1	1	1	0	1	0	1	0	1	0	x	x	x	x	x	x	0	0	0	1	1	0	1	1	0	0	1	x	x	1	1	1	1	x	x	x	x
Wi11	chronic infection	CF	1988-03-02	Hannover, Germany	1C1A	0	0	0	0	1	1	1	0	0	0	0	0	1	1	0	1	0	0	0	0	1	1	0	1	0	0	1	0	0	1	1	0	0	1	0	0	0	1	0	0	0	0	1	0
Wi31	chronic infection	CF	1994-03-21	Hannover, Germany	1C1A	0	0	0	0	1	1	1	0	0	0	0	0	1	1	0	1	0	0	0	0	1	1	0	1	0	0	1	0	0	1	1	0	0	1	0	0	0	1	0	0	0	0	1	0
Wi52	chronic infection	CF	2000-03-28	Hannover, Germany	1C1A	0	0	0	0	1	1	1	0	0	0	0	0	1	1	0	1	0	0	0	0	1	1	0	1	0	0	1	0	0	1	1	0	0	1	0	0	0	1	0	1	0	0	1	0
Wi53	chronic infection	CF	2000-03-28	Hannover, Germany	1C1A	0	0	0	0	1	1	1	0	0	0	0	0	1	1	0	1	0	0	0	0	1	1	0	1	0	0	1	0	0	1	1	0	0	1	0	0	0	1	0	1	0	0	1	0
AI-10/1761	animal infection	mink	unknown	unknown	1E1E	0	0	1	0	1	1	1	1	0	0	0	0	1	1	0	1	0	1	0	0	1	1	0	1	0	0	1	0	1	1	1	1	1	0	1	0	0	1	0	1	0	0	0	1
AI-11/MB5172	animal infection	mink	2005	Leipzig, Germany	1E1E	0	0	1	0	1	1	1	1	0	0	0	0	1	1	0	1	0	1	0	0	0	1	0	1	0	0	1	0	1	1	1	1	1	0	1	0	0	1	0	0	0	0	0	1
23278-006a	chronic infection	CF	unknown	Germany	200A	0	0	0	1	0	0	0	0	0	0	0	0	0	1	0	1	0	1	0	0	0	1	0	0	0	0	0	1	0	1	1	0	0	0	0	0	0	0	0	0	0	0	0	0
23279-006b	chronic infection	CF	unknown	Germany	200A	0	0	0	1	0	0	0	0	0	0	0	0	0	1	0	1	0	1	0	0	0	1	0	0	0	0	0	1	0	1	1	0	0	0	0	0	0	0	0	0	0	0	0	0
RZ45	chronic infection	CF	unknown	USA	200A	0	0	0	1	0	0	0	0	0	0	0	0	0	1	0	1	0	1	0	0	0	1	0	0	1	0	0	0	0	1	1	0	0	0	0	0	0	0	0	1	0	0	0	0
RZ46	chronic infection	CF	unknown	USA	200A	0	0	0	1	0	0	0	0	0	0	0	0	0	1	0	1	0	1	0	0	0	1	0	0	1	0	0	0	0	1	1	0	0	0	0	0	0	0	0	0	0	0	0	0
RZ47	chronic infection	CF	unknown	USA	200A	0	0	0	1	0	0	0	0	0	0	0	0	0	1	0	1	0	1	0	0	0	1	0	0	1	0	0	0	0	1	1	0	0	0	0	0	0	0	0	1	0	0	0	0
BJ2	chronic infection	CF	1992-01-06	Hannover, Germany	2012	0	0	0	1	0	0	0	0	0	0	0	0	1	0	1	1	0	0	0	1	0	1	0	1	1	0	1	0	1	0	0	0	0	1	0	0	0	0	0	1	0	0	0	0
BJ3	chronic infection	CF	1992-01-06	Hannover, Germany	2012	0	0	0	1	0	0	0	0	0	0	0	0	1	0	1	1	0	0	0	1	0	1	0	1	1	0	1	0	1	0	0	0	0	1	0	0	1	1	0	1	0	0	0	0
EP1/01/92	animal infection	mink	unknown	Uppsala, Sweden	2012	0	0	0	1	0	0	0	0	0	0	0	0	1	0	1	1	0	0	0	1	0	1	0	0	0	1	1	1	0	0	0	0	0	1	1	0	1	0	0	0	0	0	1	0
HCF179	chronic infection	CF	2002-02-27	Hannover, Germany	201A	0	0	0	1	0	0	0	0	0	0	0	0	1	1	0	1	0	1	0	0	0	1	0	1	0	1	1	0	0	1	1	1	1	0	0	0	0	1	0	1	0	0	0	0
Pneumo63	chronic infection	bronchiectasis	2018-02-16	Hannover, Germany	22A2	0	0	0	1	0	0	0	1	0	1	0	1	0	0	1	1	0	1	0	0	0	1	0	1	0	0	0	0	1	0	0	0	0	1	0	0	0	0	0	0	0	0	0	0
Pneumo68	chronic infection	bronchiectasis	2018-02-16	Hannover, Germany	22A2	0	0	0	1	0	0	0	1	0	1	0	1	0	0	1	1	0	1	0	0	0	1	0	1	0	0	1	0	1	0	0	0	0	1	0	0	0	0	0	0	0	0	0	0
13118	acute infection	lung infection (intubation)	2003 - 2005	Limoges, France	239A	0	0	0	1	0	0	0	1	1	1	0	0	1	1	0	1	0	1	0	0	0	1	0	1	0	0	1	1	1	1	1	1	1	1	1	0	1	0	0	1	0	0	1	0
13119	acute infection	lung infection (intubation)	2003 - 2005	Limoges, France	239A	0	0	0	1	0	0	0	1	1	1	0	0	1	1	0	1	0	1	0	0	0	1	0	1	0	0	1	1	1	1	1	1	1	1	1	0	1	0	0	1	0	0	1	0
13121	acute infection	lung infection (intubation)	2003 - 2005	Limoges, France	239A	0	0	0	1	0	0	0	1	1	1	0	0	1	1	0	1	0	1	0	0	0	1	0	1	0	0	1	1	1	1	1	1	1	1	1	0	1	0	0	1	0	0	1	0
13123	acute infection	lung infection (intubation)	2003 - 2005	Limoges, France	239A	0	0	0	1	0	0	0	1	1	1	0	0	1	1	0	1	0	1	0	0	0	1	0	1	0	0	1	1	1	1	1	1	1	1	1	0	1	0	0	1	0	0	1	0
39284	acute infection	keratitis	2003	Moorfields, Great Britain	239A	0	0	0	1	0	0	0	1	1	1	0	0	1	1	0	1	0	1	0	0	0	1	0	1	0	0	1	1	0	1	1	1	1	1	1	0	0	1	0	1	0	0	1	1
01035-002451	chronic infection	CF	2006-02-07	Jena, Germany	239A	0	0	0	1	0	0	0	1	1	1	0	0	1	1	0	1	0	1	0	0	0	1	0	1	1	0	1	1	1	1	1	1	1	1	1	0	1	0	0	0	0	0	1	0
01035-002453	chronic infection	CF	2006-02-07	Jena, Germany	239A	0	0	0	1	0	0	0	1	1	1	0	0	1	1	0	1	0	1	0	0	0	1	0	1	1	0	1	1	1	1	1	1	1	1	1	0	1	0	0	1	0	0	1	0
012SC1	environmental	water	July 2008	Weser river, Hann. Muenden, Germany	239A	0	0	0	1	0	0	0	1	1	1	0	0	1	1	0	1	0	1	0	0	0	1	0	1	1	0	1	1	1	1	1	1	1	1	0	1	1	0	0	1	0	0	1	0
110C1	environmental	water	October 2007	Oker river, Schwuelper, Germany	239A	0	0	0	1	0	0	0	1	1	1	0	0	1	1	0	1	0	1	0	0	0	1	0	1	0	0	1	1	1	1	1	1	1	1	0	1	1	1	0	1	0	0	1	0
14823-80	chronic infection	CF	1980	Copenhagen, Denmark	239A	0	0	0	1	0	0	0	1	1	1	0	0	1	1	0	1	0	1	0	0	0	1	0	1	0	0	1	1	1	1	1	1	1	1	1	0	1	1	0	1	0	0	1	0
15101 J4 A	acute infection	lung infection (intubation)	2003 - 2005	Prat de Llobregat, Spain	239A	0	0	0	1	0	0	0	1	1	1	0	0	1	1	0	1	0	1	0	0	0	1	0	1	0	0	1	1	1	1	1	1	1	1	1	0	1	0	0	1	0	0	1	0
1H5	acute infection	lung infection	2003 - 2005	Geneva, Switzerland	239A	0	0	0	1	0	0	0	1	1	1	0	0	1	1	0	1	0	1	0	0	0	1	0	1	0	0	1	1	1	1	1	1	1	1	1	0	1	1	1	1	0	0	1	1
20319262-522	environmental	Water	< 1974	Japan	239A	0	0	0	1	0	0	0	1	1	1	0	0	1	1	0	1	0	1	0	0	0	1	0	1	0	0	1	1	1	1	1	1	1	1	0	1	1	0	0	1	0	0	1	0
29P36PA	chronic infection	COPD	1997-10-23	Buffalo, USA	239A	0	0	0	1	0	0	0	1	1	1	0	0	1	1	0	1	0	1	0	0	0	1	0	0	0	0	1	1	1	1	1	1	1	1	1	0	1	1	0	1	0	0	1	0
3B6	acute infection	peritonitis/abscesses	2003 - 2005	Geneva, Switzerland	239A	0	0	0	1	0	0	0	1	1	1	0	0	1	1	0	1	0	1	0	0	0	1	0	1	0	0	1	1	1	1	1	1	1	1	1	0	1	0	0	1	0	0	1	0
429E2	environmental	water	October 2007	Weser river, Stroehen, Germany	239A	0	0	0	1	0	0	0	1	1	1	0	0	1	1	0	1	0	1	0	0	0	1	0	1	1	0	1	1	1	1	1	1	1	1	0	1	1	0	0	1	0	0	1	0
4B8	acute infection	peritonitis/abscesses	2003 - 2005	Geneva, Switzerland	239A	0	0	0	1	0	0	0	1	1	1	0	0	1	1	0	1	0	1	0	0	0	1	0	1	0	0	1	1	1	1	1	1	1	1	1	0	1	0	0	1	0	0	1	0
902E1	environmental	water	October 2007	Weser river, Brake, Germany	239A	0	0	0	1	0	0	0	1	1	1	0	0	1	1	0	1	0	1	0	0	0	1	0	1	1	1	1	1	1	1	1	1	1	1	0	1	0	1	0	0	0	0	0	0
BF1	chronic infection	CF	1985-02-05	Hannover, Germany	239A	0	0	0	1	0	0	0	1	1	1	0	0	1	1	0	1	0	1	0	0	0	1	0	1	0	0	1	1	1	1	1	1	1	1	1	0	1	1	0	1	0	0	1	0
BF17	chronic infection	CF	1990-01-16	Hannover, Germany	239A	0	0	0	1	0	0	0	1	1	1	0	0	1	1	0	1	0	1	0	0	0	1	0	1	0	0	1	1	1	1	1	1	1	1	1	0	1	1	0	0	0	0	1	0
BF18	chronic infection	CF	1990-01-16	Hannover, Germany	239A	0	0	0	1	0	0	0	1	1	1	0	0	1	1	0	1	0	1	0	0	0	1	0	1	0	0	1	1	1	1	1	1	1	1	1	0	1	1	0	0	0	0	1	0
BF40	chronic infection	CF	1995-10-09	Hannover, Germany	239A	0	0	0	1	0	0	0	1	1	1	0	0	1	1	0	1	0	1	0	0	0	1	0	1	0	0	1	1	1	1	1	1	1	1	1	0	1	1	0	0	0	0	1	0
BF62	chronic infection	CF	2000-01-30	Hannover, Germany	239A	0	0	0	1	0	0	0	1	1	1	0	0	1	1	0	1	0	1	0	0	0	1	0	1	0	0	1	1	1	1	1	1	1	1	1	0	1	1	0	0	0	0	1	0
BF63	chronic infection	CF	2000-01-30	Hannover, Germany	239A	0	0	0	1	0	0	0	1	1	1	0	0	1	1	0	1	0	1	0	0	0	1	0	1	0	0	1	1	1	1	1	1	1	1	1	0	1	1	0	0	0	0	1	0
BF68	chronic infection	CF	2002-08-15	Hannover, Germany	239A	0	0	0	1	0	0	0	1	1	1	0	0	1	1	0	1	0	1	0	0	0	1	0	1	0	0	1	1	1	1	1	1	1	1	1	0	1	1	0	1	0	0	1	0
BF69	chronic infection	CF	2002-08-15	Hannover, Germany	239A	0	0	0	1	0	0	0	1	1	1	0	0	1	1	0	1	0	1	0	0	0	1	0	1	0	0	1	1	1	1	1	1	1	1	1	0	1	1	0	1	0	0	1	0
HCF12	chronic infection	CF	1998	Hannover, Germany	239A	0	0	0	1	0	0	0	1	1	1	0	0	1	1	0	1	0	1	0	0	0	0	0	1	0	0	1	1	1	1	1	1	1	1	1	0	1	1	0	1	0	0	0	0
HCF196	chronic infection	CF	2002-06-21	Hannover, Germany	239A	0	0	0	1	0	0	0	1	1	1	0	0	1	1	0	1	0	1	0	0	0	1	0	1	0	0	1	1	0	1	1	1	1	1	0	0	1	1	0	0	0	0	1	0
HCF197	chronic infection	CF	2002-08-21	Hannover, Germany	239A	0	0	0	1	0	0	0	1	1	1	0	0	1	1	0	1	0	1	0	0	0	1	0	1	0	0	1	1	0	1	1	1	1	0	0	0	1	1	0	0	0	0	1	0
HCF232	chronic infection	CF	2002-03-01	Hannover, Germany	239A	0	0	0	1	0	0	0	1	1	1	0	0	1	1	0	1	0	1	0	0	0	1	0	1	1	0	1	1	1	1	1	1	1	1	1	0	1	0	0	0	0	0	1	0
HCF374	chronic infection	CF	2004-05-11	Hannover, Germany	239A	0	0	0	1	0	0	0	1	1	1	0	0	1	1	0	1	0	1	0	0	0	1	0	1	0	0	1	1	1	1	1	1	1	1	1	0	1	1	0	1	0	0	0	0
HCF375	chronic infection	CF	2004-05-11	Hannover, Germany	239A	0	0	0	1	0	0	0	1	1	1	0	0	1	1	0	1	0	1	0	0	0	1	0	1	0	0	1	1	1	1	1	1	1	1	1	0	1	0	0	1	0	0	1	0
HCF376	chronic infection	CF	2004-03-16	Hannover, Germany	239A	0	0	0	1	0	0	0	1	1	1	0	0	1	1	0	1	0	1	0	0	0	1	0	1	0	0	1	1	1	1	1	1	1	1	1	0	1	0	0	1	0	0	1	0
HCF377	chronic infection	CF	2004-04-05	Hannover, Germany	239A	0	0	0	1	0	0	0	1	1	1	0	0	1	1	0	1	0	1	0	0	0	1	0	1	0	0	1	1	1	1	1	1	1	1	1	0	1	0	0	1	0	0	1	0
HCF417	chronic infection	CF	2004-06-07	Hannover, Germany	239A	0	0	0	1	0	0	0	1	1	1	0	0	1	1	0	1	0	1	0	0	0	1	0	1	0	0	1	1	1	1	1	1	1	1	1	0	1	0	0	1	0	0	1	0
HCF452	chronic infection	CF	2004-10-09	Hannover, Germany	239A	0	0	0	1	0	0	0	1	1	1	0	0	1	1	0	1	0	1	0	0	0	1	0	1	0	0	1	0	1	1	1	1	1	1	1	0	1	1	0	1	0	0	1	0
HCF-EI387	chronic infection	CF	2007-12-19	Hannover, Germany	239A	0	0	0	1	0	0	0	1	1	1	0	0	1	1	0	1	0	1	0	0	0	1	0	1	0	0	1	0	1	1	1	1	1	1	1	0	1	0	0	1	0	0	1	0
MCF115	chronic infection	CF	2006-09-28	Munich, Germany	239A	0	0	0	1	0	0	0	1	1	1	0	0	1	1	0	1	0	1	0	0	0	1	0	1	1	0	1	1	1	1	1	1	1	1	1	0	1	0	0	1	0	0	1	0
MCF271	chronic infection	CF	2006-11-09	Munich, Germany	239A	0	0	0	1	0	0	0	1	1	1	0	0	1	1	0	1	0	1	0	0	0	1	0	1	0	0	1	1	1	1	1	1	1	1	1	0	1	1	0	1	0	0	1	0
MCF272	chronic infection	CF	2006-11-09	Munich, Germany	239A	0	0	0	1	0	0	0	1	1	1	0	0	1	1	0	1	0	1	0	0	0	1	0	1	0	0	1	1	1	1	1	1	1	1	1	0	1	1	0	1	0	0	1	0
MCF328	chronic infection	CF	2006-12-14	Munich, Germany	239A	0	0	0	1	0	0	0	1	1	1	0	0	1	1	0	1	0	1	0	0	0	0	0	1	1	0	1	1	0	1	1	1	1	1	1	0	1	0	0	1	0	0	0	0
MCF370	chronic infection	CF	2007-01-10	Munich, Germany	239A	0	0	0	1	0	0	0	1	1	1	0	0	1	1	0	1	0	1	0	0	0	1	0	1	1	0	1	1	1	1	1	1	1	1	1	0	1	0	0	1	0	0	1	0
MCF371	chronic infection	CF	2007-01-10	Munich, Germany	239A	0	0	0	1	0	0	0	1	1	1	0	0	1	1	0	1	0	1	0	0	0	1	0	1	1	0	1	1	1	1	1	1	1	1	1	0	1	0	0	1	0	0	1	0
MCF891	chronic infection	CF	2007-08-24	Munich, Germany	239A	0	0	0	1	0	0	0	1	1	1	0	0	1	1	0	1	0	1	0	0	0	1	0	1	1	0	1	1	1	1	1	1	1	1	1	0	1	0	0	1	0	0	1	0
Pneumo80	chronic infection	bronchiectasis	2018-02-28	Hannover, Germany	239A	0	0	0	1	0	0	0	1	1	1	0	0	1	1	0	1	0	1	0	0	0	1	0	1	1	0	1	1	1	1	1	1	1	1	1	0	1	0	0	0	0	0	1	0
UTI-15	acute infection	urinary tract infection	2006 - 2007	Munich, Germany	239A	0	0	0	1	0	0	0	1	1	1	0	0	1	1	0	1	0	1	0	0	0	1	0	1	0	0	1	1	1	1	1	1	1	1	1	0	1	0	0	0	0	0	0	0
UTI-49	acute infection	urinary tract infection	2006 - 2007	Munich, Germany	239A	0	0	0	1	0	0	0	1	1	1	0	0	1	1	0	1	0	1	0	0	0	1	0	1	0	0	1	1	0	1	1	1	1	1	1	0	1	1	0	1	0	0	1	0
UTI-51	acute infection	urinary tract infection	2006 - 2007	Munich, Germany	239A	0	0	0	1	0	0	0	1	1	1	0	0	1	1	0	1	0	1	0	0	0	1	0	1	0	0	1	1	1	1	1	1	1	1	1	0	1	1	0	1	0	0	1	0
Va27260	chronic infection	CF	1992	Halle, Germany	239A	0	0	0	1	0	0	0	1	1	1	0	0	1	1	0	1	0	1	0	0	0	1	0	1	0	0	1	1	1	1	1	1	1	1	1	0	1	1	0	0	0	0	1	0
Zw23	chronic infection	CF	1996-12-18	Hannover, Germany	239A	0	0	0	1	0	0	0	1	1	1	0	0	1	1	0	1	0	1	0	0	0	1	0	1	0	0	1	1	0	1	1	1	1	1	1	0	1	1	0	0	0	0	0	0
Zw24_1	chronic infection	CF	1996-12-18	Hannover, Germany	239A	0	0	0	1	0	0	0	1	1	1	0	0	1	1	0	1	0	1	0	0	0	1	0	1	0	0	1	1	1	1	1	1	1	1	1	0	1	0	0	0	0	0	1	0
Zw24_2	chronic infection	CF	1996-12-18	Hannover, Germany	239A	0	0	0	1	0	0	0	1	1	1	0	0	1	1	0	1	0	1	0	0	0	1	0	1	0	0	1	1	1	1	1	1	1	1	1	0	1	0	0	0	0	0	1	0
Zw24_3	chronic infection	CF	1996-12-18	Hannover, Germany	239A	0	0	0	1	0	0	0	1	1	1	0	0	1	1	0	1	0	1	0	0	0	1	0	1	0	0	1	1	1	1	1	1	1	1	1	0	1	0	0	0	0	0	0	0
AC-UL-22	acute infection	human	unknown	Heidelberg, Germany	240A	0	0	0	1	0	0	1	0	0	0	0	0	0	1	0	1	0	1	0	0	0	1	0	1	1	1	1	0	0	1	1	1	1	1	1	0	1	0	0	1	0	0	1	0
AC-BN-8	acute infection	human	unknown	Hungary	2412	0	0	0	1	0	0	1	0	0	0	0	0	1	0	1	1	0	0	1	0	0	1	0	1	1	1	1	0	1	0	0	0	0	0	0	0	0	0	0	0	0	0	0	0
H2	acute infection	unknown	unknown	unknown	241A	0	0	0	1	0	0	1	0	0	0	0	0	1	1	0	1	0	0	0	0	1	1	0	0	0	1	0	0	0	1	1	0	0	0	0	0	1	0	1	1	0	0	0	0
MCF10	chronic infection	CF	2006-09-05	Munich, Germany	241A	0	0	0	1	0	0	1	0	0	0	0	0	1	1	0	1	0	0	0	0	1	1	0	0	0	1	0	0	1	1	1	0	0	0	0	0	0	0	0	1	0	0	0	0
MCF324	chronic infection	CF	2006-12-05	Munich, Germany	241A	0	0	0	1	0	0	1	0	0	0	0	0	1	1	0	1	0	0	0	0	1	0	0	0	0	1	0	0	1	1	1	0	0	0	0	0	0	0	0	1	0	0	0	0
MCF782	chronic infection	CF	2007-05-24	Munich, Germany	241A	0	0	0	1	0	0	1	0	0	0	0	0	1	1	0	1	0	0	0	0	1	1	0	0	0	1	0	0	1	1	1	0	0	0	0	0	0	0	0	1	0	0	0	0
MCF9	chronic infection	CF	2006-09-05	Munich, Germany	241A	0	0	0	1	0	0	1	0	0	0	0	0	1	1	0	1	0	0	0	0	1	1	0	0	0	0	0	0	1	1	1	0	0	1	0	0	0	0	0	0	0	0	0	0
AC-UL-7	acute infection	human	unknown	Berlin, Germany	2422	0	0	0	1	0	0	1	0	0	0	0	1	0	0	1	1	0	0	0	0	1	1	0	1	1	0	1	0	1	0	0	0	0	0	0	0	0	0	0	1	0	0	0	0
MCF366	chronic infection	CF	2007-01-09	Munich, Germany	242A	0	0	0	1	0	0	1	0	0	0	0	1	0	1	0	1	0	0	0	0	1	0	0	0	0	1	0	0	0	1	1	0	0	0	0	0	0	0	0	1	0	0	0	0
MCF367	chronic infection	CF	2007-01-09	Munich, Germany	242A	0	0	0	1	0	0	1	0	0	0	0	1	0	1	0	1	0	0	0	0	1	1	0	0	0	1	0	0	1	1	1	0	0	0	0	0	0	0	0	1	0	0	0	0
641HD11	environmental	water	1992	Ruhr river, Muelheim, Germany	249A	0	0	0	1	0	0	1	0	0	1	0	0	1	1	0	1	0	0	1	0	0	1	0	1	0	0	1	0	1	1	1	0	0	0	0	0	0	0	0	0	0	0	0	0
HCF274	chronic infection	CF	2003-11-10	Hannover, Germany	249A	0	0	0	1	0	0	1	0	0	1	0	0	1	1	0	1	0	0	1	0	0	1	0	1	0	0	1	0	1	1	1	0	0	0	1	0	1	1	0	0	0	0	0	0
HCF360	chronic infection	CF	2003-07-22	Hannover, Germany	249A	0	0	0	1	0	0	1	0	0	1	0	0	1	1	0	1	0	0	0	0	0	1	0	1	0	0	1	0	1	1	1	0	0	0	1	0	0	0	0	0	0	0	0	1
HCF361	chronic infection	CF	2003-07-22	Hannover, Germany	249A	0	0	0	1	0	0	1	0	0	1	0	0	1	1	0	1	0	0	1	0	0	1	0	1	0	0	1	0	1	1	1	0	0	0	1	0	1	1	0	0	0	0	0	0
HCF426	chronic infection	CF	2004-09-13	Hannover, Germany	249A	0	0	0	1	0	0	1	0	0	1	0	0	1	1	0	1	0	0	1	0	0	1	0	1	0	0	1	0	1	1	1	0	0	0	1	0	1	1	0	1	0	0	0	0
HCF427	chronic infection	CF	2004-09-13	Hannover, Germany	249A	0	0	0	1	0	0	1	0	0	1	0	0	1	1	0	1	0	0	1	0	0	1	0	1	0	0	1	0	1	1	1	0	0	0	1	0	1	1	0	0	0	0	0	0
HCF428	chronic infection	CF	2004-09-15	Hannover, Germany	249A	0	0	0	1	0	0	1	0	0	1	0	0	1	1	0	1	0	0	1	0	0	1	0	1	0	0	1	0	1	1	1	0	0	0	1	0	1	1	0	1	0	0	0	0
HCF429	chronic infection	CF	2004-09-13	Hannover, Germany	249A	0	0	0	1	0	0	1	0	0	1	0	0	1	1	0	1	0	0	1	0	0	1	0	1	0	0	0	0	1	1	1	0	0	1	0	0	1	1	0	1	0	0	0	0
HCF430	chronic infection	CF	2004-09-13	Hannover, Germany	249A	0	0	0	1	0	0	1	0	0	1	0	0	1	1	0	1	0	0	1	0	0	1	0	1	0	0	1	0	1	1	1	0	0	0	1	0	1	1	0	1	0	0	0	0
HCF431	chronic infection	CF	2004-09-13	Hannover, Germany	249A	0	0	0	1	0	0	1	0	0	1	0	0	1	1	0	1	0	0	1	0	0	1	0	1	0	0	1	0	1	1	1	0	0	0	1	0	1	1	0	1	0	0	0	0
HCF454	chronic infection	CF	2004-10-16	Hannover, Germany	249A	0	0	0	1	0	0	1	0	0	1	0	0	1	1	0	1	0	0	1	0	0	1	0	1	0	0	0	0	1	1	1	0	0	0	1	0	1	1	0	1	0	0	0	0
HCF456	chronic infection	CF	2004-10-22	Hannover, Germany	249A	0	0	0	1	0	0	1	0	0	1	0	0	1	1	0	1	0	0	1	0	0	1	0	1	0	0	0	0	1	1	1	0	0	0	1	0	1	1	0	1	0	0	0	0
HCF457	chronic infection	CF	2005-03-23	Hannover, Germany	249A	0	0	0	1	0	0	1	0	0	1	0	0	1	1	0	1	0	0	1	0	0	1	0	1	0	0	0	0	1	1	1	0	0	0	1	0	1	1	0	1	0	0	0	0
MCF753	chronic infection	CF	2007-05-02	Munich, Germany	249A	0	0	0	1	0	0	1	0	0	1	0	0	1	1	0	1	0	0	1	0	0	1	0	1	0	0	1	0	1	1	1	0	0	0	1	0	1	1	0	1	0	0	0	0
MCF909	chronic infection	CF	2007-10-26	Munich, Germany	249A	0	0	0	1	0	0	1	0	0	1	0	0	1	1	0	1	0	0	1	0	0	0	0	1	0	0	1	0	1	1	1	0	0	0	1	0	0	1	0	1	0	0	0	0
MCF-B8	chronic infection	CF	2008	Munich, Germany	249A	0	0	0	1	0	0	1	0	0	1	0	0	1	1	0	1	0	0	1	0	0	1	0	1	0	0	1	0	1	1	1	0	0	0	1	0	1	1	0	1	0	0	0	0
SG81	environmental	water	1990 - 1991	Ruhr river, Muelheim, Germany	249A	0	0	0	1	0	0	1	0	0	1	0	0	1	1	0	1	0	0	1	0	0	1	0	1	0	0	1	0	1	1	1	0	0	0	0	0	0	0	0	0	0	0	0	0
012-B2	environmental	water	October 2007	Weser river, Hann. Muenden, Germany	259A	0	0	0	1	0	0	1	0	1	1	0	0	1	1	0	1	0	1	0	0	0	1	0	1	1	1	0	0	0	1	1	1	1	0	0	1	1	1	0	1	0	0	0	0
AI-7/Gemeet	animal infection	mink	unknown	Netherlands	259A	0	0	0	1	0	0	1	0	1	1	0	0	1	1	0	1	0	1	0	0	0	1	0	1	1	0	1	0	1	1	1	0	0	0	0	0	0	0	0	0	0	0	0	0
FM2	chronic infection	CF	1989-05-12	Hannover, Germany	259A	0	0	0	1	0	0	1	0	1	1	0	0	1	1	0	1	0	1	0	0	0	1	0	1	1	1	1	0	0	1	1	1	1	1	0	0	0	0	0	1	0	0	1	0
MCF431	chronic infection	CF	2007-02-07	Israel	259A	0	0	0	1	0	0	1	0	1	1	0	0	1	1	0	1	0	0	1	0	0	1	0	1	0	0	1	0	0	1	1	1	1	0	1	0	0	1	0	1	0	0	0	1
TM	chronic infection	CF	unknown	Munich, Germany	259A	0	0	0	1	0	0	1	0	1	1	0	0	1	1	0	1	0	1	0	0	0	1	0	1	0	0	0	0	0	1	1	1	1	1	1	0	1	1	0	1	0	0	0	0
UTI-12	acute infection	urinary tract infection	2006 - 2007	Munich, Germany	259A	0	0	0	1	0	0	1	0	1	1	0	0	1	1	0	1	0	1	0	0	0	0	0	1	1	0	0	0	0	1	1	1	1	0	1	0	1	1	0	0	0	0	0	0
W5Aug16	environmental	Water	2001	Woluwe river, Brussels, Belgium	259A	0	0	0	1	0	0	1	0	1	1	0	0	1	1	0	1	0	1	0	0	0	1	0	1	1	1	0	0	0	1	1	1	1	1	0	1	0	0	0	1	0	0	1	0
RZ12	chronic infection	CF	unknown	USA	25BA	0	0	0	1	0	0	1	0	1	1	0	1	1	1	0	1	0	0	0	0	0	1	0	1	1	0	0	0	0	1	1	1	1	1	1	0	0	0	0	1	0	0	1	0
RZ13	chronic infection	CF	unknown	USA	25BA	0	0	0	1	0	0	1	0	1	1	0	1	1	1	0	1	0	0	0	0	0	1	0	1	1	0	0	0	0	1	1	1	1	1	1	0	0	0	0	1	0	0	1	0
28101	acute infection	lung infection (intubation)	2003 - 2005	Besançon, France	261A	0	0	0	1	0	0	1	1	0	0	0	0	1	1	0	1	0	0	0	0	1	1	0	0	0	0	0	0	0	1	1	0	0	0	0	0	0	0	0	1	0	0	0	0
110SB4	environmental	water	July 2008	Oker river, Schwuelper, Germany	262A	0	0	0	1	0	0	1	1	0	0	0	1	0	1	0	1	0	0	0	0	1	1	0	1	0	0	1	0	1	1	1	0	0	1	0	1	1	1	1	1	0	0	1	1
110SD2	environmental	water	July 2008	Oker river, Schwuelper, Germany	262A	0	0	0	1	0	0	1	1	0	0	0	1	0	1	0	1	0	0	0	0	1	1	0	1	0	0	1	0	1	1	1	0	0	0	0	1	1	1	1	1	0	0	1	1
902SC4	environmental	water	July 2008	Weser river, Brake, Germany	262A	0	0	0	1	0	0	1	1	0	0	0	1	0	1	0	1	0	0	0	0	1	1	0	1	0	0	1	0	1	1	1	0	0	0	0	1	1	1	1	1	0	0	0	0
AC-UL-28	acute infection	human	unknown	Luedenscheid, Germany	262A	0	0	0	1	0	0	1	1	0		0	1	0	1	0	1	0	0	0	0	1	1	0	1	0	0	1	0	1	1	1	0	0	0	1	0	1	1	1	1	0	0	1	1
HCF100	chronic infection	CF	2000-11-13	Hannover, Germany	269A	0	0	0	1	0	0	1	1	0	1	0	0	1	1	0	1	0	0	0	1	0	1	0	1	0	1	1	0	1	1	1	0	0	0	1	0	1	1	0	0	0	0	0	0
HCF122	chronic infection	CF	2001-01-15	Hannover, Germany	269A	0	0	0	1	0	0	1	1	0	1	0	0	1	1	0	1	0	0	0	1	0	1	0	1	0	1	1	0	1	1	1	0	0	0	1	0	1	1	1	1	0	0	0	0
HCF98	chronic infection	CF	2000-11-13	Hannover, Germany	269A	0	0	0	1	0	0	1	1	0	1	0	0	1	1	0	1	0	0	0	1	0	1	0	1	0	1	1	0	1	1	1	0	0	0	1	0	1	1	0	0	0	0	0	0
Zw64_1	chronic infection	CF	1997-04-04	Lund, Sweden	279A	0	0	0	1	0	0	1	1	1	1	0	0	1	1	0	1	0	0	0	0	1	1	0	1	0	0	0	0	1	1	1	0	0	1	1	0	1	1	0	0	0	0	1	1
Zw65	chronic infection	CF	1997-04-04	Lund, Sweden	279A	0	0	0	1	0	0	1	1	1	1	0	0	1	1	0	1	0	0	0	0	1	1	0	1	0	0	0	0	1	1	1	0	0	1	0	0	1	1	1	1	0	0	1	1
MCF1039	chronic infection	CF	2008-02-14	Israel	2812	0	0	0	1	0	1	0	0	0	0	0	0	1	0	1	1	0	0	0	1	0	1	0	0	1	1	0	1	1	0	0	0	0	1	0	0	0	0	0	1	0	0	0	0
Zw94_1	chronic infection	CF	1997-08-28	Montpellier, France	281A	0	0	0	1	0	1	0	0	0	0	0	0	1	1	0	1	0	x	x	x	x	x	x	1	0	0	0	0	0	1	1	1	1	0	x	x	0	0	0	0	x	x	x	x
M8A.4	environmental	Water	2001	Cano Limon, Colombia	2822	0	0	0	1	0	1	0	0	0	0	0	1	0	0	1	1	0	0	0	0	1	1	0	0	1	1	1	0	1	0	0	0	0	0	0	0	0	0	0	1	0	0	0	0
MCF735	chronic infection	CF	2007-04-18	Munich, Germany	2822	0	0	0	1	0	1	0	0	0	0	0	1	0	0	1	1	0	0	0	0	1	1	1	0	0	0	1	1	0	0	0	0	0	1	0	0	0	0	0	1	0	0	0	0
706B1	environmental	water	October 2007	Aller river, Celle, Germany	282A	0	0	0	1	0	1	0	0	0	0	0	1	0	1	0	1	0	0	0	0	1	1	0	0	1	1	0	0	1	1	1	0	0	0	0	0	0	0	0	1	0	0	0	0
AI-BN-15	acute infection	bovine infection	unknown	Hungary	282A	0	0	0	1	0	1	0	0	0	0	0	1	0	1	0	1	0	0	1	0	0	1	0	0	1	1	1	0	1	1	1	0	0	0	0	0	0	0	0	0	0	0	0	0
AI-BN-19	acute infection	bovine infection	unknown	Hungary	282A	0	0	0	1	0	1	0	0	0	0	0	1	0	1	0	1	0	0	1	0	0	1	0	0	1	1	1	0	1	1	1	0	0	0	0	0	0	0	0	0	0	0	0	0
AI-BN-2	acute infection	bovine infection	unknown	Hungary	282A	0	0	0	1	0	1	0	0	0	0	0	1	0	1	0	1	0	0	1	0	0	1	0	0	1	1	1	0	1	1	1	0	0	0	0	0	0	0	0	0	0	0	0	0
AI-BN-5	bovine	bovine infection	unknown	Hungary	282A	0	0	0	1	0	1	0	0	0	0	0	1	0	1	0	1	0	0	1	0	0	1	0	0	1	1	1	0	1	1	1	0	0	0	0	0	0	0	0	0	0	0	0	0
AI-BN-6	bovine	bovine infection	unknown	Hungary	282A	0	0	0	1	0	1	0	0	0	0	0	1	0	1	0	1	0	0	1	0	0	1	0	0	1	1	1	0	1	1	1	0	0	0	0	0	0	0	0	0	0	0	0	0
AI-BN-8	bovine	bovine infection	unknown	Hungary	282A	0	0	0	1	0	1	0	0	0	0	0	1	0	1	0	1	0	0	1	0	0	1	0	0	1	1	1	0	1	1	1	0	0	0	0	0	0	0	0	0	0	0	0	0
MCF15	chronic infection	CF	2006-09-06	Munich, Germany	2992	0	0	0	1	0	1	0	0	1	1	0	0	1	0	1	1	0	0	0	1	0	1	0	1	1	0	1	1	1	1	0	0	0	1	1	0	1	0	0	1	0	0	1	0
MCF16	chronic infection	CF	2006-09-06	Munich, Germany	2992	0	0	0	1	0	1	0	0	1	1	0	0	1	0	1	1	0	0	0	1	0	1	0	1	1	0	1	1	1	1	0	0	0	1	1	0	1	0	0	1	0	0	1	0
MCF246	chronic infection	CF	2006-10-26	Munich, Germany	2992	0	0	0	1	0	1	0	0	1	1	0	0	1	0	1	1	0	0	0	1	0	1	0	1	1	0	1	1	1	0	0	0	0	1	1	0	1	0	0	1	0	1	1	0
MCF256	chronic infection	CF	2006-11-09	Munich, Germany	2992	0	0	0	1	0	1	0	0	1	1	0	0	1	0	1	1	0	0	0	0	0	1	0	1	0	0	1	1	0	0	0	0	0	1	0	0	1	1	1	1	0	0	0	0
MCF278	chronic infection	CF	2006-11-15	Munich, Germany	2992	0	0	0	1	0	1	0	0	1	1	0	0	1	0	1	1	0	0	0	1	0	0	0	1	1	0	1	1	1	0	0	0	0	1	1	0	1	0	0	1	0	0	1	0
MCF279	chronic infection	CF	2006-11-15	Munich, Germany	2992	0	0	0	1	0	1	0	0	1	1	0	0	1	0	1	1	0	0	0	1	0	1	0	1	1	0	1	1	1	0	0	0	0	1	1	0	1	0	0	1	0	0	1	0
MCF32	chronic infection	CF	2006-09-07	Munich, Germany	2992	0	0	0	1	0	1	0	0	1	1	0	0	1	0	1	1	0	0	0	1	0	1	0	1	1	0	1	1	1	0	0	0	0	1	1	0	1	0	1	1	0	0	1	0
MCF34	chronic infection	CF	2006-09-06	Munich, Germany	2992	0	0	0	1	0	1	0	0	1	1	0	0	1	0	1	1	0	0	0	1	0	1	0	1	1	0	1	0	0	0	0	0	0	1	1	0	1	0	0	1	0	1	1	0
MCF35	chronic infection	CF	2006-09-06	Munich, Germany	2992	0	0	0	1	0	1	0	0	1	1	0	0	1	0	1	1	0	0	0	1	0	1	0	1	1	0	1	1	1	0	0	0	0	1	1	0	1	0	0	1	0	1	1	0
MCF393	chronic infection	CF	2007-02-01	Munich, Germany	2992	0	0	0	1	0	1	0	0	1	1	0	0	1	0	1	1	0	0	0	1	0	1	0	1	1	0	1	1	1	0	0	0	0	1	1	0	1	0	0	1	0	1	1	0
MCF710	chronic infection	CF	2007-04-19	Munich, Germany	2992	0	0	0	1	0	1	0	0	1	1	0	0	1	0	1	1	0	0	0	1	0	1	0	1	1	0	1	1	1	0	0	0	0	1	0	0	0	0	0	1	0	0	1	0
PT6	environmental	water	1992	Ruhr river, Muelheim, Germany	2992	0	0	0	1	0	1	0	0	1	1	0	0	1	0	1	1	0	0	0	1	0	1	0	1	1	0	1	1	1	0	0	0	0	1	0	0	1	1	1	1	0	1	1	0
UTI-33	acute infection	urinary tract infection	2006 - 2007	Munich, Germany	2992	0	0	0	1	0	1	0	0	1	1	0	0	1	0	1	1	0	1	0	0	0	1	0	1	1	0	1	0	1	0	0	0	0	1	0	0	1	1	1	1	0	0	0	0
HCF336	chronic infection	CF	2003-09-05	Hannover, Germany	299A	0	0	0	1	0	1	0	0	1	1	0	0	1	1	0	1	0	0	1	0	0	1	0	1	1	1	1	0	1	1	1	0	0	1	1	0	1	0	0	1	0	0	1	0
NCF015	chronic infection	COPD	unknown	Hobart, Australia	2A40	0	0	0	1	0	1	0	1	0	0	1	0	0	0	1	0	0	1	0	0	0	1	0	0	1	1	1	1	1	0	0	0	0	0	0	0	0	0	0	1	0	0	0	0
MCF813	chronic infection	CF	2006-09-21	Munich, Germany	2C02	0	0	0	1	0	1	1	0	0	0	0	0	0	0	1	1	0	0	1	0	0	1	0	0	1	1	0	0	0	0	0	0	0	0	0	0	1	0	1	1	0	0	0	0
M9A.1	environmental	soil	unknown	Capachos, Colombia	2C0A	0	0	0	1	0	1	1	0	0	0	0	0	0	1	0	1	0	0	0	0	1	1	0	0	0	1	1	0	0	1	1	0	0	0	1	0	0	0	0	1	0	0	0	0
P42	chronic infection	CF	2003 - 2001	Sydney, Australien	2C0A	0	0	0	1	0	1	1	0	0	0	0	0	0	1	0	1	0	0	0	0	1	1	0	1	1	0	0	0	1	1	1	1	1	0	1	0	1	1	1	1	0	0	0	0
706SC3	environmental	water	July 2008	Aller river, Celle, Germany	2C12	0	0	0	1	0	1	1	0	0	0	0	0	1	0	1	1	0	1	0	0	0	1	0	0	1	0	1	0	0	0	0	0	0	0	0	1	1	0	0	1	0	0	0	0
MCF140	chronic infection	CF	2006-10-06	Munich, Germany	2C12	0	0	0	1	0	1	1	0	0	0	0	0	1	0	1	1	0	0	1	0	0	1	0	1	1	0	1	0	0	0	0	0	0	0	0	0	0	0	0	1	0	0	0	0
MCF163	chronic infection	CF	2006-10-12	Munich, Germany	2C12	0	0	0	1	0	1	1	0	0	0	0	0	1	0	1	1	0	0	1	0	0	1	0	1	1	1	1	0	0	0	0	0	0	0	0	0	1	0	1	1	0	0	1	0
MCF298	chronic infection	CF	2006-11-15	Munich, Germany	2C12	0	0	0	1	0	1	1	0	0	0	0	0	1	0	1	1	0	0	1	0	0	0	0	1	1	0	1	0	0	0	0	0	0	0	0	0	0	0	0	1	0	0	0	0
MCF299	chronic infection	CF	2006-11-15	Munich, Germany	2C12	0	0	0	1	0	1	1	0	0	0	0	0	1	0	1	1	0	0	1	0	0	0	0	1	0	0	1	0	0	0	0	0	0	0	0	0	0	0	0	1	0	0	0	0
MCF49	chronic infection	CF	2006-09-14	Munich, Germany	2C12	0	0	0	1	0	1	1	0	0	0	0	0	1	0	1	1	0	0	1	0	0	1	0	1	1	0	1	0	0	0	0	0	0	0	0	0	0	0	0	1	0	0	0	0
MCF50	chronic infection	CF	2006-09-14	Munich, Germany	2C12	0	0	0	1	0	1	1	0	0	0	0	0	1	0	1	1	0	0	1	0	0	0	0	1	1	0	1	0	0	0	0	0	0	0	0	0	0	0	0	1	0	0	0	0
Pneumo26	chronic infection	bronchiectasis	2017-12-01	Hannover, Germany	2C12	0	0	0	1	0	1	1	0	0	0	0	0	1	0	1	1	0	0	1	0	0	1	0	1	1	0	1	0	0	0	0	0	0	0	0	0	1	0	0	0	0	0	1	0
Zw10	chronic infection	CF	1996-10-17	Mainz, Germany	2C12	0	0	0	1	0	1	1	0	0	0	0	0	1	0	1	1	0	0	1	0	0	0	0	1	1	0	1	0	0	0	0	0	0	0	0	0	0	0	0	0	0	0	0	0
Zw13_3	chronic infection	CF	1996-11-15	Frankfurt, Germany	2C12	0	0	0	1	0	1	1	0	0	0	0	0	1	0	1	1	0	0	1	0	0	1	0	1	1	0	1	0	0	0	0	0	0	0	0	0	0	0	0	0	0	0	0	0
11101	acute infection	lung infection (intubation)	2003 - 2005	Paris, France	2C1A	0	0	0	1	0	1	1	0	0	0	0	0	1	1	0	1	0	1	0	0	0	1	0	1	1	0	1	0	0	1	1	1	1	0	0	0	0	0	0	1	0	0	0	0
39421	acute infection	keratitis	2003	Moorfields, Great Britain	2C1A	0	0	0	1	0	1	1	0	0	0	0	0	1	1	0	1	0	1	0	0	0	0	0	0	0	0	0	0	0	1	1	1	1	0	0	0	1	1	1	1	0	0	1	1
08916	chronic infection	CF	2003	Liverpool, Great Britain	2C1A	0	0	0	1	0	1	1	0	0	0	0	0	1	1	0	1	0	0	0	0	1	0	0	0	1	0	1	0	1	1	1	1	1	0	0	0	0	1	0	1	0	0	0	0
09245	chronic infection	CF	2003	Liverpool, Great Britain	2C1A	0	0	0	1	0	1	1	0	0	0	0	0	1	1	0	1	0	0	0	0	1	1	0	0	1	1	1	0	1	1	1	1	1	0	0	0	0	1	0	1	0	0	0	0
110SF5	environmental	water	July 2008	Oker river, Schwuelper, Germany	2C1A	0	0	0	1	0	1	1	0	0	0	0	0	1	1	0	1	0	1	0	0	0	1	0	1	1	0	1	0	0	1	1	1	1	0	0	0	0	0	0	1	0	0	0	0
15106 J-1A	acute infection	lung infection (intubation)	2003 - 2005	Prat de Llobregat, Spain	2C1A	0	0	0	1	0	1	1	0	0	0	0	0	1	1	0	1	0	1	0	0	0	1	0	0	0	0	0	0	0	1	1	1	1	1	1	0	1	1	1	1	0	0	1	1
18P17PA	chronic infection	COPD	1996-02-01	Buffalo, USA	2C1A	0	0	0	1	0	1	1	0	0	0	0	0	1	1	0	1	0	1	0	0	0	1	0	1	0	1	1	0	0	1	1	1	1	0	0	0	0	0	0	1	0	0	0	0
18P222PA	chronic infection	COPD	1996-08-19	Buffalo, USA	2C1A	0	0	0	1	0	1	1	0	0	0	0	0	1	1	0	1	0	1	0	0	0	1	0	1	0	1	1	0	0	1	1	1	1	0	0	0	0	0	0	1	0	0	0	0
18P29PA	chronic infection	COPD	1997-03-17	Buffalo, USA	2C1A	0	0	0	1	0	1	1	0	0	0	0	0	1	1	0	1	0	1	0	0	0	1	0	1	0	1	1	0	0	1	1	1	1	0	0	0	0	0	0	1	0	0	0	0
18P38PA	chronic infection	COPD	1997-12-15	Buffalo, USA	2C1A	0	0	0	1	0	1	1	0	0	0	0	0	1	1	0	1	0	1	0	0	0	1	0	1	0	1	1	0	0	1	1	1	1	0	0	0	0	0	0	1	0	0	0	0
18P45PA	chronic infection	COPD	1998-07-23	Buffalo, USA	2C1A	0	0	0	1	0	1	1	0	0	0	0	0	1	1	0	1	0	1	0	0	0	1	0	1	0	1	1	0	0	1	1	1	1	0	0	0	0	0	0	1	0	0	0	0
18P49PA	chronic infection	COPD	1998-12-17	Buffalo, USA	2C1A	0	0	0	1	0	1	1	0	0	0	0	0	1	1	0	1	0	1	0	0	0	1	0	1	0	1	1	0	0	1	1	1	1	0	0	0	0	0	0	1	0	0	0	0
20319242-507	environmental	Water	< 1974	Japan	2C1A	0	0	0	1	0	1	1	0	0	0	0	0	1	1	0	1	0	0	0	0	1	1	0	0	0	0	1	1	0	1	1	0	0	1	1	1	1	1	0	1	0	0	1	0
8102 A	acute infection	lung infection (intubation)	2003 - 2005	Lille, France	2C1A	0	0	0	1	0	1	1	0	0	0	0	0	1	1	0	1	0	1	0	0	0	1	0	0	0	0	0	0	0	1	1	1	1	1	1	0	1	1	0	1	0	0	1	0
AA1	chronic infection	CF	1985-01-22	Hannover, Germany	2C1A	0	0	0	1	0	1	1	0	0	0	0	0	1	1	0	1	0	0	0	0	1	1	0	0	1	1	1	1	0	1	1	0	0	0	1	0	1	1	0	0	0	0	0	0
AC-BN-10	acute infection	human	unknown	Hungary	2C1A	0	0	0	1	0	1	1	0	0	0	0	0	1	1	0	1	0	1	0	0	0	1	0	0	0	0	0	0	0	1	1	1	1	0	1	0	1	1	1	0	0	0	1	1
AC-BN-11	acute infection	human	unknown	Hungary	2C1A	0	0	0	1	0	1	1	0	0	0	0	0	1	1	0	1	0	1	0	0	0	0	0	0	0	0	0	0	0	1	1	1	1	0	0	0	1	1	1	0	0	0	1	1
AC-BN-12	acute infection	human	unknown	Hungary	2C1A	0	0	0	1	0	1	1	0	0	0	0	0	1	1	0	1	0	1	0	0	0	1	0	0	0	0	0	0	0	1	1	1	1	0	0	0	1	1	0	0	0	0	1	1
ATCC15524	environmental	soil (oil-contaminated)	unknown	unknown	2C1A	0	0	0	1	0	1	1	0	0	0	0	0	1	1	0	1	0	0	0	1	0	1	0	0	0	1	1	0	0	1	1	0	0	0	0	0	0	0	0	0	0	0	0	0
ATCC33348	acute infection	unknown	< 1982	unknown	2C1A	0	0	0	1	0	1	1	0	0	0	0	0	1	1	0	1	0	1	0	0	0	1	0	1	0	0	1	0	0	1	1	1	1	0	1	0	0	0	0	0	0	0	1	0
HK5	chronic infection	CF	1985-04-24	Hannover, Germany	2C1A	0	0	0	1	0	1	1	0	0	0	0	0	1	1	0	1	0	0	0	0	1	1	0	0	1	1	1	1	0	1	1	0	0	0	1	0	1	1	0	0	0	0	0	0
20319174-963	environmental	water	May 2003	Tokyo Bay, Japan	2C1A	0	0	0	1	0	1	1	0	0	0	0	0	1	1	0	1	0	1	0	0	0	1	0	0	0	0	0	0	0	1	1	1	1	0	0	1	1	1	1	1	0	0	1	1
MCF336	chronic infection	CF	2006-12-13	Munich, Germany	2C1A	0	0	0	1	0	1	1	0	0	0	0	0	1	1	0	1	0	1	0	0	0	1	0	1	1	0	1	0	1	1	1	0	0	0	0	0	0	0	0	1	0	0	0	0
MCF337	chronic infection	CF	2006-12-13	Munich, Germany	2C1A	0	0	0	1	0	1	1	0	0	0	0	0	1	1	0	1	0	1	0	0	0	1	0	1	1	0	1	0	1	1	1	0	0	0	0	0	0	0	0	1	0	0	0	0
MCF52	chronic infection	CF	2006-09-14	Munich, Germany	2C1A	0	0	0	1	0	1	1	0	0	0	0	0	1	1	0	1	0	0	1	0	0	1	0	0	1	0	1	0	1	1	1	1	1	0	1	0	1	1	0	1	0	0	1	1
PT20	environmental	water	1992	Ruhr river, Muelheim, Germany	2C1A	0	0	0	1	0	1	1	0	0	0	0	0	1	1	0	1	0	x	x	x	x	x	x	0	0	0	0	0	0	1	1	0	0	0	x	x	1	1	0	0	x	x	x	x
UTI-40	acute infection	urinary tract infection	2006 - 2007	Munich, Germany	2C1A	0	0	0	1	0	1	1	0	0	0	0	0	1	1	0	1	0	1	0	0	0	1	0	0	0	0	0	0	0	1	1	1	1	1	0	0	1	1	0	1	0	0	1	0
UTI-43	acute infection	urinary tract infection	2006 - 2007	Munich, Germany	2C1A	0	0	0	1	0	1	1	0	0	0	0	0	1	1	0	1	0	1	0	0	0	1	0	0	0	0	0	0	0	1	1	1	1	1	0	0	1	1	0	1	0	0	1	0
UTI-47	acute infection	urinary tract infection	2006 - 2007	Munich, Germany	2C1A	0	0	0	1	0	1	1	0	0	0	0	0	1	1	0	1	0	1	0	0	0	1	0	0	0	0	0	0	0	1	1	1	1	1	0	0	1	1	0	1	0	0	1	0
UTI-52	acute infection	urinary tract infection	2006 - 2007	Munich, Germany	2C1A	0	0	0	1	0	1	1	0	0	0	0	0	1	1	0	1	0	1	0	0	0	0	0	0	0	0	1	0	0	1	1	1	1	1	0	0	1	1	0	1	0	0	1	0
UTI-54	acute infection	urinary tract infection	2006 - 2007	Munich, Germany	2C1A	0	0	0	1	0	1	1	0	0	0	0	0	1	1	0	1	0	1	0	0	0	1	0	0	0	0	1	0	0	1	1	1	1	1	0	0	1	1	0	1	0	0	1	0
Zw88	chronic infection	CF	1997-08-04	London, Great Britain	2C1A	0	0	0	1	0	1	1	0	0	0	0	0	1	1	0	1	0	x	x	x	x	x	x	0	0	1	1	0	0	1	1	0	0	0	x	x	0	0	0	0	x	x	x	x
Zw88_1	chronic infection	CF	1997-08-04	London, Great Britain	2C1A	0	0	0	1	0	1	1	0	0	0	0	0	1	1	0	1	0	x	x	x	x	x	x	0	0	1	1	0	0	1	1	0	0	0	x	x	0	0	0	0	x	x	x	x
24101	acute infection	lung infection (intubation)	2003 - 2005	Warsaw, Poland	2C22	0	0	0	1	0	1	1	0	0	0	0	1	0	0	1	1	0	0	1	0	0	1	0	1	1	1	1	0	1	0	0	0	0	0	1	0	1	1	0	1	0	0	0	0
012A2	environmental	water	October 2007	Weser river, Hann. Muenden, Germany	2C22	0	0	0	1	0	1	1	0	0	0	0	1	0	0	1	1	0	0	0	1	0	1	0	1	1	0	1	0	1	0	0	0	0	0	0	0	0	0	0	1	0	0	0	0
012SD2	environmental	water	July 2008	Weser river, Hann. Muenden, Germany	2C22	0	0	0	1	0	1	1	0	0	0	0	1	0	0	1	1	0	0	0	1	0	1	0	1	1	0	1	0	1	0	0	0	0	0	0	0	0	0	0	1	0	0	0	0
11392B-95	chronic infection	CF	1995	Copenhagen, Denmark	2C22	0	0	0	1	0	1	1	0	0	0	0	1	0	0	1	1	0	0	1	1	0	1	0	1	1	1	1	0	1	0	0	0	0	0	1	0	1	1	0	0	0	0	0	0
114D3	environmental	water	October 2007	Oker river, Boerssum, Germany	2C22	0	0	0	1	0	1	1	0	0	0	0	1	0	0	1	1	0	0	0	1	0	1	0	1	1	0	1	0	1	0	0	0	0	0	0	0	0	0	0	1	0	0	0	0
13P16PA	chronic infection	COPD	1995-10-12	Buffalo, USA	2C22	0	0	0	1	0	1	1	0	0	0	0	1	0	0	1	1	0	0	0	0	0	1	0	1	0	0	1	0	1	0	0	0	0	1	0	0	1	1	1	1	0	0	1	0
14370-91	chronic infection	CF	1991	Copenhagen, Denmark	2C22	0	0	0	1	0	1	1	0	0	0	0	1	0	0	1	1	0	0	0	1	0	1	0	1	1	1	1	0	1	0	0	0	0	1	1	0	1	1	0	1	0	0	0	0
15164A-95	chronic infection	CF	1995	Copenhagen, Denmark	2C22	0	0	0	1	0	1	1	0	0	0	0	1	0	0	1	1	0	0	0	1	0	1	0	1	1	1	1	0	1	0	0	0	0	0	1	0	1	1	0	1	0	0	0	0
15662B-94	chronic infection	CF	1994	Copenhagen, Denmark	2C22	0	0	0	1	0	1	1	0	0	0	0	1	0	0	1	1	0	0	0	1	0	1	0	1	1	1	1	0	1	0	0	0	0	0	1	0	1	1	0	1	0	0	0	0
16465A-92	chronic infection	CF	1992	Copenhagen, Denmark	2C22	0	0	0	1	0	1	1	0	0	0	0	1	0	0	1	1	0	0	0	1	0	1	0	1	1	1	1	0	1	0	0	0	0	0	1	0	1	1	0	1	0	0	0	0
20319259-516	environmental	Water	< 1974	Japan	2C22	0	0	0	1	0	1	1	0	0	0	0	1	0	0	1	1	0	0	0	1	0	1	0	1	1	1	1	0	1	0	0	0	0	0	0	0	0	0	0	1	0	0	0	0
2227B-92	chronic infection	CF	1992	Copenhagen, Denmark	2C22	0	0	0	1	0	1	1	0	0	0	0	1	0	0	1	1	0	0	0	1	0	1	0	1	1	1	1	0	1	0	0	0	0	0	1	0	1	1	0	0	0	0	0	0
474-88	chronic infection	CF	1988	Copenhagen, Denmark	2C22	0	0	0	1	0	1	1	0	0	0	0	1	0	0	1	1	0	0	0	1	0	1	0	1	1	1	1	0	1	0	0	0	0	0	1	0	1	1	0	0	0	0	0	0
51080A-97	chronic infection	CF	1997	Copenhagen, Denmark	2C22	0	0	0	1	0	1	1	0	0	0	0	1	0	0	1	1	0	0	0	1	0	1	0	1	1	1	1	0	1	0	0	0	0	0	1	0	1	1	0	1	0	0	0	0
51080B-97	chronic infection	CF	1997	Copenhagen, Denmark	2C22	0	0	0	1	0	1	1	0	0	0	0	1	0	0	1	1	0	0	0	1	0	1	0	1	1	1	1	0	1	0	0	0	0	0	1	0	1	1	0	1	0	0	0	0
51246B-97	chronic infection	CF	1997	Copenhagen, Denmark	2C22	0	0	0	1	0	1	1	0	0	0	0	1	0	0	1	1	0	0	0	1	0	1	0	1	1	1	1	0	1	0	0	0	0	1	1	0	1	1	0	1	0	0	0	0
57P31PA	chronic infection	COPD	1998-08-27	Buffalo, USA	2C22	0	0	0	1	0	1	1	0	0	0	0	1	0	0	1	1	0	0	0	1	0	1	0	1	1	0	1	0	1	0	0	0	0	0	1	0	1	0	0	1	0	0	1	0
57P36PA	chronic infection	COPD	1999-03-15	Buffalo, USA	2C22	0	0	0	1	0	1	1	0	0	0	0	1	0	0	1	1	0	0	0	1	0	1	0	1	1	0	1	0	1	0	0	0	0	0	0	0	1	0	0	1	0	0	1	0
65956A-99	chronic infection	CF	1999	Copenhagen, Denmark	2C22	0	0	0	1	0	1	1	0	0	0	0	1	0	0	1	1	0	0	0	1	0	1	0	1	1	1	1	0	1	0	0	0	0	0	1	0	1	1	0	1	0	0	0	0
65956B-99	chronic infection	CF	1999	Copenhagen, Denmark	2C22	0	0	0	1	0	1	1	0	0	0	0	1	0	0	1	1	0	0	0	1	0	1	0	1	1	1	1	0	1	0	0	0	0	0	1	0	1	1	0	0	0	0	0	0
70306B-99	chronic infection	CF	1999	Copenhagen, Denmark	2C22	0	0	0	1	0	1	1	0	0	0	0	1	0	0	1	1	0	0	0	0	0	1	0	1	0	0	1	0	1	1	1	1	1	0	0	0	1	1	0	0	0	0	0	0
AC-UL-33	acute infection	human	unknown	Magdeburg, Germany	2C22	0	0	0	1	0	1	1	0	0	0	0	1	0	0	1	1	0	0	0	1	0	1	0	1	1	1	1	0	0	0	0	0	0	0	0	0	0	0	0	1	0	0	0	0
BW-PB-5	acute infection	burn wound infection	2008 - 2009	Siemianowice Slaskic, Poland	2C22	0	0	0	1	0	1	1	0	0	0	0	1	0	0	1	1	0	1	0	0	0	1	0	1	0	0	1	1	1	0	0	0	0	1	0	0	1	1	0	0	0	0	0	0
HCF156	chronic infection	CF	2001-09-06	Hannover, Germany	2C22	0	0	0	1	0	1	1	0	0	0	0	1	0	0	1	1	0	0	0	1	0	1	0	1	1	1	1	0	1	0	0	0	0	0	0	0	0	1	0	1	0	0	0	0
HCF282	chronic infection	CF	2003-10-24	Hannover, Germany	2C22	0	0	0	1	0	1	1	0	0	0	0	1	0	0	1	1	0	0	0	1	0	1	0	1	0	0	1	0	1	0	0	0	0	1	0	0	1	1	1	0	0	0	1	0
HCF283	chronic infection	CF	2003-08-23	Hannover, Germany	2C22	0	0	0	1	0	1	1	0	0	0	0	1	0	0	1	1	0	0	0	1	0	1	0	1	0	0	1	0	1	0	0	0	0	1	0	0	1	1	1	1	0	0	1	0
HCF326	chronic infection	CF	2003-06-18	Hannover, Germany	2C22	0	0	0	1	0	1	1	0	0	0	0	1	0	0	1	1	0	0	0	1	0	1	0	1	1	1	1	0	1	0	0	0	0	1	1	0	1	0	0	0	0	0	1	0
HCF327	chronic infection	CF	2003-06-18	Hannover, Germany	2C22	0	0	0	1	0	1	1	0	0	0	0	1	0	0	1	1	0	0	0	1	0	1	0	1	1	1	1	0	1	0	0	0	0	1	1	0	1	0	0	0	0	0	1	0
HCF365	chronic infection	CF	2003-06-18	Hannover, Germany	2C22	0	0	0	1	0	1	1	0	0	0	0	1	0	0	1	1	0	0	0	1	0	1	0	1	1	1	1	0	1	0	0	0	0	1	1	0	1	1	0	1	0	0	0	0
HCF432	chronic infection	CF	2004-05-07	Hannover, Germany	2C22	0	0	0	1	0	1	1	0	0	0	0	1	0	0	1	1	0	0	0	1	0	1	0	1	0	0	1	0	1	0	0	0	0	1	0	0	1	1	1	1	0	0	0	0
HCF433	chronic infection	CF	2004-05-07	Hannover, Germany	2C22	0	0	0	1	0	1	1	0	0	0	0	1	0	0	1	1	0	0	0	1	0	1	0	1	0	0	1	0	1	0	0	0	0	1	0	0	0	1	1	1	0	0	0	0
HCF434	chronic infection	CF	2004-10-16	Hannover, Germany	2C22	0	0	0	1	0	1	1	0	0	0	0	1	0	0	1	1	0	0	0	1	0	1	0	1	0	0	1	0	1	0	0	0	0	1	0	0	1	1	1	1	0	1	1	0
HCF435	chronic infection	CF	2004-10-22	Hannover, Germany	2C22	0	0	0	1	0	1	1	0	0	0	0	1	0	0	1	1	0	0	0	1	0	1	0	1	0	0	1	0	1	0	0	0	0	0	0	0	1	1	1	1	0	0	1	0
HCF436	chronic infection	CF	2005-03-23	Hannover, Germany	2C22	0	0	0	1	0	1	1	0	0	0	0	1	0	0	1	1	0	0	0	1	0	1	0	1	0	0	1	0	1	0	0	0	0	1	0	0	1	1	1	1	0	1	1	0
HCF438	chronic infection	CF	2004-04-15	Hannover, Germany	2C22	0	0	0	1	0	1	1	0	0	0	0	1	0	0	1	1	0	0	0	1	0	1	0	1	0	0	1	0	1	0	0	0	0	1	0	0	1	1	1	1	0	1	1	0
HCF439	chronic infection	CF	2004-04-15	Hannover, Germany	2C22	0	0	0	1	0	1	1	0	0	0	0	1	0	0	1	1	0	0	0	1	0	1	0	1	0	0	1	0	1	0	0	0	0	1	0	0	1	1	1	1	0	1	1	0
HCF440	chronic infection	CF	2004-04-19	Hannover, Germany	2C22	0	0	0	1	0	1	1	0	0	0	0	1	0	0	1	1	0	0	0	1	0	1	0	1	0	0	1	0	1	0	0	0	0	1	0	0	1	1	1	1	0	1	1	0
HCF441	chronic infection	CF	2004-04-19	Hannover, Germany	2C22	0	0	0	1	0	1	1	0	0	0	0	1	0	0	1	1	0	0	0	1	0	1	0	1	0	0	1	0	1	0	0	0	0	1	0	0	1	1	1	1	0	1	1	0
HCF56	chronic infection	CF	1999	Hannover, Germany	2C22	0	0	0	1	0	1	1	0	0	0	0	1	0	0	1	1	0	0	0	0	0	1	0	1	0	1	1	0	1	0	0	0	0	0	0	0	0	0	0	0	0	0	0	0
HCF57	chronic infection	CF	1999	Hannover, Germany	2C22	0	0	0	1	0	1	1	0	0	0	0	1	0	0	1	1	0	0	0	0	0	1	0	1	0	1	1	0	1	0	0	0	0	0	0	0	0	0	0	0	0	0	0	0
HCF628	chronic infection	CF	2007-04-04	Hannover, Germany	2C22	0	0	0	1	0	1	1	0	0	0	0	1	0	0	1	1	0	0	0	1	0	1	0	1	0	0	1	0	1	0	0	0	0	1	0	0	1	1	1	1	0	1	1	0
KB41	chronic infection	CF	1996-10-22	Sarstedt, Germany	2C22	0	0	0	1	0	1	1	0	0	0	0	1	0	0	1	1	0	0	0	1	0	1	0	1	1	0	1	0	1	0	0	0	0	0	0	0	0	0	0	1	0	0	0	0
KB62	chronic infection	CF	2001-04-02	Sarstedt, Germany	2C22	0	0	0	1	0	1	1	0	0	0	0	1	0	0	1	1	0	0	0	1	0	1	0	1	1	0	1	0	1	0	0	0	0	0	0	0	0	0	0	0	0	0	0	0
KB63	chronic infection	CF	2001-04-02	Sarstedt, Germany	2C22	0	0	0	1	0	1	1	0	0	0	0	1	0	0	1	1	0	0	0	1	0	1	0	1	1	0	1	0	1	0	0	0	0	0	0	0	0	0	0	0	0	0	0	0
KB64	chronic infection	CF	2001-09-17	Sarstedt, Germany	2C22	0	0	0	1	0	1	1	0	0	0	0	1	0	0	1	1	0	0	0	1	0	1	0	1	1	0	1	0	1	0	0	0	0	0	0	0	0	0	0	0	0	0	0	0
KB66	chronic infection	CF	2001-09-17	Sarstedt, Germany	2C22	0	0	0	1	0	1	1	0	0	0	0	1	0	0	1	1	0	0	0	0	0	1	0	1	1	0	1	0	1	0	0	0	0	0	0	0	0	0	0	0	0	0	0	0
KB73	chronic infection	CF	2004-03-09	Sarstedt, Germany	2C22	0	0	0	1	0	1	1	0	0	0	0	1	0	0	1	1	0	0	0	1	0	1	0	1	1	0	1	0	1	0	0	0	0	0	0	0	0	0	0	0	0	0	0	0
KB74	chronic infection	CF	2004-03-09	Sarstedt, Germany	2C22	0	0	0	1	0	1	1	0	0	0	0	1	0	0	1	1	0	0	0	1	0	1	0	1	1	0	1	0	1	0	0	0	0	0	0	0	0	0	0	0	0	0	0	0
KB79	chronic infection	CF	2006-04-12	Hannover, Germany	2C22	0	0	0	1	0	1	1	0	0	0	0	1	0	0	1	1	0	0	0	1	0	1	0	1	1	0	1	0	1	1	0	0	0	0	0	0	0	0	0	0	0	0	0	0
MCF222	chronic infection	CF	2006-11-03	Munich, Germany	2C22	0	0	0	1	0	1	1	0	0	0	0	1	0	0	1	1	0	0	0	1	0	1	0	1	1	0	1	0	1	0	0	0	0	0	0	0	0	0	0	1	0	0	0	0
MCF223	chronic infection	CF	2006-11-03	Munich, Germany	2C22	0	0	0	1	0	1	1	0	0	0	0	1	0	0	1	1	0	0	0	1	0	1	0	1	1	0	1	0	1	0	0	0	0	0	0	0	0	0	0	1	0	0	0	0
MCF224	chronic infection	CF	2006-11-03	Munich, Germany	2C22	0	0	0	1	0	1	1	0	0	0	0	1	0	0	1	1	0	0	0	1	0	1	0	1	1	0	1	0	1	0	0	0	0	0	0	0	0	0	0	1	0	0	0	0
MCF26	chronic infection	CF	2006-11-10	Munich, Germany	2C22	0	0	0	1	0	1	1	0	0	0	0	1	0	0	1	1	0	1	0	0	0	1	0	1	0	0	1	1	1	0	0	0	0	1	1	0	1	1	0	1	0	0	0	0
MCF3	chronic infection	CF	2006-08-31	Munich, Germany	2C22	0	0	0	1	0	1	1	0	0	0	0	1	0	0	1	1	0	1	0	0	0	1	0	1	0	0	1	1	1	0	0	0	0	1	1	0	1	1	0	1	0	0	0	0
MCF346	chronic infection	CF	2006-12-27	Munich, Germany	2C22	0	0	0	1	0	1	1	0	0	0	0	1	0	0	1	1	0	1	0	0	0	1	0	0	0	0	1	0	0	0	0	0	0	0	0	0	0	0	0	1	0	0	0	0
MCF347	chronic infection	CF	2006-12-27	Munich, Germany	2C22	0	0	0	1	0	1	1	0	0	0	0	1	0	0	1	1	0	1	0	0	0	1	0	0	0	0	1	0	0	0	0	0	0	0	0	0	0	0	0	1	0	0	0	0
MCF351	chronic infection	CF	2006-12-27	Munich, Germany	2C22	0	0	0	1	0	1	1	0	0	0	0	1	0	0	1	1	0	1	0	0	0	1	0	1	0	0	1	1	1	0	0	0	0	1	1	0	0	0	0	1	0	0	0	0
MCF352	chronic infection	CF	2006-12-27	Munich, Germany	2C22	0	0	0	1	0	1	1	0	0	0	0	1	0	0	1	1	0	1	0	0	0	1	0	1	0	0	0	1	1	0	0	0	0	1	0	0	0	0	0	1	0	0	0	0
MCF353	chronic infection	CF	2006-12-27	Munich, Germany	2C22	0	0	0	1	0	1	1	0	0	0	0	1	0	0	1	1	0	1	0	0	0	1	0	1	0	0	1	1	1	1	0	0	0	1	0	0	0	0	0	1	0	0	0	0
MCF54	chronic infection	CF	2006-09-14	Munich, Germany	2C22	0	0	0	1	0	1	1	0	0	0	0	1	0	0	1	1	0	0	0	0	0	1	0	1	0	1	1	0	1	0	0	0	0	0	1	0	1	1	0	0	0	0	0	0
MCF56	chronic infection	CF	2006-09-15	Munich, Germany	2C22	0	0	0	1	0	1	1	0	0	0	0	1	0	0	1	1	0	0	1	0	0	1	0	1	0	1	1	0	0	0	0	0	0	0	0	0	0	0	0	1	0	0	0	0
MCF684	chronic infection	CF	2007-04-13	Munich, Germany	2C22	0	0	0	1	0	1	1	0	0	0	0	1	0	0	1	1	0	0	0	1	0	1	0	1	1	0	1	0	1	0	0	0	0	0	1	0	1	1	0	1	0	1	1	0
NCF437	chronic infection	CF	2004-04-15	Hannover, Germany	2C22	0	0	0	1	0	1	1	0	0	0	0	1	0	0	1	1	0	0	0	1	0	1	0	1	0	0	1	0	1	0	0	0	0	1	0	0	1	1	1	1	0	1	1	0
NM2	chronic infection	CF	1996-12-18	Hannover, Germany	2C22	0	0	0	1	0	1	1	0	0	0	0	1	0	0	1	1	0	1	0	0	1	1	0	1	0	0	1	1	1	0	0	0	0	1	0	0	1	1	1	1	0	1	1	0
Pneumo114	chronic infection	bronchiectasis	2018-04-06	Hannover, Germany	2C22	0	0	0	1	0	1	1	0	0	0	0	1	0	0	1	1	0	0	0	0	0	1	0	1	1	1	1	0	1	0	0	0	0	0	1	0	1	1	0	0	0	0	0	0
RZ23	chronic infection	CF	unknown	USA	2C22	0	0	0	1	0	1	1	0	0	0	0	1	0	0	1	1	0	0	0	1	0	1	0	1	0	1	1	0	1	0	0	0	0	0	1	0	1	1	0	1	0	0	0	0
RZ24	chronic infection	CF	unknown	USA	2C22	0	0	0	1	0	1	1	0	0	0	0	1	0	0	1	1	0	0	0	1	0	0	0	1	0	0	1	0	1	0	0	0	0	0	0	0	0	0	0	1	0	0	0	0
RZ25	chronic infection	CF	unknown	USA	2C22	0	0	0	1	0	1	1	0	0	0	0	1	0	0	1	1	0	0	0	0	0	1	0	1	0	1	1	0	1	0	0	0	0	1	0	0	1	1	0	1	0	0	0	0
RZ26	chronic infection	CF	unknown	USA	2C22	0	0	0	1	0	1	1	0	0	0	0	1	0	0	1	1	0	0	0	0	0	1	0	1	0	1	1	0	1	0	0	0	0	0	1	0	1	1	0	1	0	0	0	0
RZ27	chronic infection	CF	unknown	USA	2C22	0	0	0	1	0	1	1	0	0	0	0	1	0	0	1	1	0	0	0	0	0	1	0	1	0	1	1	0	1	0	0	0	0	0	1	0	1	1	0	1	0	0	0	0
RZ39	chronic infection	CF	unknown	USA	2C22	0	0	0	1	0	1	1	0	0	0	0	1	0	0	1	1	0	0	0	1	0	1	0	1	1	0	1	0	0	0	0	0	0	0	0	0	0	0	0	1	0	0	0	0
Tasmania8	chronic infection	CF	unknown	Hobart, Australia	2C22	0	0	0	1	0	1	1	0	0	0	0	1	0	0	1	1	0	0	0	1	0	1	0	1	0	0	1	0	1	0	0	0	0	0	0	0	0	0	0	1	0	0	0	0
110SA2	environmental	water	July 2008	Oker river, Schwuelper, Germany	2C2A	0	0	0	1	0	1	1	0	0	0	0	1	0	1	0	1	0	0	1	0	0	1	0	0	1	0	0	0	0	1	1	0	0	0	0	0	0	0	0	1	0	0	0	0
571A-92	chronic infection	CF	1992	Copenhagen, Denmark	2C2A	0	0	0	1	0	1	1	0	0	0	0	1	0	1	0	1	0	0	1	0	0	1	0	1	1	0	1	0	1	1	1	0	0	1	0	0	0	0	0	0	0	0	0	0
60B5	acute infection	lung infection (intubation)	nach 2000	unknown	2C2A	0	0	0	1	0	1	1	0	0	0	0	1	0	1	0	1	0	x	x	x	x	x	x	0	1	0	1	0	1	1	1	1	1	1	x	x	0	0	1	0	x	x	x	x
AC-UL-2	acute infection	human	unknown	Berlin, Germany	2C2A	0	0	0	1	0	1	1	0	0	0	0	1	0	1	0	1	0	0	1	0	0	1	0	1	1	1	0	0	0	1	1	1	1	0	0	0	0	0	0	1	0	0	0	0
BTX28A	environmental	soil	unknown	Colombia	2C2A	0	0	0	1	0	1	1	0	0	0	0	1	0	1	0	1	0	0	1	0	0	1	0	1	0	0	1	0	0	1	1	1	1	0	0	1	1	1	0	1	0	0	0	0
HCF70	chronic infection	CF	1999	Hannover, Germany	2C2A	0	0	0	1	0	1	1	0	0	0	0	1	0	1	0	1	0	1	0	0	0	0	0	1	0	0	0	0	0	1	1	1	1	0	0	0	0	1	0	1	0	0	0	1
HCF630	chronic infection	CF	2007-08-10	Hannover, Germany	2C2A	0	0	0	1	0	1	1	0	0	0	0	1	0	1	0	1	0	1	0	0	0	1	0	0	1	0	1	0	1	1	1	1	1	1	0	0	0	0	1	1	0	0	1	0
P238-73	chronic infection	CF	1973	Copenhagen, Denmark	2C2A	0	0	0	1	0	1	1	0	0	0	0	1	0	1	0	1	0	0	1	0	0	1	0	1	0	0	0	0	0	0	0	0	0	0	0	0	0	0	0	0	0	0	0	0
UTI-37	acute infection	urinary tract infection	2006 - 2007	Munich, Germany	2C2A	0	0	0	1	0	1	1	0	0	0	0	1	0	1	0	1	0	0	0	0	1	1	0	0	1	0	1	0	0	1	1	1	1	0	0	0	0	0	0	0	0	0	0	0
17101-1	acute infection	lung infection (intubation)	2003 - 2005	Barcelona, Spain	2C2E	0	0	1	1	0	1	1	0	0	0	0	1	0	1	0	1	0	0	0	0	1	1	0	1	0	0	1	0	1	1	1	1	1	0	1	0	0	1	0	1	0	1	0	0
406SF1	environmental	water	July 2008	Weser river, Drakenburg, Germany	2C2E	0	0	1	1	0	1	1	0	0	0	0	1	0	1	0	1	0	1	0	0	0	1	0	1	0	1	1	1	1	1	1	1	1	0	0	0	0	0	1	1	0	0	0	0
BJ1	chronic infection	CF	1992-01-06	Hannover, Germany	2C2E	0	0	1	1	0	1	1	0	0	0	0	1	0	1	0	1	0	1	0	0	0	1	0	0	1	1	1	0	1	1	1	1	1	1	0	0	1	1	0	1	0	0	1	0
EP03/01/92	animal infection	mink	unknown	Uppsala, Sweden	2C2E	0	0	1	1	0	1	1	0	0	0	0	1	0	1	0	1	0	1	0	0	0	1	0	1	0	1	1	1	1	1	1	1	1	0	0	0	0	0	1	0	0	0	0	0
UTI-39	acute infection	urinary tract infection	2006 - 2007	Munich, Germany	2C2E	0	0	1	1	0	1	1	0	0	0	0	1	0	1	0	1	0	0	0	0	1	1	0	1	1	1	1	0	0	1	1	1	1	0	0	0	0	0	0	0	0	0	0	0
RZ11	chronic infection	CF	unknown	USA	2C8E	0	0	1	1	0	1	1	0	0	1	0	0	0	1	0	1	0	0	1	0	0	1	0	0	0	0	1	0	1	1	1	1	1	0	0	0	0	0	0	1	0	0	0	0
GR2052	acute infection		1995	Athens, Greece	2C92	0	0	0	1	0	1	1	0	0	1	0	0	1	0	1	1	0	x	x	x	x	x	x	1	1	1	1	0	1	0	0	0	0	0	x	x	0	1	0	0	x	x	x	x
GR2057	acute infection		1995	Athens, Greece	2C92	0	0	0	1	0	1	1	0	0	1	0	0	1	0	1	1	0	x	x	x	x	x	x	1	1	1	1	0	1	0	0	0	0	0	x	x	0	1	0	0	x	x	x	x
RZ10	chronic infection	CF	unknown	USA	2C99	0	0	0	1	0	1	1	0	0	1	0	0	1	1	0	0	1	0	1	0	0	1	0	0	0	0	0	0	0	1	1	1	1	0	0	0	0	0	0	1	0	0	0	0
012SF1	environmental	water	July 2008	Weser river, Hann. Muenden, Germany	2C9A	0	0	0	1	0	1	1	0	0	1	0	0	1	1	0	1	0	1	0	0	0	1	0	1	1	1	1	0	1	1	1	0	0	0	0	0	0	0	0	1	0	0	0	0
429SF6	environmental	water	July 2008	Weser river, Stroehen, Germany	2C9A	0	0	0	1	0	1	1	0	0	1	0	0	1	1	0	1	0	1	0	0	0	1	0	1	0	0	1	0	0	1	1	1	1	0	0	1	1	1	0	1	0	1	0	0
AES2	chronic infection	CF	2001 - 2001	Sydney, Australien	2C9A	0	0	0	1	0	1	1	0	0	1	0	0	1	1	0	1	0	1	0	0	0	1	0	1	0	0	1	0	0	1	1	0	0	0	0	0	0	0	0	1	0	0	0	0
MCF61	chronic infection	CF	2006-09-20	Munich, Germany	2C9A	0	0	0	1	0	1	1	0	0	1	0	0	1	1	0	1	0	1	0	0	0	1	0	1	0	0	1	0	0	1	1	1	1	0	0	0	0	0	0	1	0	0	0	0
RP18	chronic infection	CF	1988-12-08	Hannover, Germany	2D92	0	0	0	1	0	1	1	0	1	1	0	0	1	0	1	1	0	0	1	0	0	1	0	1	1	0	1	0	1	0	0	0	0	0	1	0	1	1	1	1	0	0	1	1
20319260-519	environmental	Water	< 1974	Japan	2E1A	0	0	0	1	0	1	1	1	0	0	0	0	1	1	0	1	0	1	0	0	0	1	0	0	0	1	0	0	1	1	1	0	0	0	0	0	0	0	0	1	0	0	0	0
20319264-525	environmental	Water	< 1974	Japan	2E1A	0	0	0	1	0	1	1	1	0	0	0	0	1	1	0	1	0	1	0	0	0	1	0	0	0	1	0	0	1	1	1	0	0	0	0	0	0	0	0	1	0	0	0	0
46P80PA	chronic infection	COPD	2001-10-04	Buffalo, USA	2E1A	0	0	0	1	0	1	1	1	0	0	0	0	1	1	0	1	0	1	0	0	0	1	0	0	0	1	0	0	1	1	1	0	0	0	0	0	0	0	0	1	0	0	0	0
46P88PA	chronic infection	COPD	2002-05-06	Buffalo, USA	2E1A	0	0	0	1	0	1	1	1	0	0	0	0	1	1	0	1	0	1	0	0	0	1	0	0	0	1	0	0	1	1	1	0	0	0	0	0	0	0	0	1	0	0	0	0
46P93PA	chronic infection	COPD	2002-09-23	Buffalo, USA	2E1A	0	0	0	1	0	1	1	1	0	0	0	0	1	1	0	1	0	1	0	0	0	1	0	0	0	1	0	0	1	1	1	0	0	0	0	0	0	0	0	1	0	0	0	0
87P38PA	chronic infection	COPD	2002-04-08	Buffalo, USA	2E1A	0	0	0	1	0	1	1	1	0	0	0	0	1	1	0	1	0	1	0	0	0	1	0	0	0	1	0	0	1	1	1	0	0	0	0	0	0	0	0	1	0	0	0	0
924SE1	environmental	water	July 2008	Weser river, Brake, Germany	2E1A	0	0	0	1	0	1	1	1	0	0	0	0	1	1	0	1	0	1	0	0	0	1	0	0	1	1	0	0	1	1	1	0	0	0	0	0	0	0	0	1	0	0	0	0
Pneumo102	chronic infection	bronchiectasis	2018-03-23	Hannover, Germany	2E1A	0	0	0	1	0	1	1	1	0	0	0	0	1	1	0	1	0	1	0	0	0	1	0	0	0	0	0	0	1	1	1	0	0	0	0	0	0	0	0	0	0	0	0	0
WM10	chronic infection	CF	1991-06-12	Hannover, Germany	2E1A	0	0	0	1	0	1	1	1	0	0	0	0	1	1	0	1	0	0	1	0	0	1	0	1	1	0	1	0	1	1	1	0	0	0	1	0	1	1	0	0	0	0	1	1
WM11	chronic infection	CF	1991-06-12	Hannover, Germany	2E1A	0	0	0	1	0	1	1	1	0	0	0	0	1	1	0	1	0	0	1	0	0	1	0	1	1	0	1	0	1	1	1	0	0	0	1	0	1	1	0	0	0	0	1	1
WM21	chronic infection	CF	1993-02-10	Hannover, Germany	2E1A	0	0	0	1	0	1	1	1	0	0	0	0	1	1	0	1	0	0	1	0	0	1	0	1	1	0	1	0	1	1	1	0	0	0	1	0	1	1	0	0	0	0	1	1
WM22	chronic infection	CF	1993-02-10	Hannover, Germany	2E1A	0	0	0	1	0	1	1	1	0	0	0	0	1	1	0	1	0	0	1	0	0	1	0	1	1	0	1	0	1	1	1	0	0	0	1	0	1	1	0	0	0	0	1	1
WM33	chronic infection	CF	1997-09-17	Hannover, Germany	2E1A	0	0	0	1	0	1	1	1	0	0	0	0	1	1	0	1	0	0	1	0	0	1	0	1	1	0	1	0	1	1	1	0	0	0	1	0	1	1	0	0	0	0	1	1
WM34	chronic infection	CF	1997-09-17	Hannover, Germany	2E1A	0	0	0	1	0	1	1	1	0	0	0	0	1	1	0	1	0	0	1	0	0	1	0	1	1	0	1	0	1	1	1	0	0	0	1	0	1	1	0	0	0	0	1	1
WM53	chronic infection	CF	2001-08-09	Hannover, Germany	2E1A	0	0	0	1	0	1	1	1	0	0	0	0	1	1	0	1	0	0	1	0	0	1	0	1	1	0	1	0	1	1	1	0	0	0	1	0	1	1	0	0	0	0	1	1
WM58	chronic infection	CF	2003-01-22	Hannover, Germany	2E1A	0	0	0	1	0	1	1	1	0	0	0	0	1	1	0	1	0	0	1	0	0	1	0	1	1	0	1	0	1	1	1	0	0	1	1	0	1	1	1	1	0	0	1	1
WM59	chronic infection	CF	2003-01-22	Hannover, Germany	2E1A	0	0	0	1	0	1	1	1	0	0	0	0	1	1	0	1	0	0	1	0	0	1	0	1	1	0	1	0	1	1	1	0	0	1	1	0	1	1	1	1	0	0	1	1
WM8	chronic infection	CF	1990-02-22	Hannover, Germany	2E1A	0	0	0	1	0	1	1	1	0	0	0	0	1	1	0	1	0	0	1	0	0	1	0	1	1	0	1	0	1	1	1	0	0	1	1	0	1	1	1	1	0	0	1	1
MCF1042	chronic infection	CF	2008-02-14	Israel	2E1E	0	0	1	1	0	1	1	1	0	0	0	0	1	1	0	1	0	0	0	0	1	1	0	0	0	1	1	0	1	1	1	1	1	0	0	0	0	0	0	1	0	0	0	0
MCF129	chronic infection	CF	2006-10-04	Munich, Germany	2E1E	0	0	1	1	0	1	1	1	0	0	0	0	1	1	0	1	0	0	0	0	1	1	0	0	0	1	1	0	1	1	1	1	1	0	0	0	0	0	0	1	0	0	0	0
MCF139	chronic infection	CF	2006-10-06	Munich, Germany	2E1E	0	0	1	1	0	1	1	1	0	0	0	0	1	1	0	1	0	0	0	0	1	1	0	0	0	1	1	0	1	1	1	1	1	0	0	0	0	0	0	1	0	0	0	0
MCF208	chronic infection	CF	2006-10-20	Munich, Germany	2E1E	0	0	1	1	0	1	1	1	0	0	0	0	1	1	0	1	0	0	0	0	1	1	0	0	0	1	1	0	1	1	1	1	1	0	0	0	0	0	0	1	0	0	0	0
MCF210	chronic infection	CF	2006-10-26	Munich, Germany	2E1E	0	0	1	1	0	1	1	1	0	0	0	0	1	1	0	1	0	0	0	0	1	0	0	0	0	1	1	0	1	1	1	1	1	0	0	0	0	0	0	0	0	0	0	0
MCF281	chronic infection	CF	2006-11-15	Israel	2E1E	0	0	1	1	0	1	1	1	0	0	0	0	1	1	0	1	0	0	0	0	1	1	0	0	0	0	1	0	1	1	1	1	1	0	0	0	0	0	0	1	0	0	0	0
MCF340	chronic infection	CF	2006-12-22	Munich, Germany	2E1E	0	0	1	1	0	1	1	1	0	0	0	0	1	1	0	1	0	0	0	0	1	1	0	0	0	0	1	0	1	1	1	1	1	0	0	0	0	0	0	1	0	0	0	0
MCF341	chronic infection	CF	2006-12-22	Munich, Germany	2E1E	0	0	1	1	0	1	1	1	0	0	0	0	1	1	0	1	0	0	0	0	1	1	0	0	0	0	1	0	1	1	1	1	1	0	0	0	0	0	0	1	0	0	0	0
MCF342	chronic infection	CF	2006-12-22	Munich, Germany	2E1E	0	0	1	1	0	1	1	1	0	0	0	0	1	1	0	1	0	0	0	0	1	1	0	0	0	0	1	0	1	1	1	1	1	0	0	0	0	0	0	1	0	0	0	0
MCF701	chronic infection	CF	2007-04-11	Munich, Germany	2E1E	0	0	1	1	0	1	1	1	0	0	0	0	1	1	0	1	0	0	0	0	1	1	0	0	0	0	1	0	0	1	1	1	1	0	1	0	0	1	1	1	0	0	0	0
MCF81	chronic infection	CF	2007-05-30	Munich, Germany	2E1E	0	0	1	1	0	1	1	1	0	0	0	0	1	1	0	1	0	0	0	0	1	1	0	0	0	0	1	0	1	1	1	1	1	0	0	0	0	0	0	1	0	0	0	0
MCF910	chronic infection	CF	2007-11-13	Munich, Germany	2E1E	0	0	1	1	0	1	1	1	0	0	0	0	1	1	0	1	0	0	0	0	1	0	0	0	0	1	1	0	1	1	1	1	1	0	0	0	0	0	0	1	0	0	0	0
MCF940	chronic infection	CF	2007-11-21	Munich, Germany	2E1E	0	0	1	1	0	1	1	1	0	0	0	0	1	1	0	1	0	0	0	0	1	0	0	0	0	1	1	0	1	1	1	1	1	0	0	0	0	0	0	1	0	0	0	0
Pneumo83	chronic infection	bronchiectasis	2018-03-02	Hannover, Germany	2F02	0	0	0	1	0	1	1	1	1	0	0	0	0	0	1	1	0	0	0	0	0	1	0	1	0	1	1	0	1	0	0	0	0	1	1	0	0	1	0	0	0	0	1	0
Pneumo84	chronic infection	bronchiectasis	2018-03-02	Hannover, Germany	2F80	0	0	0	1	0	1	1	1	1	1	0	0	0	0	1	0	0	0	0	0	0	1	0	1	0	1	1	0	1	0	0	0	0	1	1	0	1	1	0	0	0	0	1	0
120F4	environmental	water	October 2007	Oker river, Peine, Germany	2F82	0	0	0	1	0	1	1	1	1	1	0	0	0	0	1	1	0	0	0	0	1	1	0	1	0	0	0	1	1	1	0	0	0	1	0	0	1	1	1	1	0	1	1	0
4B2	acute infection	urinary tract infection	2003 - 2005	Geneva, Switzerland	2F82	0	0	0	1	0	1	1	1	1	1	0	0	0	0	1	1	0	0	0	0	1	1	0	1	0	0	0	1	1	0	0	0	0	1	0	0	0	0	0	1	0	0	0	0
84P32PA	chronic infection	COPD	2002-02-11	Buffalo, USA	2F82	0	0	0	1	0	1	1	1	1	1	0	0	0	0	1	1	0	0	0	0	1	1	0	1	0	0	0	1	1	0	0	0	0	1	1	0	1	0	0	1	0	0	1	0
84P38PA	chronic infection	COPD	2002-09-04	Buffalo, USA	2F82	0	0	0	1	0	1	1	1	1	1	0	0	0	0	1	1	0	0	0	0	1	1	0	1	0	0	0	1	1	0	0	0	0	1	1	0	1	0	0	1	0	0	1	0
AC-UL-14	acute infection	human	unknown	Bochum, Germany	2F82	0	0	0	1	0	1	1	1	1	1	0	0	0	0	1	1	0	0	0	0	1	1	0	1	0	1	1	1	1	0	0	0	0	1	1	0	0	1	0	1	0	0	1	0
AC-UL-26	acute infection	human	unknown	Cologne, Germany	2F82	0	0	0	1	0	1	1	1	1	1	0	0	0	0	1	1	0	0	0	0	1	1	0	1	1	1	1	1	1	0	0	0	0	1	1	0	1	1	0	1	0	0	0	0
BW-PB-9	acute infection	burn wound infection	2008 - 2009	Siemianowice Slaskic, Poland	2F82	0	0	0	1	0	1	1	1	1	1	0	0	0	0	1	1	0	0	0	0	1	1	0	0	0	1	0	0	0	0	0	0	0	1	0	0	0	0	0	1	0	0	0	0
HCF133	chronic infection	CF	2001-03-19	Hannover, Germany	2F82	0	0	0	1	0	1	1	1	1	1	0	0	0	0	1	1	0	0	0	0	1	1	0	1	0	0	1	1	1	0	0	0	0	1	1	0	1	0	0	0	0	1	0	0
HCF134	chronic infection	CF	2001-03-19	Hannover, Germany	2F82	0	0	0	1	0	1	1	1	1	1	0	0	0	0	1	1	0	0	0	0	1	1	0	1	0	0	0	1	1	0	0	0	0	1	1	0	1	0	0	0	0	1	1	0
HCF418	chronic infection	CF	2004-09-22	Hannover, Germany	2F82	0	0	0	1	0	1	1	1	1	1	0	0	0	0	1	1	0	0	0	0	1	1	0	1	0	0	0	1	1	0	0	0	0	1	1	0	1	1	0	0	0	0	1	0
HCF424	chronic infection	CF	2004-09-22	Hannover, Germany	2F82	0	0	0	1	0	1	1	1	1	1	0	0	0	0	1	1	0	0	0	0	1	1	0	1	0	0	0	1	1	0	0	0	0	1	1	0	1	1	0	1	0	0	0	0
HCF425	chronic infection	CF	2004-09-22	Hannover, Germany	2F82	0	0	0	1	0	1	1	1	1	1	0	0	0	0	1	1	0	0	0	0	1	1	0	1	0	0	0	0	0	0	0	0	0	1	1	0	1	1	0	0	0	0	1	0
HCF465	chronic infection	CF	2004-10-20	Hannover, Germany	2F82	0	0	0	1	0	1	1	1	1	1	0	0	0	0	1	1	0	0	0	0	1	1	0	1	0	0	0	1	1	0	0	0	0	1	1	0	1	1	0	1	0	0	1	0
HCF466	chronic infection	CF	2005-01-04	Hannover, Germany	2F82	0	0	0	1	0	1	1	1	1	1	0	0	0	0	1	1	0	0	0	0	1	1	0	1	0	0	0	1	1	0	0	0	0	1	1	0	1	1	0	1	0	0	1	0
HCF49	chronic infection	CF	1999	Hannover, Germany	2F82	0	0	0	1	0	1	1	1	1	1	0	0	0	0	1	1	0	0	0	0	1	1	0	1	0	0	1	1	1	0	0	0	0	1	1	0	1	1	0	1	0	1	1	0
HCF50	chronic infection	CF	1999	Hannover, Germany	2F82	0	0	0	1	0	1	1	1	1	1	0	0	0	0	1	1	0	0	0	0	1	1	0	1	0	0	0	1	1	0	0	0	0	1	1	0	1	1	0	1	0	1	1	0
HCF64	chronic infection	CF	1999	Hannover, Germany	2F82	0	0	0	1	0	1	1	1	1	1	0	0	0	0	1	1	0	0	0	0	1	1	0	1	0	0	0	1	0	0	0	0	0	1	0	0	0	0	0	0	0	0	0	0
HCF66	chronic infection	CF	1998	Hannover, Germany	2F82	0	0	0	1	0	1	1	1	1	1	0	0	0	0	1	1	0	0	0	0	1	1	0	1	0	0	0	1	1	0	0	0	0	1	1	0	1	0	0	1	0	1	1	0
KSV1	chronic infection	CF	1990-01-17	Hannover, Germany	2F82	0	0	0	1	0	1	1	1	1	1	0	0	0	0	1	1	0	0	0	0	1	1	0	1	1	0	1	1	1	0	0	0	0	1	0	0	0	1	0	1	0	0	0	0
KU32	chronic infection	CF	1991-09-25	Hannover, Germany	2F82	0	0	0	1	0	1	1	1	1	1	0	0	0	0	1	1	0	0	0	0	1	1	0	1	0	0	0	1	0	0	0	0	0	1	0	0	0	0	0	0	0	0	0	0
MCF113	chronic infection	CF	2006-09-28	Munich, Germany	2F82	0	0	0	1	0	1	1	1	1	1	0	0	0	0	1	1	0	0	0	0	1	1	0	1	0	0	0	1	1	0	0	0	0	1	0	0	0	0	0	1	0	0	0	0
MCF114	chronic infection	CF	2006-09-28	Munich, Germany	2F82	0	0	0	1	0	1	1	1	1	1	0	0	0	0	1	1	0	0	0	0	1	0	0	1	0	0	0	1	1	0	0	0	0	1	0	0	0	0	0	1	0	0	0	0
MCF385	chronic infection	CF	2007-02-01	Munich, Germany	2F82	0	0	0	1	0	1	1	1	1	1	0	0	0	0	1	1	0	0	0	0	1	1	0	1	0	0	1	1	1	0	0	0	0	1	1	0	1	1	0	1	0	0	1	0
MCF386	chronic infection	CF	2007-02-01	Munich, Germany	2F82	0	0	0	1	0	1	1	1	1	1	0	0	0	0	1	1	0	0	0	0	1	0	0	1	0	1	1	1	1	0	0	0	0	1	0	0	0	1	0	1	0	0	1	0
MCF387	chronic infection	CF	2007-02-01	Munich, Germany	2F82	0	0	0	1	0	1	1	1	1	1	0	0	0	0	1	1	0	0	0	0	1	1	0	1	0	1	1	1	1	1	0	0	0	1	1	0	0	1	0	1	0	0	1	0
MCF475	chronic infection	CF	2007-02-15	Munich, Germany	2F82	0	0	0	1	0	1	1	1	1	1	0	0	0	0	1	1	0	0	0	0	1	1	0	1	0	0	0	1	1	0	0	0	0	1	0	0	0	0	0	1	0	0	0	0
MCF95	chronic infection	CF	2006-09-22	Munich, Germany	2F82	0	0	0	1	0	1	1	1	1	1	0	0	0	0	1	1	0	0	0	0	1	1	0	1	1	0	0	1	0	0	0	0	0	1	0	0	0	0	0	1	0	0	0	0
Pneumo16	chronic infection	bronchiectasis	2017-11-21	Hannover, Germany	2F82	0	0	0	1	0	1	1	1	1	1	0	0	0	0	1	1	0	0	0	0	1	1	0	1	0	0	1	1	0	1	0	0	0	1	1	0	0	1	0	0	0	0	0	0
Pneumo85	chronic infection	bronchiectasis	2018-03-02	Hannover, Germany	2F82	0	0	0	1	0	1	1	1	1	1	0	0	0	0	1	1	0	0	0	0	1	1	0	1	0	0	1	1	1	0	0	0	0	1	0	0	0	0	0	0	0	0	0	0
Pneumo86	chronic infection	bronchiectasis	2018-03-02	Hannover, Germany	2F82	0	0	0	1	0	1	1	1	1	1	0	0	0	0	1	1	0	0	0	0	1	1	0	0	0	0	0	1	1	0	0	0	0	1	0	0	0	0	0	0	0	0	0	0
Pneumo90	chronic infection	bronchiectasis	2018-03-09	Hannover, Germany	2F82	0	0	0	1	0	1	1	1	1	1	0	0	0	0	1	1	0	0	0	0	1	1	0	1	0	0	0	1	1	0	0	0	0	1	1	0	0	1	0	0	0	0	0	0
Pneumo91	chronic infection	bronchiectasis	2018-03-09	Hannover, Germany	2F82	0	0	0	1	0	1	1	1	1	1	0	0	0	0	1	1	0	0	0	0	1	1	0	1	0	0	0	1	1	0	0	0	0	1	1	0	0	1	0	0	0	0	0	0
Pneumo92	chronic infection	bronchiectasis	2018-03-09	Hannover, Germany	2F82	0	0	0	1	0	1	1	1	1	1	0	0	0	0	1	1	0	0	0	0	1	1	0	1	0	0	0	1	1	0	0	0	0	1	1	0	0	1	0	0	0	0	0	0
RM18	chronic infection	CF	1990-12-06	Hannover, Germany	2F82	0	0	0	1	0	1	1	1	1	1	0	0	0	0	1	1	0	0	0	0	1	1	0	1	1	0	1	1	1	0	0	0	0	1	0	0	0	0	0	0	0	0	0	0
RM19	chronic infection	CF	1990-12-06	Hannover, Germany	2F82	0	0	0	1	0	1	1	1	1	1	0	0	0	0	1	1	0	0	0	0	1	1	0	1	1	0	1	1	1	0	0	0	0	1	0	0	0	0	0	0	0	0	0	0
RM2	chronic infection	CF	1986-06-04	Hannover, Germany	2F82	0	0	0	1	0	1	1	1	1	1	0	0	0	0	1	1	0	0	0	0	1	1	0	1	1	0	1	1	1	0	0	0	0	1	0	0	0	0	0	1	0	0	0	0
RM3	chronic infection	CF	1986-06-04	Hannover, Germany	2F82	0	0	0	1	0	1	1	1	1	1	0	0	0	0	1	1	0	0	0	0	1	1	0	1	1	0	1	1	1	0	0	0	0	1	0	0	0	0	0	1	0	0	0	0
RM40	chronic infection	CF	1995-08-31	Hannover, Germany	2F82	0	0	0	1	0	1	1	1	1	1	0	0	0	0	1	1	0	0	0	0	1	1	0	1	1	0	1	1	1	0	0	0	0	1	0	0	0	0	0	0	0	0	0	0
RM41	chronic infection	CF	1995-08-31	Hannover, Germany	2F82	0	0	0	1	0	1	1	1	1	1	0	0	0	0	1	1	0	0	0	0	1	1	0	1	1	0	1	1	1	0	0	0	0	1	0	0	0	0	0	0	0	0	0	0
RM64	chronic infection	CF	2000-05-30	Hannover, Germany	2F82	0	0	0	1	0	1	1	1	1	1	0	0	0	0	1	1	0	0	0	0	0	1	0	1	1	0	1	1	1	0	0	0	0	1	0	0	0	0	0	0	0	0	0	0
RM65	chronic infection	CF	2000-05-30	Hannover, Germany	2F82	0	0	0	1	0	1	1	1	1	1	0	0	0	0	1	1	0	0	0	0	0	1	0	1	1	0	1	1	1	0	0	0	0	1	0	0	0	0	0	0	0	0	0	0
RM84	chronic infection	CF	2004-07-31	Hannover, Germany	2F82	0	0	0	1	0	1	1	1	1	1	0	0	0	0	1	1	0	0	0	0	1	1	0	1	1	0	1	1	1	0	0	0	0	1	0	0	0	0	0	0	0	0	0	0
RM85	chronic infection	CF	2004-07-31	Hannover, Germany	2F82	0	0	0	1	0	1	1	1	1	1	0	0	0	0	1	1	0	0	0	0	1	1	0	1	1	0	1	1	1	0	0	0	0	1	0	0	0	0	0	0	0	0	0	0
RM91	chronic infection	CF	2006-12-05	Hannover, Germany	2F82	0	0	0	1	0	1	1	1	1	1	0	0	0	0	1	1	0	0	0	0	1	1	0	1	1	0	0	1	0	0	0	0	0	1	0	0	0	0	0	0	0	0	0	0
UTI-28	acute infection	urinary tract infection	2006 - 2007	Munich, Germany	2F82	0	0	0	1	0	1	1	1	1	1	0	0	0	0	1	1	0	0	0	0	1	1	0	1	0	0	0	1	1	0	0	0	0	1	0	0	0	0	0	0	0	0	0	0
W15Dec4	environmental	Water	2001	Woluwe river, Brussels, Belgium	2F82	0	0	0	1	0	1	1	1	1	1	0	0	0	0	1	1	0	0	0	0	1	1	0	1	0	1	1	1	1	0	0	0	0	1	0	1	0	1	0	1	0	0	1	0
87P55PA	chronic infection	COPD	2003-07-09	Buffalo, USA	2F8A	0	0	0	1	0	1	1	1	1	1	0	0	0	1	0	1	0	1	0	0	0	1	0	1	1	0	0	0	1	1	1	0	0	0	1	0	1	1	1	1	0	0	1	1
87P61PA	chronic infection	COPD	2003-12-24	Buffalo, USA	2F8A	0	0	0	1	0	1	1	1	1	1	0	0	0	1	0	1	0	1	0	0	0	1	0	1	1	0	0	0	1	1	1	0	0	0	1	0	1	1	1	1	0	0	1	1
87P66PA	chronic infection	COPD	2004-04-22	Buffalo, USA	2F8A	0	0	0	1	0	1	1	1	1	1	0	0	0	1	0	1	0	1	0	0	0	1	0	1	1	0	0	0	1	1	1	0	0	0	1	0	1	1	1	1	0	0	1	1
87P75PA	COPD	respiratory secretion	2004-12-08	Buffalo, USA	2F8A	0	0	0	1	0	1	1	1	1	1	0	0	0	1	0	1	0	1	0	0	0	1	0	1	1	0	0	0	1	1	1	0	0	0	1	0	1	1	1	1	0	0	1	1
OY105	chronic infection	CF	2008-01-03	Hannover, Germany	2F8A	0	0	0	1	0	1	1	1	1	1	0	0	0	1	0	1	0	1	0	0	0	1	0	1	1	1	0	0	1	1	1	0	0	0	0	0	0	0	0	0	0	0	0	0
OY24	chronic infection	CF	1990-07-10	Hannover, Germany	2F8A	0	0	0	1	0	1	1	1	1	1	0	0	0	1	0	1	0	1	0	0	0	1	0	1	1	1	1	0	1	1	1	0	0	0	0	0	0	0	0	0	0	0	0	0
OY45	chronic infection	CF	1995-03-09	Hannover, Germany	2F8A	0	0	0	1	0	1	1	1	1	1	0	0	0	1	0	1	0	1	0	0	0	1	0	1	1	0	0	0	1	1	1	0	0	0	0	0	0	0	0	0	0	0	0	0
OY46	chronic infection	CF	1995-03-09	Hannover, Germany	2F8A	0	0	0	1	0	1	1	1	1	1	0	0	0	1	0	1	0	1	0	0	0	1	0	1	1	1	1	0	1	1	1	0	0	0	0	0	0	0	0	0	0	0	0	0
OY60	chronic infection	CF	1997-04-27	Hannover, Germany	2F8A	0	0	0	1	0	1	1	1	1	1	0	0	0	1	0	1	0	1	0	0	0	1	0	1	1	1	1	0	1	1	1	0	0	0	0	0	0	0	0	1	0	0	0	0
OY70	chronic infection	CF	1998-09-02	Hannover, Germany	2F8A	0	0	0	1	0	1	1	1	1	1	0	0	0	1	0	1	0	1	0	0	0	1	0	1	1	1	1	0	1	1	1	0	0	0	0	0	0	0	0	1	0	0	0	0
OY71	chronic infection	CF	1999-03-24	Hannover, Germany	2F8A	0	0	0	1	0	1	1	1	1	1	0	0	0	1	0	1	0	1	0	0	0	1	0	1	1	1	1	0	1	1	1	0	0	0	0	0	0	0	0	1	0	0	0	0
OY80	chronic infection	CF	2001-02-13	Hannover, Germany	2F8A	0	0	0	1	0	1	1	1	1	1	0	0	0	1	0	1	0	1	0	0	0	1	0	1	1	1	1	0	1	1	1	0	0	0	0	0	0	0	0	1	0	0	0	0
OY81	chronic infection	CF	2001-02-13	Hannover, Germany	2F8A	0	0	0	1	0	1	1	1	1	1	0	0	0	1	0	1	0	1	0	0	0	1	0	1	1	1	1	0	1	1	1	0	0	0	0	0	0	0	0	1	0	0	0	0
OY94	chronic infection	CF	2004-02-26	Hannover, Germany	2F8A	0	0	0	1	0	1	1	1	1	1	0	0	0	1	0	1	0	1	0	0	0	1	0	1	1	1	1	0	1	1	1	0	0	0	0	0	0	1	0	1	0	0	0	0
OY95	chronic infection	CF	2004-02-26	Hannover, Germany	2F8A	0	0	0	1	0	1	1	1	1	1	0	0	0	1	0	1	0	1	0	0	0	1	0	1	1	1	1	0	1	1	1	0	0	0	0	0	0	1	0	1	0	0	0	0
10102	acute infection	lung infection (intubation)	2003 - 2005	Paris, France	2F92	0	0	0	1	0	1	1	1	1	1	0	0	1	0	1	1	0	0	0	0	1	1	0	0	0	0	1	1	1	0	0	0	0	1	1	0	1	0	0	1	0	0	1	0
39285	acute infection	keratitis	2003	Moorfields, Great Britain	2F92	0	0	0	1	0	1	1	1	1	1	0	0	1	0	1	1	0	0	0	0	1	1	0	1	0	0	0	1	1	0	0	0	0	1	0	0	0	0	0	1	0	0	0	0
67903A-99	chronic infection	CF	1999	Copenhagen, Denmark	2F92	0	0	0	1	0	1	1	1	1	1	0	0	1	0	1	1	0	0	0	0	1	1	0	0	0	0	1	1	1	0	0	0	0	1	0	0	0	0	0	0	0	0	0	0
AC-UL-34	acute infection	human	unknown	Magdeburg, Germany	2F92	0	0	0	1	0	1	1	1	1	1	0	0	1	0	1	1	0	0	0	0	1	1	0	0	0	0	1	0	0	0	0	0	0	1	1	0	1	0	0	1	0	0	1	0
AI-BN-22	acute infection	bovine infection	unknown	Hungary	2F92	0	0	0	1	0	1	1	1	1	1	0	0	1	0	1	1	0	0	0	0	1	1	0	0	0	0	0	0	0	0	0	0	0	0	0	0	0	0	0	0	0	0	0	0
AI-BN-23	acute infection	bovine infection	unknown	Hungary	2F92	0	0	0	1	0	1	1	1	1	1	0	0	1	0	1	1	0	0	0	0	1	1	0	0	0	0	0	0	0	0	0	0	0	0	0	0	0	0	0	0	0	0	0	0
BI1	chronic infection	CF	unknown	Oldenburg, Germany	2F92	0	0	0	1	0	1	1	1	1	1	0	0	1	0	1	1	0	0	0	0	0	1	0	0	1	0	1	1	1	0	0	0	0	1	0	0	0	0	0	0	0	0	0	0
FR1	chronic infection	CF	unknown	Oldenburg, Germany	2F92	0	0	0	1	0	1	1	1	1	1	0	0	1	0	1	1	0	0	0	0	0	1	0	0	1	0	1	1	1	0	0	0	0	1	0	0	0	0	0	0	0	0	0	0
NCF002	acute infection	ear infection	unknown	Hobart, Australia	2F92	0	0	0	1	0	1	1	1	1	1	0	0	1	0	1	1	0	0	0	1	0	1	0	0	0	0	1	1	1	0	0	0	0	1	0	0	0	0	0	1	0	0	0	0
RZ15	chronic infection	CF	unknown	USA	2F92	0	0	0	1	0	1	1	1	1	1	0	0	1	0	1	1	0	0	0	0	1	1	0	0	0	1	1	0	1	0	0	0	0	0	0	0	0	0	0	1	0	0	0	0
RZ28	chronic infection	CF	unknown	USA	2F92	0	0	0	1	0	1	1	1	1	1	0	0	1	0	1	1	0	0	0	0	1	1	0	0	1	1	1	0	1	0	0	0	0	0	0	0	0	0	0	0	0	0	0	0
RZ29	chronic infection	CF	unknown	USA	2F92	0	0	0	1	0	1	1	1	1	1	0	0	1	0	1	1	0	0	0	0	1	1	0	0	1	1	1	0	1	0	0	0	0	0	0	0	0	0	0	0	0	0	0	0
RZ37	chronic infection	CF	unknown	USA	2F92	0	0	0	1	0	1	1	1	1	1	0	0	1	0	1	1	0	0	0	0	1	1	0	0	0	1	1	0	1	0	0	0	0	0	0	0	0	0	0	1	0	0	0	0
RZ38	chronic infection	CF	unknown	USA	2F92	0	0	0	1	0	1	1	1	1	1	0	0	1	0	1	1	0	0	0	0	1	1	0	0	1	1	1	0	1	0	0	0	0	0	0	0	0	0	0	1	0	0	0	0
RZ40	chronic infection	CF	unknown	USA	2F92	0	0	0	1	0	1	1	1	1	1	0	0	1	0	1	1	0	1	0	0	0	1	0	1	0	1	1	0	1	0	0	0	0	0	0	0	0	0	0	1	0	0	0	0
RZ41	chronic infection	CF	unknown	USA	2F92	0	0	0	1	0	1	1	1	1	1	0	0	1	0	1	1	0	1	0	0	0	1	0	1	0	1	1	0	1	0	0	0	0	0	0	0	0	0	0	1	0	0	0	0
RZ42	chronic infection	CF	unknown	USA	2F92	0	0	0	1	0	1	1	1	1	1	0	0	1	0	1	1	0	1	0	0	0	1	0	1	0	1	1	0	1	0	0	0	0	0	0	0	0	0	0	1	0	0	0	0
RZ43	chronic infection	CF	unknown	USA	2F92	0	0	0	1	0	1	1	1	1	1	0	0	1	0	1	1	0	1	0	0	0	1	0	1	0	1	1	0	1	0	0	0	0	0	0	0	0	0	0	1	0	0	0	0
RZ44	chronic infection	CF	unknown	USA	2F92	0	0	0	1	0	1	1	1	1	1	0	0	1	0	1	1	0	0	0	0	1	1	0	0	0	1	1	0	1	0	0	0	0	0	0	0	0	0	0	0	0	0	0	0
012SD3	environmental	water	July 2008	Weser river, Hann. Muenden, Germany	2FAA	0	0	0	1	0	1	1	1	1	1	0	1	0	1	0	1	0	1	0	0	0	1	0	0	1	1	1	0	0	1	1	0	0	0	1	1	0	0	0	1	0	0	0	0
114SA7	environmental	water	July 2008	Oker river, Boerssum, Germany	2FAA	0	0	0	1	0	1	1	1	1	1	0	1	0	1	0	1	0	0	1	0	0	1	0	0	0	1	0	0	1	1	1	1	1	0	0	0	0	0	0	1	0	0	0	0
114SB1	environmental	water	July 2008	Oker river, Boerssum, Germany	2FAA	0	0	0	1	0	1	1	1	1	1	0	1	0	1	0	1	0	0	1	0	0	1	0	0	0	1	0	0	1	1	1	1	1	0	0	0	0	0	0	1	0	0	0	0
114SC2	environmental	water	July 2008	Oker river, Boerssum, Germany	2FAA	0	0	0	1	0	1	1	1	1	1	0	1	0	1	0	1	0	0	1	0	0	1	0	0	0	1	0	0	1	1	1	1	1	0	0	0	0	0	0	1	0	0	0	0
Zw51_2	chronic infection	CF	1997-02-05	Verona, Italy	2FAA	0	0	0	1	0	1	1	1	1	1	0	1	0	1	0	1	0	0	1	0	0	1	0	0	0	0	0	0	0	1	1	1	1	0	0	0	0	0	0	0	0	0	0	0
AC-UL-3	acute infection	human	unknown	Berlin, Germany	2FC2	0	0	0	1	0	1	1	1	1	1	1	0	0	0	1	1	0	0	0	1	0	1	0	0	1	1	1	1	1	0	0	0	0	1	0	0	0	0	0	1	0	0	0	0
MCF193	chronic infection	CF	2006-10-20	Munich, Germany	3392	0	0	0	1	1	0	0	1	1	1	0	0	1	0	1	1	0	0	0	0	1	1	0	1	0	0	1	0	0	0	0	0	0	0	0	0	0	0	0	1	0	0	0	0
Zw73_2	chronic infection	CF	1997-04-10	Ulm, Germany	3392	0	0	0	1	1	0	0	1	1	1	0	0	1	0	1	1	0	0	0	0	1	1	0	1	0	1	1	0	0	0	0	0	0	0	1	0	1	1	0	0	0	0	1	1
ATCC21472	environmental	soil (oil field)	< 1973	unknown	3412	0	0	0	1	1	0	1	0	0	0	0	0	1	0	1	1	0	1	0	0	0	1	0	0	0	1	1	1	1	0	0	0	0	1	1	0	1	1	0	0	0	0	1	1
ATCC21776	environmental	soil	1974	Japan	3412	0	0	0	1	1	0	1	0	0	0	0	0	1	0	1	1	0	1	0	0	0	1	0	0	0	1	1	1	1	0	0	0	0	1	1	0	1	1	0	0	0	0	1	1
MCF333	chronic infection	CF	2006-12-13	Munich, Germany	349A	0	0	0	1	1	0	1	0	0	1	0	0	1	1	0	1	0	1	0	0	0	1	0	1	0	0	1	0	0	1	1	1	1	1	1	0	1	0	0	1	0	0	1	0
HCF478	chronic infection	CF	2005-02-01	Hannover, Germany	359E	0	0	1	1	1	0	1	0	1	1	0	0	1	1	0	1	0	1	0	0	0	1	0	1	1	1	0	0	1	1	1	0	0	0	0	0	0	0	0	1	0	0	0	0
RZ20	chronic infection	CF	unknown	USA	3BAA	0	0	0	1	1	1	0	1	1	1	0	1	0	1	0	1	0	0	0	1	0	1	0	0	0	0	0	0	0	1	1	0	0	1	0	0	0	0	0	1	0	0	1	0
RZ21	chronic infection	CF	unknown	USA	3BAA	0	0	0	1	1	1	0	1	1	1	0	1	0	1	0	1	0	0	0	1	0	0	0	0	0	0	1	0	0	1	1	0	0	1	0	0	0	0	0	1	0	0	0	0
RZ22	chronic infection	CF	unknown	USA	3BAA	0	0	0	1	1	1	0	1	1	1	0	1	0	1	0	1	0	0	0	1	0	1	0	0	0	0	1	0	0	1	1	0	0	1	0	0	0	0	0	1	0	0	1	0
MCF41	chronic infection	CF	2006-09-06	Munich, Germany	3C12	0	0	0	1	1	1	1	0	0	0	0	0	1	0	1	1	0	0	1	0	0	1	0	1	1	0	0	0	0	0	0	0	0	0	0	0	0	0	0	1	0	0	0	0
MCF42	chronic infection	CF	2006-09-06	Munich, Germany	3C12	0	0	0	1	1	1	1	0	0	0	0	0	1	0	1	1	0	0	1	0	0	1	0	1	1	0	1	0	0	0	0	0	0	0	0	0	0	0	0	1	0	0	0	0
MCF43	chronic infection	CF	2006-09-06	Munich, Germany	3C12	0	0	0	1	1	1	1	0	0	0	0	0	1	0	1	1	0	0	1	0	0	1	0	1	1	0	0	0	0	0	0	0	0	0	1	0	0	0	0	1	0	0	0	0
20319186-1563	environmental	water	September 2003	Lake Tamako, Tokyo , Japan	3C1A	0	0	0	1	1	1	1	0	0	0	0	0	1	1	0	1	0	0	1	0	0	1	0	0	1	1	1	0	1	1	1	1	1	0	0	0	0	0	0	1	0	0	0	0
Psae2168	acute infection	ICU	2004-02-24	Catania, Italy	3C1A	0	0	0	1	1	1	1	0	0	0	0	0	1	1	0	1	0	0	0	0	1	1	0	1	1	0	1	0	0	1	1	0	0	0	0	0	0	0	x	x	0	0	0	0
MCF45	chronic infection	CF	2006-09-15	Munich, Germany	3C22	0	0	0	1	1	1	1	0	0	0	0	1	0	0	1	1	0	0	0	1	0	1	0	1	1	1	1	0	1	0	0	0	0	0	1	0	1	1	0	1	0	1	0	0
39376	acute infection	keratitis	2003	Bristol, Great Britain	3C2A	0	0	0	1	1	1	1	0	0	0	0	1	0	1	0	1	0	0	0	1	0	1	0	0	0	0	0	1	0	1	1	0	0	0	1	0	1	0	0	1	0	0	0	0
100P13PA	chronic infection	COPD	2001-04-09	Buffalo, USA	3C2A	0	0	0	1	1	1	1	0	0	0	0	1	0	1	0	1	0	0	0	1	0	1	0	0	0	0	1	1	0	1	1	0	0	1	1	0	1	0	0	1	0	0	1	0
100P1PA	chronic infection	COPD	2000-04-24	Buffalo, USA	3C2A	0	0	0	1	1	1	1	0	0	0	0	1	0	1	0	1	0	0	0	1	0	1	0	0	0	0	1	1	0	1	1	0	0	1	1	0	1	0	0	1	0	0	1	0
100P8PA	chronic infection	COPD	2000-11-12	Buffalo, USA	3C2A	0	0	0	1	1	1	1	0	0	0	0	1	0	1	0	1	0	0	0	1	0	1	0	0	0	0	1	1	0	1	1	0	0	1	1	0	1	0	0	1	0	0	1	0
101P17PA	chronic infection	COPD	2001-08-29	Buffalo, USA	3C2A	0	0	0	1	1	1	1	0	0	0	0	1	0	1	0	1	0	0	0	1	0	0	0	0	0	0	0	0	0	1	1	0	0	1	1	0	0	0	0	1	0	0	0	0
101P1PA	chronic infection	COPD	2000-04-26	Buffalo, USA	3C2A	0	0	0	1	1	1	1	0	0	0	0	1	0	1	0	1	0	0	0	1	0	1	0	0	0	0	0	1	0	1	1	0	0	1	1	0	0	0	0	1	0	0	0	0
101P22PA	chronic infection	COPD	2002-01-28	Buffalo, USA	3C2A	0	0	0	1	1	1	1	0	0	0	0	1	0	1	0	1	0	0	0	1	0	1	0	0	0	1	1	1	1	1	1	0	0	1	1	0	0	0	0	1	0	0	0	0
101P26PA	chronic infection	COPD	2002-07-15	Buffalo, USA	3C2A	0	0	0	1	1	1	1	0	0	0	0	1	0	1	0	1	0	0	0	1	0	1	0	0	0	0	0	1	0	1	1	0	0	1	1	0	1	0	0	1	0	0	1	0
101P29PA	chronic infection	COPD	2002-10-02	Buffalo, USA	3C2A	0	0	0	1	1	1	1	0	0	0	0	1	0	1	0	1	0	0	0	1	0	0	0	0	0	0	0	0	0	1	1	0	0	1	1	0	0	0	0	1	0	0	0	0
101P31PA	chronic infection	COPD	2003-03-05	Buffalo, USA	3C2A	0	0	0	1	1	1	1	0	0	0	0	1	0	1	0	1	0	0	0	1	0	1	0	0	0	0	0	1	0	1	1	0	0	1	1	0	1	0	0	1	0	0	1	0
101P37PA	chronic infection	COPD	2003-11-05	Buffalo, USA	3C2A	0	0	0	1	1	1	1	0	0	0	0	1	0	1	0	1	0	0	0	1	0	1	0	0	0	0	0	1	0	1	1	0	0	1	1	0	0	0	0	1	0	0	0	0
101P39PA	chronic infection	COPD	2003-12-31	Buffalo, USA	3C2A	0	0	0	1	1	1	1	0	0	0	0	1	0	1	0	1	0	0	0	1	0	0	0	0	0	0	0	1	0	1	1	0	0	1	1	0	0	0	0	1	0	0	0	0
101P42PA	chronic infection	COPD	2004-03-15	Buffalo, USA	3C2A	0	0	0	1	1	1	1	0	0	0	0	1	0	1	0	1	0	0	0	1	0	0	0	0	0	0	0	1	0	1	1	0	0	1	1	0	0	0	0	1	0	0	0	0
101P49PA	chronic infection	COPD	2004-10-04	Buffalo, USA	3C2A	0	0	0	1	1	1	1	0	0	0	0	1	0	1	0	1	0	0	0	1	0	1	0	0	0	0	0	1	0	1	1	0	0	1	1	0	0	0	0	1	0	0	0	0
101P5PA	chronic infection	COPD	2000-09-06	Buffalo, USA	3C2A	0	0	0	1	1	1	1	0	0	0	0	1	0	1	0	1	0	0	0	1	0	0	0	0	0	0	0	0	0	1	1	0	0	1	1	0	0	0	0	1	0	0	0	0
101P9PA	chronic infection	COPD	2001-01-03	Buffalo, USA	3C2A	0	0	0	1	1	1	1	0	0	0	0	1	0	1	0	1	0	0	0	1	0	1	0	0	0	0	0	1	0	1	1	0	0	0	1	0	1	0	0	1	0	0	1	0
107P40PA	chronic infection	COPD	2004-01-12	Buffalo, USA	3C2A	0	0	0	1	1	1	1	0	0	0	0	1	0	1	0	1	0	0	0	1	0	1	0	0	0	0	0	1	0	1	1	0	0	1	1	0	1	0	0	1	0	0	1	0
107P43PA	chronic infection	COPD	2004-04-07	Buffalo, USA	3C2A	0	0	0	1	1	1	1	0	0	0	0	1	0	1	0	1	0	0	0	1	0	1	0	0	0	0	0	0	0	1	1	0	0	1	0	0	0	0	0	1	0	0	0	0
120D6	environmental	water	October 2007	Oker river, Peine, Germany	3C2A	0	0	0	1	1	1	1	0	0	0	0	1	0	1	0	1	0	0	0	1	0	1	0	0	0	0	0	0	1	1	1	0	0	1	0	1	1	1	1	1	0	0	1	1
20319181-1508	environmental	water	November 2003	Arakawa River, Tokyo, Japan	3C2A	0	0	0	1	1	1	1	0	0	0	0	1	0	1	0	1	0	0	0	1	0	1	0	0	0	0	0	1	0	1	1	0	0	1	0	1	1	1	1	1	0	0	1	1
20319235-509	environmental	Water	< 1974	Japan	3C2A	0	0	0	1	1	1	1	0	0	0	0	1	0	1	0	1	0	0	0	1	0	1	0	0	0	0	0	1	0	1	1	0	0	1	0	1	1	0	0	1	0	0	1	0
20319237-500	environmental	Water	< 1974	Japan	3C2A	0	0	0	1	1	1	1	0	0	0	0	1	0	1	0	1	0	0	0	1	0	1	0	0	0	0	0	1	0	1	1	0	0	1	0	1	1	0	0	1	0	0	1	0
2733/92	chronic infection	CF	1992	Copenhagen, Denmark	3C2A	0	0	0	1	1	1	1	0	0	0	0	1	0	1	0	1	0	0	0	1	0	1	0	0	0	0	0	1	0	1	1	0	0	0	1	0	1	0	0	0	0	0	1	0
85P11PA	chronic infection	COPD	2000-01-05	Buffalo, USA	3C2A	0	0	0	1	1	1	1	0	0	0	0	1	0	1	0	1	0	0	0	1	0	1	0	0	0	0	0	1	0	1	1	0	0	1	1	0	0	1	0	1	0	0	1	0
85P8PA	chronic infection	COPD	1999-10-14	Buffalo, USA	3C2A	0	0	0	1	1	1	1	0	0	0	0	1	0	1	0	1	0	0	0	1	0	1	0	0	0	0	1	1	0	1	1	0	0	1	1	0	0	1	0	1	0	0	1	0
AC-UL-15	acute infection	human	unknown	Bochum, Germany	3C2A	0	0	0	1	1	1	1	0	0	0	0	1	0	1	0	1	0	0	0	1	0	1	0	0	0	0	0	1	0	1	1	0	0	0	1	0	1	0	0	1	0	0	1	0
AC-UL-4	acute infection	human	unknown	Berlin, Germany	3C2A	0	0	0	1	1	1	1	0	0	0	0	1	0	1	0	1	0	0	0	1	0	1	0	0	0	0	1	1	0	1	1	0	0	1	1	0	1	1	1	1	0	0	1	1
HCF352	chronic infection	CF	2003-11-04	Hannover, Germany	3C2A	0	0	0	1	1	1	1	0	0	0	0	1	0	1	0	1	0	0	0	1	0	1	0	0	0	0	0	1	0	1	1	0	0	1	0	0	0	0	0	1	0	0	1	0
HCF354	chronic infection	CF	2003-03-27	Hannover, Germany	3C2A	0	0	0	1	1	1	1	0	0	0	0	1	0	1	0	1	0	0	0	1	0	1	0	0	0	0	1	1	0	1	1	0	0	1	0	0	0	1	0	1	0	0	0	0
HCF355	chronic infection	CF	2003-09-02	Hannover, Germany	3C2A	0	0	0	1	1	1	1	0	0	0	0	1	0	1	0	1	0	0	0	1	0	1	0	0	0	0	0	1	0	1	1	0	0	1	0	0	0	0	0	0	0	0	1	0
HCF369	chronic infection	CF	2004-05-15	Hannover, Germany	3C2A	0	0	0	1	1	1	1	0	0	0	0	1	0	1	0	1	0	0	0	1	0	1	0	0	0	0	0	1	0	1	1	0	0	1	1	0	1	1	0	1	0	0	1	0
HCF370	chronic infection	CF	2004-05-12	Hannover, Germany	3C2A	0	0	0	1	1	1	1	0	0	0	0	1	0	1	0	1	0	0	0	1	0	1	0	0	0	0	0	1	0	1	1	0	0	1	1	0	1	0	0	0	0	0	1	0
HCF371	chronic infection	CF	2004-07-19	Hannover, Germany	3C2A	0	0	0	1	1	1	1	0	0	0	0	1	0	1	0	1	0	0	0	1	0	1	0	0	0	0	0	1	0	1	1	0	0	1	1	0	1	0	0	1	0	0	1	0
HCF372	chronic infection	CF	2004-05-03	Hannover, Germany	3C2A	0	0	0	1	1	1	1	0	0	0	0	1	0	1	0	1	0	0	0	1	0	1	0	0	0	0	0	1	0	1	1	0	0	1	1	0	1	0	0	0	0	0	1	0
HCF373	chronic infection	CF	2004-05-03	Hannover, Germany	3C2A	0	0	0	1	1	1	1	0	0	0	0	1	0	1	0	1	0	0	0	1	0	1	0	0	0	0	0	1	0	1	1	0	0	1	1	0	1	0	0	1	0	0	1	0
HCF385	chronic infection	CF	2002-09-10	Hannover, Germany	3C2A	0	0	0	1	1	1	1	0	0	0	0	1	0	1	0	1	0	0	0	1	0	1	0	0	0	0	0	1	0	1	1	0	0	1	1	0	0	0	0	1	0	0	0	0
HCF386	chronic infection	CF	2002-09-10	Hannover, Germany	3C2A	0	0	0	1	1	1	1	0	0	0	0	1	0	1	0	1	0	0	0	1	0	1	0	0	0	0	0	1	0	1	1	0	0	1	1	0	1	0	0	1	0	0	0	0
HCF387	chronic infection	CF	2002-09-10	Hannover, Germany	3C2A	0	0	0	1	1	1	1	0	0	0	0	1	0	1	0	1	0	0	0	1	0	1	0	0	0	0	0	1	0	1	1	0	0	1	1	0	1	0	0	1	0	0	0	0
HCF388	chronic infection	CF	2002-09-10	Hannover, Germany	3C2A	0	0	0	1	1	1	1	0	0	0	0	1	0	1	0	1	0	0	0	1	0	1	0	0	0	0	0	1	0	1	1	0	0	1	1	0	1	0	0	1	0	0	0	0
HCF389	chronic infection	CF	2002-09-10	Hannover, Germany	3C2A	0	0	0	1	1	1	1	0	0	0	0	1	0	1	0	1	0	0	0	1	0	1	0	0	0	0	0	1	0	1	1	0	0	0	0	0	0	0	0	1	0	0	0	0
HCF390	chronic infection	CF	2002-09-10	Hannover, Germany	3C2A	0	0	0	1	1	1	1	0	0	0	0	1	0	1	0	1	0	0	0	1	0	1	0	0	0	0	0	1	0	1	1	0	0	1	1	0	1	0	0	1	0	0	0	0
HCF391	chronic infection	CF	2002-09-10	Hannover, Germany	3C2A	0	0	0	1	1	1	1	0	0	0	0	1	0	1	0	1	0	0	0	1	0	1	0	0	0	0	0	1	0	1	1	0	0	1	1	0	1	0	0	1	0	0	0	0
HCF446	chronic infection	CF	2004-01-16	Hannover, Germany	3C2A	0	0	0	1	1	1	1	0	0	0	0	1	0	1	0	1	0	0	0	1	0	1	0	0	0	0	0	1	0	1	1	0	0	1	0	0	0	0	0	0	0	0	1	0
HCF505	chronic infection	CF	2005-11-24	Hannover, Germany	3C2A	0	0	0	1	1	1	1	0	0	0	0	1	0	1	0	1	0	0	0	1	0	1	0	0	0	0	0	1	0	1	1	0	0	1	1	0	1	0	0	1	0	0	1	0
HCF509	chronic infection	CF	2006-05-19	Hannover, Germany	3C2A	0	0	0	1	1	1	1	0	0	0	0	1	0	1	0	1	0	0	0	1	0	1	0	0	0	0	0	1	0	1	1	0	0	1	1	0	1	0	0	1	0	0	1	0
HCF510	chronic infection	CF	2006-05-02	Hannover, Germany	3C2A	0	0	0	1	1	1	1	0	0	0	0	1	0	1	0	1	0	0	0	1	0	1	0	0	0	0	0	1	0	1	1	0	0	1	1	0	1	0	0	1	0	0	1	0
KU1	chronic infection	CF	1985-03-27	Hannover, Germany	3C2A	0	0	0	1	1	1	1	0	0	0	0	1	0	1	0	1	0	0	0	1	0	1	0	0	0	0	0	1	0	1	1	0	0	0	1	0	1	0	0	0	0	0	1	0
KU17	chronic infection	CF	1988-06-16	Hannover, Germany	3C2A	0	0	0	1	1	1	1	0	0	0	0	1	0	1	0	1	0	0	0	1	0	1	0	0	0	0	0	1	0	1	1	0	0	0	1	0	1	0	0	0	0	0	0	0
KU2	chronic infection	CF	1985-03-27	Hannover, Germany	3C2A	0	0	0	1	1	1	1	0	0	0	0	1	0	1	0	1	0	0	0	1	0	1	0	0	0	0	0	1	0	1	1	0	0	0	1	0	1	0	0	0	0	0	1	0
KU23	chronic infection	CF	1990-01-24	Hannover, Germany	3C2A	0	0	0	1	1	1	1	0	0	0	0	1	0	1	0	1	0	0	0	1	0	1	0	0	0	0	0	1	0	1	1	0	0	0	1	0	1	0	0	0	0	0	0	0
KU31	chronic infection	CF	1991-09-25	Hannover, Germany	3C2A	0	0	0	1	1	1	1	0	0	0	0	1	0	1	0	1	0	0	0	1	0	1	0	0	0	0	0	1	0	1	1	0	0	0	1	0	1	0	0	0	0	0	0	0
KU41	chronic infection	CF	1994-09-27	Hannover, Germany	3C2A	0	0	0	1	1	1	1	0	0	0	0	1	0	1	0	1	0	0	0	1	0	1	0	0	0	0	0	1	0	1	1	0	0	0	1	0	1	0	0	0	0	0	0	0
KU42	chronic infection	CF	1994-09-27	Hannover, Germany	3C2A	0	0	0	1	1	1	1	0	0	0	0	1	0	1	0	1	0	0	0	1	0	1	0	0	0	0	0	1	0	1	1	0	0	0	1	0	0	0	0	0	0	0	0	0
KU49	chronic infection	CF	2002-04-25	Hannover, Germany	3C2A	0	0	0	1	1	1	1	0	0	0	0	1	0	1	0	1	0	0	0	1	0	1	0	0	0	0	0	1	0	1	1	0	0	0	1	0	1	0	0	0	0	0	0	0
KU50	chronic infection	CF	2002-04-25	Hannover, Germany	3C2A	0	0	0	1	1	1	1	0	0	0	0	1	0	1	0	1	0	0	0	1	0	1	0	0	0	0	0	1	0	1	1	0	0	0	0	0	0	0	0	0	0	0	0	0
KU53	chronic infection	CF	2004-06-09	Hannover, Germany	3C2A	0	0	0	1	1	1	1	0	0	0	0	1	0	1	0	1	0	0	0	1	0	1	0	0	0	0	0	1	0	1	1	0	0	0	0	0	0	0	0	0	0	0	0	0
KU56	chronic infection	CF	2004-03-08	Hannover, Germany	3C2A	0	0	0	1	1	1	1	0	0	0	0	1	0	1	0	1	0	0	0	1	0	1	0	0	0	0	0	1	0	1	1	0	0	0	0	0	0	0	0	0	0	0	0	0
KU59	chronic infection	CF	2006-05-04	Hannover, Germany	3C2A	0	0	0	1	1	1	1	0	0	0	0	1	0	1	0	1	0	0	0	1	0	1	0	0	0	0	0	1	0	1	1	0	0	0	0	1	1	0	0	0	0	0	1	0
KU6	chronic infection	CF	1986-03-25	Hannover, Germany	3C2A	0	0	0	1	1	1	1	0	0	0	0	1	0	1	0	1	0	0	0	1	0	1	0	0	0	0	0	1	0	1	1	0	0	0	1	0	1	0	0	0	0	0	0	0
KU60	chronic infection	CF	2006-05-04	Hannover, Germany	3C2A	0	0	0	1	1	1	1	0	0	0	0	1	0	1	0	1	0	0	0	1	0	1	0	0	0	0	0	1	0	1	1	0	0	0	0	1	1	0	0	0	0	0	1	0
KU61	chronic infection	CF	2007-11-09	Hannover, Germany	3C2A	0	0	0	1	1	1	1	0	0	0	0	1	0	1	0	1	0	0	0	1	0	1	0	0	0	0	0	1	0	1	1	0	0	1	0	1	1	0	0	0	0	0	1	0
KU62	chronic infection	CF	2007-11-09	Hannover, Germany	3C2A	0	0	0	1	1	1	1	0	0	0	0	1	0	1	0	1	0	0	0	1	0	1	0	0	0	0	0	1	0	1	1	0	0	0	0	0	0	0	0	0	0	0	0	0
KU63	chronic infection	CF	2007-06-29	Hannover, Germany	3C2A	0	0	0	1	1	1	1	0	0	0	0	1	0	1	0	1	0	0	0	1	0	1	0	0	0	0	0	1	0	1	1	0	0	0	0	0	0	0	0	0	0	0	0	0
MCF300	chronic infection	CF	2006-11-23	Munich, Germany	3C2A	0	0	0	1	1	1	1	0	0	0	0	1	0	1	0	1	0	0	0	1	0	1	0	0	0	0	0	1	0	1	1	0	0	1	1	0	1	0	0	1	0	0	1	0
MCF301	chronic infection	CF	2006-11-23	Munich, Germany	3C2A	0	0	0	1	1	1	1	0	0	0	0	1	0	1	0	1	0	0	0	1	0	1	0	0	0	0	0	1	0	1	1	0	0	0	1	1	1	0	0	1	0	0	1	0
MCF302	chronic infection	CF	2006-11-23	Munich, Germany	3C2A	0	0	0	1	1	1	1	0	0	0	0	1	0	1	0	1	0	0	0	1	0	1	0	0	0	0	0	1	0	1	1	0	0	1	1	0	1	0	0	1	0	0	1	0
MCF315	chronic infection	CF	2006-11-30	Munich, Germany	3C2A	0	0	0	1	1	1	1	0	0	0	0	1	0	1	0	1	0	0	0	1	0	1	0	0	0	0	1	1	0	1	1	0	0	1	1	0	1	0	0	1	0	0	1	0
MCF-B1	chronic infection	CF	2008-02-21	Munich, Germany	3C2A	0	0	0	1	1	1	1	0	0	0	0	1	0	1	0	1	0	0	0	1	0	1	0	0	0	0	0	0	0	1	1	0	0	0	0	0	0	0	0	1	0	0	0	0
Pneumo5	chronic infection	bronchiectasis	2017-11-03	Hannover, Germany	3C2A	0	0	0	1	1	1	1	0	0	0	0	1	0	1	0	1	0	1	0	0	0	0	0	0	0	0	1	0	0	1	1	0	0	1	0	0	1	0	0	0	0	0	1	0
SG77	environmental	water	1990 - 1991	Ruhr river, Muelheim, Germany	3C2A	0	0	0	1	1	1	1	0	0	0	0	1	0	1	0	1	0	0	0	1	0	1	0	0	0	0	0	1	0	1	1	0	0	1	1	0	0	1	0	0	0	0	0	0
Tasmania6	acute infection	urinary tract infection	unknown	Hobart, Australia	3C2A	0	0	0	1	1	1	1	0	0	0	0	1	0	1	0	1	0	0	0	1	0	1	0	0	0	0	0	1	0	1	1	0	0	1	1	0	0	0	1	1	0	0	0	0
TR1	chronic infection	CF	1985-05-01	Hannover, Germany	3C2A	0	0	0	1	1	1	1	0	0	0	0	1	0	1	0	1	0	0	0	1	0	1	0	0	0	0	0	1	0	1	1	0	0	0	0	0	0	0	0	0	0	0	1	0
TR2	chronic infection	CF	1985-05-01	Hannover, Germany	3C2A	0	0	0	1	1	1	1	0	0	0	0	1	0	1	0	1	0	0	0	1	0	1	0	0	0	0	0	1	0	1	1	0	0	1	0	0	0	0	0	0	0	0	1	0
TR29	chronic infection	CF	1990-07-25	Hannover, Germany	3C2A	0	0	0	1	1	1	1	0	0	0	0	1	0	1	0	1	0	0	0	1	0	1	0	0	0	0	0	1	0	1	1	0	0	1	0	0	0	0	0	0	0	0	1	0
TR30	chronic infection	CF	1990-07-25	Hannover, Germany	3C2A	0	0	0	1	1	1	1	0	0	0	0	1	0	1	0	1	0	0	0	1	0	1	0	0	0	0	0	1	0	1	1	0	0	1	0	0	0	0	0	0	0	0	1	0
TR49	chronic infection	CF	1995-03-01	Hannover, Germany	3C2A	0	0	0	1	1	1	1	0	0	0	0	1	0	1	0	1	0	0	0	1	0	1	0	0	0	0	0	1	0	1	1	0	0	1	0	0	0	0	0	0	0	0	1	0
TR51	chronic infection	CF	1995-03-01	Hannover, Germany	3C2A	0	0	0	1	1	1	1	0	0	0	0	1	0	1	0	1	0	0	0	1	0	1	0	0	0	0	0	1	0	1	1	0	0	1	0	0	0	0	0	0	0	0	1	0
TR66	chronic infection	CF	1998-03-30	Hannover, Germany	3C2A	0	0	0	1	1	1	1	0	0	0	0	1	0	1	0	1	0	0	0	1	0	1	0	0	0	0	0	1	0	1	1	0	0	1	0	0	1	0	0	0	0	0	1	0
TR67	chronic infection	CF	1998-10-20	Hannover, Germany	3C2A	0	0	0	1	1	1	1	0	0	0	0	1	0	1	0	1	0	0	0	1	0	1	0	0	0	0	0	1	0	1	1	0	0	1	0	0	0	0	0	0	0	0	1	0
TR7	chronic infection	CF	1986-04-01	Hannover, Germany	3C2A	0	0	0	1	1	1	1	0	0	0	0	1	0	1	0	1	0	0	0	1	0	1	0	0	0	0	0	1	0	1	1	0	0	1	0	0	0	0	0	0	0	0	1	0
TR8	chronic infection	CF	1986-04-01	Hannover, Germany	3C2A	0	0	0	1	1	1	1	0	0	0	0	1	0	1	0	1	0	0	0	1	0	1	0	0	0	0	0	1	0	1	1	0	0	1	0	0	0	0	0	0	0	0	1	0
Zw14_4	chronic infection	CF	1996-11-15	Frankfurt, Germany	3C2A	0	0	0	1	1	1	1	0	0	0	0	1	0	1	0	1	0	0	0	1	0	0	0	0	0	0	0	1	0	1	1	0	0	0	0	0	1	0	0	1	0	0	0	0
Va24437	chronic infection	CF	1992	Halle, Germany	3C51	0	0	0	1	1	1	1	0	0	0	1	0	1	0	1	0	1	x	x	x	x	x	x	1	1	0	1	0	1	0	0	0	0	1	x	x	1	1	1	1	x	x	x	x
63741	acute infection	wound infection	1983	Hannover, Germany	3C52	0	0	0	1	1	1	1	0	0	0	1	0	1	0	1	1	0	0	0	0	1	1	0	0	0	0	1	0	1	0	0	0	0	1	0	0	1	0	1	1	0	0	0	0
114SC1	environmental	water	July 2008	Oker river, Boerssum, Germany	3C52	0	0	0	1	1	1	1	0	0	0	1	0	1	0	1	1	0	0	0	0	1	1	0	0	1	0	1	0	1	0	0	0	0	1	0	1	1	1	1	1	0	1	0	0
ATCC15528	environmental	soil (oil-contaminated)	unknown	unknown	3C52	0	0	0	1	1	1	1	0	0	0	1	0	1	0	1	1	0	0	0	0	1	1	0	0	0	0	1	0	1	0	0	0	0	1	0	0	1	0	1	1	0	0	0	0
DM-1	chronic infection	CF	1984	Hamburg, Germany	3C52	0	0	0	1	1	1	1	0	0	0	1	0	1	0	1	1	0	0	0	0	1	1	0	0	0	0	1	0	1	0	0	0	0	1	0	0	1	1	1	1	0	0	1	0
TBCF10839	chronic infection	CF	1983	Hannover, Germany	3C52	0	0	0	1	1	1	1	0	0	0	1	0	1	0	1	1	0	0	0	0	1	1	0	0	1	0	1	0	1	0	0	0	0	1	0	0	1	0	1	1	0	0	0	0
TBCF121838	chronic infection	CF	1983	Hannover, Germany	3C52	0	0	0	1	1	1	1	0	0	0	1	0	1	0	1	1	0	0	0	0	1	1	0	0	1	0	1	0	1	0	0	0	0	1	0	0	1	0	1	1	0	0	0	0
08799	chronic infection	CF	2003	Liverpool, Great Britain	4012	0	1	0	0	0	0	0	0	0	0	0	0	1	0	1	1	0	0	0	1	0	1	0	0	0	0	1	0	1	0	0	0	0	0	0	0	1	1	0	0	0	1	0	0
2813A/92	chronic infection	CF	1992	Copenhagen, Denmark	4012	0	1	0	0	0	0	0	0	0	0	0	0	1	0	1	1	0	0	0	0	0	1	0	1	0	0	1	0	1	0	0	0	0	0	0	0	0	0	0	0	0	0	0	0
C3719	chronic infection	CF	≤ 2001	Manchester, Great Britain	4012	0	1	0	0	0	0	0	0	0	0	0	0	1	0	1	1	0	0	1	0	0	1	0	1	0	0	1	0	1	0	0	0	0	0	1	0	x	x	x	x	0	0	0	0
Zw45	chronic infection	CF	1997-02-07	Verona, Italy	4012	0	1	0	0	0	0	0	0	0	0	0	0	1	0	1	1	0	x	x	x	x	x	x	0	0	0	1	0	1	0	0	0	0	0	x	x	0	0	0	0	x	x	x	x
Zw47	chronic infection	CF	1997-02-07	Verona, Italy	4012	0	1	0	0	0	0	0	0	0	0	0	0	1	0	1	1	0	0	0	1	0	1	0	1	0	0	1	0	1	0	0	0	0	0	0	0	0	0	0	0	0	0	0	0
Zw77_1	chronic infection	CF	1997-08-04	London, Great Britain	4012	0	1	0	0	0	0	0	0	0	0	0	0	1	0	1	1	0	0	0	1	0	1	0	0	0	0	1	0	1	0	0	0	0	0	0	0	1	1	0	0	0	1	0	0
Zw77_3	chronic infection	CF	1997-08-04	London, Great Britain	4012	0	1	0	0	0	0	0	0	0	0	0	0	1	0	1	1	0	0	0	0	0	1	0	1	0	0	1	0	1	0	0	0	0	0	0	0	1	1	0	0	0	1	0	0
Zw78_2	chronic infection	CF	1997-08-04	London, Great Britain	4012	0	1	0	0	0	0	0	0	0	0	0	0	1	0	1	1	0	x	x	x	x	x	x	1	0	0	1	0	1	0	0	0	0	0	x	x	1	1	0	0	x	x	x	x
11392A-95	chronic infection	CF	1995	Copenhagen, Denmark	4022	0	1	0	0	0	0	0	0	0	0	0	1	0	0	1	1	0	0	1	0	0	0	0	1	0	0	1	0	1	0	0	0	0	1	0	0	1	1	1	1	0	1	1	0
12863B-95	chronic infection	CF	1995	Copenhagen, Denmark	4022	0	1	0	0	0	0	0	0	0	0	0	1	0	0	1	1	0	0	1	0	0	0	0	1	0	0	1	0	1	0	0	0	0	1	0	0	1	1	1	1	0	1	1	0
14724-94	chronic infection	CF	1994	Copenhagen, Denmark	4022	0	1	0	0	0	0	0	0	0	0	0	1	0	0	1	1	0	0	1	0	0	1	0	1	0	0	1	0	1	0	0	0	0	1	0	0	1	1	1	1	0	1	1	0
14765B-91	chronic infection	CF	1991	Copenhagen, Denmark	4022	0	1	0	0	0	0	0	0	0	0	0	1	0	0	1	1	0	0	1	0	0	1	0	1	0	0	1	0	1	0	0	0	0	1	0	0	1	1	1	1	0	1	1	0
14958-91	chronic infection	CF	1991	Copenhagen, Denmark	4022	0	1	0	0	0	0	0	0	0	0	0	1	0	0	1	1	0	0	1	0	0	1	0	1	0	0	1	0	1	1	1	1	1	1	0	0	1	1	1	1	0	1	1	0
15560-91	chronic infection	CF	1991	Copenhagen, Denmark	4022	0	1	0	0	0	0	0	0	0	0	0	1	0	0	1	1	0	0	1	0	0	1	0	1	0	0	1	0	1	0	0	0	0	1	0	0	1	1	1	1	0	1	1	0
16034-85	chronic infection	CF	1991	Copenhagen, Denmark	4022	0	1	0	0	0	0	0	0	0	0	0	1	0	0	1	1	0	0	1	0	0	0	0	1	0	0	1	0	1	0	0	0	0	1	0	0	1	1	1	1	0	1	1	0
16044-91	chronic infection	CF	1991	Copenhagen, Denmark	4022	0	1	0	0	0	0	0	0	0	0	0	1	0	0	1	1	0	0	1	0	0	0	0	1	0	0	1	0	1	0	0	0	0	1	0	0	1	1	1	1	0	1	1	0
1738B-85	chronic infection	CF	1985	Copenhagen, Denmark	4022	0	1	0	0	0	0	0	0	0	0	0	1	0	0	1	1	0	0	1	0	0	0	0	1	0	0	1	0	1	0	0	0	0	1	0	0	1	1	1	1	0	1	1	0
1784A-92	chronic infection	CF	1992	Copenhagen, Denmark	4022	0	1	0	0	0	0	0	0	0	0	0	1	0	0	1	1	0	0	1	0	0	1	0	1	0	0	1	0	1	0	0	0	0	1	0	0	1	1	1	1	0	0	1	0
19234-84	chronic infection	CF	1984	Copenhagen, Denmark	4022	0	1	0	0	0	0	0	0	0	0	0	1	0	0	1	1	0	0	1	0	0	1	0	1	0	0	1	0	1	0	0	0	0	1	0	0	1	1	1	1	0	0	1	0
1963B-85	chronic infection	CF	1985	Copenhagen, Denmark	4022	0	1	0	0	0	0	0	0	0	0	0	1	0	0	1	1	0	0	1	0	0	1	0	1	0	0	1	0	1	0	0	0	0	1	0	0	1	1	1	1	0	1	1	0
19696-84	chronic infection	CF	1984	Copenhagen, Denmark	4022	0	1	0	0	0	0	0	0	0	0	0	1	0	0	1	1	0	0	1	0	0	1	0	1	0	0	1	0	1	0	0	0	0	1	0	0	1	1	1	1	0	1	1	0
20688B-84	chronic infection	CF	1984	Copenhagen, Denmark	4022	0	1	0	0	0	0	0	0	0	0	0	1	0	0	1	1	0	0	1	0	0	1	0	1	0	0	1	0	1	0	0	0	0	1	0	0	1	1	1	1	0	1	1	0
2393B-95	chronic infection	CF	1995	Copenhagen, Denmark	4022	0	1	0	0	0	0	0	0	0	0	0	1	0	0	1	1	0	0	1	0	0	0	0	1	0	0	1	0	1	0	0	0	0	1	0	0	1	1	1	1	0	1	1	0
2648A-94	chronic infection	CF	1994	Copenhagen, Denmark	4022	0	1	0	0	0	0	0	0	0	0	0	1	0	0	1	1	0	0	1	0	0	1	0	1	0	0	1	0	1	0	0	0	0	1	0	0	1	1	1	1	0	1	1	0
3915A-94	chronic infection	CF	1994	Copenhagen, Denmark	4022	0	1	0	0	0	0	0	0	0	0	0	1	0	0	1	1	0	0	1	0	0	0	0	1	0	0	1	0	1	0	0	0	0	1	0	0	1	1	1	1	0	1	1	0
3915B-94	chronic infection	CF	1994	Copenhagen, Denmark	4022	0	1	0	0	0	0	0	0	0	0	0	1	0	0	1	1	0	0	1	0	0	0	0	1	0	0	1	0	1	0	0	0	0	1	0	0	1	1	1	1	0	1	1	0
4215C-92	chronic infection	CF	1992	Copenhagen, Denmark	4022	0	1	0	0	0	0	0	0	0	0	0	1	0	0	1	1	0	0	1	0	0	0	0	1	0	0	1	0	1	0	0	0	0	1	0	0	1	1	1	1	0	1	1	0
50812A-97	chronic infection	CF	1997	Copenhagen, Denmark	4022	0	1	0	0	0	0	0	0	0	0	0	1	0	0	1	1	0	0	1	0	0	0	0	1	0	0	1	0	1	0	0	0	0	1	0	0	1	1	1	1	0	1	1	0
50812B-97	chronic infection	CF	1997	Copenhagen, Denmark	4022	0	1	0	0	0	0	0	0	0	0	0	1	0	0	1	1	0	1	1	0	0	1	0	1	0	0	1	1	1	0	0	0	0	1	0	0	1	1	1	1	0	1	1	0
5284A-95	chronic infection	CF	1995	Copenhagen, Denmark	4022	0	1	0	0	0	0	0	0	0	0	0	1	0	0	1	1	0	0	1	0	0	1	0	1	0	0	1	0	1	0	0	0	0	1	0	0	1	1	1	1	0	1	1	0
5284B-95	chronic infection	CF	1995	Copenhagen, Denmark	4022	0	1	0	0	0	0	0	0	0	0	0	1	0	0	1	1	0	0	1	0	0	1	0	1	0	0	1	0	1	0	0	0	0	1	0	0	1	1	1	1	0	1	1	0
54514B-97	chronic infection	CF	1997	Copenhagen, Denmark	4022	0	1	0	0	0	0	0	0	0	0	0	1	0	0	1	1	0	0	1	0	0	0	0	1	0	0	1	0	1	0	0	0	0	1	0	0	1	1	1	1	0	1	1	0
571B-92	chronic infection	CF	1992	Copenhagen, Denmark	4022	0	1	0	0	0	0	0	0	0	0	0	1	0	0	1	1	0	0	1	0	0	0	0	1	0	0	1	0	1	1	1	1	1	1	0	0	1	1	1	1	0	1	1	0
6253A-95	chronic infection	CF	1995	Copenhagen, Denmark	4022	0	1	0	0	0	0	0	0	0	0	0	1	0	0	1	1	0	0	1	0	0	1	0	1	0	0	1	0	1	0	0	0	0	1	0	0	1	1	1	1	0	1	1	0
68000C-99	chronic infection	CF	1999	Copenhagen, Denmark	4022	0	1	0	0	0	0	0	0	0	0	0	1	0	0	1	1	0	1	1	0	0	1	0	1	0	0	1	1	1	0	0	0	0	1	0	0	1	1	1	1	0	1	1	0
68000D-99	chronic infection	CF	1999	Copenhagen, Denmark	4022	0	1	0	0	0	0	0	0	0	0	0	1	0	0	1	1	0	0	1	0	0	0	0	1	0	0	1	0	1	0	0	0	0	1	0	0	1	1	1	1	0	1	1	0
869-94	chronic infection	CF	1994	Copenhagen, Denmark	4022	0	1	0	0	0	0	0	0	0	0	0	1	0	0	1	1	0	0	1	0	0	1	0	1	0	0	1	0	1	0	0	0	0	1	0	0	1	1	1	1	0	1	1	0
878A-92	chronic infection	CF	1992	Copenhagen, Denmark	4022	0	1	0	0	0	0	0	0	0	0	0	1	0	0	1	1	0	0	1	0	0	1	0	1	0	0	1	0	1	0	0	0	0	1	0	0	1	1	1	1	0	1	1	0
878B-92	chronic infection	CF	1992	Copenhagen, Denmark	4022	0	1	0	0	0	0	0	0	0	0	0	1	0	0	1	1	0	0	1	0	0	1	0	1	0	0	1	0	1	0	0	0	0	1	0	0	1	1	1	1	0	1	1	0
HCF1	chronic infection	CF	1998	Hannover, Germany	4022	0	1	0	0	0	0	0	0	0	0	0	1	0	0	1	1	0	0	1	0	0	1	0	1	0	0	1	0	1	0	0	0	0	1	0	0	1	1	0	1	0	0	1	0
HCF2	chronic infection	CF	1998	Hannover, Germany	4022	0	1	0	0	0	0	0	0	0	0	0	1	0	0	1	1	0	0	1	0	0	1	0	1	0	0	1	0	1	0	0	0	0	1	0	0	0	0	0	1	0	0	0	0
HCF40	chronic infection	CF	1998	Hannover, Germany	4022	0	1	0	0	0	0	0	0	0	0	0	1	0	0	1	1	0	0	1	0	0	1	0	0	0	0	1	0	1	0	0	0	0	0	0	0	0	0	0	0	0	0	0	0
HCF41	chronic infection	CF	1998	Hannover, Germany	4022	0	1	0	0	0	0	0	0	0	0	0	1	0	0	1	1	0	0	1	0	0	1	0	1	0	0	1	0	1	0	0	0	0	1	0	0	0	0	0	1	0	0	1	0
HCF8	chronic infection	CF	1998	Hannover, Germany	4022	0	1	0	0	0	0	0	0	0	0	0	1	0	0	1	1	0	0	1	0	0	1	0	1	0	0	1	0	1	0	0	0	0	1	0	0	0	0	0	0	0	0	0	0
HCF9	chronic infection	CF	1998	Hannover, Germany	4022	0	1	0	0	0	0	0	0	0	0	0	1	0	0	1	1	0	0	1	0	0	1	0	1	0	0	1	0	1	0	0	0	0	1	0	0	0	0	0	0	0	0	0	0
NN28	chronic infection	CF	1991-03-06	Hannover, Germany	4022	0	1	0	0	0	0	0	0	0	0	0	1	0	0	1	1	0	0	1	0	0	1	0	1	0	0	1	0	1	0	0	0	0	1	1	0	1	0	0	0	0	0	1	0
NN53	chronic infection	CF	1996-09-16	Hannover, Germany	4022	0	1	0	0	0	0	0	0	0	0	0	1	0	0	1	1	0	0	1	0	0	1	0	1	0	0	1	0	1	0	0	0	0	1	1	0	1	0	0	0	0	0	1	0
Zw115	chronic infection	CF	1997-12-23	Aachen, Germany	4022	0	1	0	0	0	0	0	0	0	0	0	1	0	0	1	1	0	0	1	0	0	1	0	1	0	0	1	0	1	0	0	0	0	1	0	0	1	1	1	1	0	0	0	0
Zw116	chronic infection	CF	1997-12-23	Aachen, Germany	4022	0	1	0	0	0	0	0	0	0	0	0	1	0	0	1	1	0	0	1	0	0	0	0	0	0	0	1	0	1	0	0	0	0	0	0	0	0	0	0	0	0	0	0	0
055E11	environmental	water	October 2007	Weser river, Hess. Oldendorf, Germany	419A	0	1	0	0	0	0	0	0	1	1	0	0	1	1	0	1	0	0	0	1	0	1	0	1	1	0	0	0	1	1	1	0	0	0	0	0	0	0	0	1	0	0	0	0
MCF149	chronic infection	CF	2006-10-06	Munich, Germany	441A	0	1	0	0	0	0	1	0	0	0	0	0	1	1	0	1	0	0	0	0	1	1	0	0	1	0	1	0	1	1	1	1	1	0	0	0	0	0	0	1	0	0	0	0
MCF339	chronic infection	CF	2006-12-21	Munich, Germany	441A	0	1	0	0	0	0	1	0	0	0	0	0	1	1	0	1	0	0	0	0	1	1	0	0	1	0	1	0	1	1	1	1	1	0	0	0	0	0	0	1	0	0	0	0
1963A-85	chronic infection	CF	1985	Copenhagen, Denmark	449A	0	1	0	0	0	0	1	0	0	1	0	0	1	1	0	1	0	0	0	1	0	1	0	0	1	0	1	0	0	1	1	0	0	0	1	0	0	0	0	0	0	0	0	0
20688A-84	chronic infection	CF	1984	Copenhagen, Denmark	449A	0	1	0	0	0	0	1	0	0	1	0	0	1	1	0	1	0	0	0	1	0	1	0	0	1	0	1	0	0	1	1	0	0	0	1	0	0	0	0	0	0	0	0	0
E9	environmental	plant surface	unknown	Italy	449A	0	1	0	0	0	0	1	0	0	1	0	0	1	1	0	1	0	0	0	0	0	1	0	0	1	0	1	0	0	1	1	0	0	0	1	0	0	0	0	1	0	0	0	0
NA1	chronic infection	CF	1985-08-27	Hannover, Germany	449A	0	1	0	0	0	0	1	0	0	1	0	0	1	1	0	1	0	0	0	1	0	1	0	0	1	0	1	0	0	1	1	0	0	0	1	0	0	0	0	0	0	0	0	0
NA2	chronic infection	CF	1985-08-27	Hannover, Germany	449A	0	1	0	0	0	0	1	0	0	1	0	0	1	1	0	1	0	0	0	1	0	1	0	0	1	0	1	0	0	1	1	0	0	0	1	0	0	0	0	0	0	0	0	0
NA24	chronic infection	CF	1990-02-08	Hannover, Germany	449A	0	1	0	0	0	0	1	0	0	1	0	0	1	1	0	1	0	0	0	1	0	1	0	0	1	0	1	0	0	1	1	0	0	0	1	0	0	0	0	0	0	0	0	0
NA25	chronic infection	CF	1990-02-08	Hannover, Germany	449A	0	1	0	0	0	0	1	0	0	1	0	0	1	1	0	1	0	0	0	1	0	1	0	0	1	0	1	0	0	1	1	0	0	0	1	0	0	0	0	0	0	0	0	0
NA34	chronic infection	CF	1992-03-03	Hannover, Germany	449A	0	1	0	0	0	0	1	0	0	1	0	0	1	1	0	1	0	0	0	0	0	0	0	0	1	0	1	0	0	1	1	0	0	0	1	0	0	0	0	0	0	0	0	0
NA35	chronic infection	CF	1992-03-03	Hannover, Germany	449A	0	1	0	0	0	0	1	0	0	1	0	0	1	1	0	1	0	0	0	1	0	1	0	0	1	0	1	0	0	1	1	0	0	0	1	0	0	0	0	0	0	0	0	0
NA4	chronic infection	CF	1987-04-09	Hannover, Germany	449A	0	1	0	0	0	0	1	0	0	1	0	0	1	1	0	1	0	0	0	1	0	1	0	0	1	0	1	0	0	1	1	0	0	0	1	0	0	0	0	0	0	0	0	0
NA51	chronic infection	CF	1995-05-19	Hannover, Germany	449A	0	1	0	0	0	0	1	0	0	1	0	0	1	1	0	1	0	0	0	1	0	1	0	0	1	0	1	0	0	1	1	0	0	0	1	0	0	0	0	0	0	0	0	0
NA52	chronic infection	CF	1995-05-19	Hannover, Germany	449A	0	1	0	0	0	0	1	0	0	1	0	0	1	1	0	1	0	0	0	1	0	1	0	0	1	0	1	0	0	1	1	0	0	0	1	0	0	0	0	0	0	0	0	0
RN2	chronic infection	CF	1986-02-15	Oldenburg, Germany	449A	0	1	0	0	0	0	1	0	0	1	0	0	1	1	0	1	0	0	0	1	0	1	0	0	1	0	1	0	0	1	1	0	0	0	1	0	0	0	0	0	0	0	0	0
AC-UL-5	acute infection	human	unknown	Berlin, Germany	45AE	0	1	1	0	0	0	1	0	1	1	0	1	0	1	0	1	0	0	0	1	0	1	0	1	0	0	1	0	1	1	1	1	1	1	0	0	1	1	0	1	0	0	0	0
PT30	environmental	water	1990 - 1991	Ruhr river, Muelheim, Germany	461A	0	1	0	0	0	0	1	1	0	0	0	0	1	1	0	1	0	0	0	0	0	1	0	0	0	0	1	0	1	1	1	0	0	0	0	0	0	0	0	0	0	0	0	0
ATCC10145	acute infection	unknown	< 1960	Prague, Czech Republic	46BA	0	1	0	0	0	0	1	1	0	1	0	1	1	1	0	1	0	0	0	0	0	1	0	0	1	1	1	0	1	1	1	0	0	0	0	0	0	0	0	0	0	0	0	0
M41A.1	environmental	soil	unknown	Colombia	478A	0	1	0	0	0	0	1	1	1	1	0	0	0	1	0	1	0	0	1	0	0	1	0	1	0	0	1	0	0	1	1	0	0	0	0	0	0	0	0	1	0	0	0	0
ATCC15522	environmental	soil	unknown	unknown	481A	0	1	0	0	0	1	0	0	0	0	0	0	1	1	0	1	0	x	x	x	x	x	x	0	0	0	1	1	0	1	1	1	1	0	x	x	0	0	0	0	x	x	x	x
MCF253	chronic infection	CF	2006-11-09	Munich, Germany	481A	0	1	0	0	0	1	0	0	0	0	0	0	1	1	0	1	0	0	0	0	0	1	0	1	0	1	1	0	0	1	1	1	1	0	0	0	0	0	1	1	0	0	0	0
HCF288	chronic infection	CF	2003-01-15	Hannover, Germany	481E	0	1	1	0	0	1	0	0	0	0	0	0	1	1	0	1	0	0	1	0	0	1	0	1	0	1	1	0	0	1	1	1	1	0	1	0	1	1	0	0	0	0	0	0
HCF29	chronic infection	CF	1998	Hannover, Germany	481E	0	1	1	0	0	1	0	0	0	0	0	0	1	1	0	1	0	0	1	0	0	1	0	1	0	1	0	0	0	1	1	1	1	0	1	0	1	1	0	1	0	0	0	0
HCF30	chronic infection	CF	1998	Hannover, Germany	481E	0	1	1	0	0	1	0	0	0	0	0	0	1	1	0	1	0	0	1	0	0	1	0	1	0	1	1	0	0	1	1	1	1	0	1	0	1	1	0	1	0	0	0	0
HCF73	chronic infection	CF	1998	Hannover, Germany	481E	0	1	1	0	0	1	0	0	0	0	0	0	1	1	0	1	0	0	1	0	0	1	0	1	0	1	0	0	0	1	1	1	1	0	1	0	1	1	0	1	0	0	0	0
AC-UL-46	acute infection	human	unknown	Wuerzburg, Germany	4822	0	1	0	0	0	1	0	0	0	0	0	1	0	0	1	1	0	1	0	0	0	1	0	1	0	0	1	1	1	0	0	0	0	1	1	0	0	1	1	0	0	1	0	0
110D5	environmental	water	October 2007	Oker river, Schwuelper, Germany	4992	0	1	0	0	0	1	0	0	1	1	0	0	1	0	1	1	0	1	0	0	0	1	0	1	1	1	1	1	1	1	0	0	0	1	0	0	0	0	1	1	0	0	0	0
2F6	acute infection	lung infection	2003 - 2005	Geneva, Switzerland	4992	0	1	0	0	0	1	0	0	1	1	0	0	1	0	1	1	0	1	0	0	0	1	0	1	0	0	1	1	1	0	0	0	0	1	1	0	1	1	1	1	0	0	1	1
706C4	environmental	water	October 2007	Aller river, Celle, Germany	4992	0	1	0	0	0	1	0	0	1	1	0	0	1	0	1	1	0	1	0	0	0	1	0	1	0	0	1	1	1	0	0	0	0	1	0	1	0	1	0	1	0	0	1	0
902SB4	environmental	water	July 2008	Weser river, Brake, Germany	4992	0	1	0	0	0	1	0	0	1	1	0	0	1	0	1	1	0	1	0	0	0	1	0	1	1	1	1	1	1	0	0	0	0	1	0	0	0	0	1	1	0	0	0	0
MCF6	chronic infection	CF	2006-09-04	Munich, Germany	4992	0	1	0	0	0	1	0	0	1	1	0	0	1	0	1	1	0	1	0	0	0	1	0	1	0	0	1	1	1	1	0	0	0	0	0	0	0	0	1	1	0	0	0	0
Pneumo95	chronic infection	bronchiectasis	2018-03-09	Hannover, Germany	4992	0	1	0	0	0	1	0	0	1	1	0	0	1	0	1	1	0	0	0	0	0	1	1	1	1	0	1	1	1	0	0	0	0	1	0	0	1	0	0	0	0	0	1	0
055E7	environmental	water	October 2007	Weser river, Hess. Oldendorf, Germany	499A	0	1	0	0	0	1	0	0	1	1	0	0	1	1	0	1	0	0	0	1	0	1	0	1	1	0	0	0	1	1	1	0	0	0	0	0	0	0	0	1	0	0	0	0
055E9	environmental	water	October 2007	Weser river, Hess. Oldendorf, Germany	499A	0	1	0	0	0	1	0	0	1	1	0	0	1	1	0	1	0	0	0	1	0	1	0	1	1	0	0	0	1	1	1	0	0	0	0	0	0	0	0	1	0	0	0	0
39228	acute infection	keratitis	2003	Moorfields, Great Britain	4B9A	0	1	0	0	0	1	0	1	1	1	0	0	1	1	0	1	0	0	0	0	1	0	0	0	0	0	1	1	0	1	1	0	0	1	0	0	0	1	0	1	0	0	0	0
47P7PA	chronic infection	COPD	1995-10-16	Buffalo, USA	4B9A	0	1	0	0	0	1	0	1	1	1	0	0	1	1	0	1	0	0	0	1	0	1	0	0	0	0	1	0	1	1	1	1	1	1	1	0	1	0	0	1	0	0	1	0
902C1	environmental	water	October 2007	Weser river, Brake, Germany	4B9A	0	1	0	0	0	1	0	1	1	1	0	0	1	1	0	1	0	0	0	0	0	1	0	0	0	1	1	0	1	1	1	1	1	1	0	1	1	0	0	1	0	0	0	0
93P36PA	chronic infection	COPD	2002-09-09	Buffalo, USA	4B9A	0	1	0	0	0	1	0	1	1	1	0	0	1	1	0	1	0	0	0	1	0	1	0	0	0	1	1	0	1	1	1	1	1	1	1	0	1	0	0	1	0	0	1	0
08959	chronic infection	CF	2003	Liverpool, Great Britain	4C12	0	1	0	0	0	1	1	0	0	0	0	0	1	0	1	1	0	0	0	0	1	1	1	0	0	0	1	0	1	0	0	0	0	1	0	0	0	1	0	1	0	0	0	1
20319232-498	environmental	Water	< 1974	Japan	4C12	0	1	0	0	0	1	1	0	0	0	0	0	1	0	1	1	0	0	0	0	1	1	0	0	0	0	0	1	1	0	0	0	0	0	0	0	0	0	0	1	0	0	0	0
2A7	acute infection	urinary tract infection	2003 - 2005	Geneva, Switzerland	4C12	0	1	0	0	0	1	1	0	0	0	0	0	1	0	1	1	0	0	0	0	1	1	0	0	0	1	1	0	1	0	0	0	0	0	0	0	0	0	0	1	0	0	0	0
2D7	acute infection	urinary tract infection	2003 - 2005	Geneva, Switzerland	4C12	0	1	0	0	0	1	1	0	0	0	0	0	1	0	1	1	0	0	1	0	0	1	0	0	1	0	1	1	1	0	0	0	0	0	0	0	1	0	1	1	0	0	1	0
3C1	acute infection	urinary tract infection	2003 - 2005	Geneva, Switzerland	4C12	0	1	0	0	0	1	1	0	0	0	0	0	1	0	1	1	0	0	0	0	1	1	0	0	0	1	1	0	1	0	0	0	0	0	0	0	0	0	0	1	0	0	0	0
429D2	environmental	water	October 2007	Weser river, Stroehen, Germany	4C12	0	1	0	0	0	1	1	0	0	0	0	0	1	0	1	1	0	0	1	0	0	1	0	0	1	0	1	1	1	1	0	0	0	0	0	0	1	0	1	1	0	0	1	0
AI-BN-9	bovine	bovine infection	unknown	Hungary	4C12	0	1	0	0	0	1	1	0	0	0	0	0	1	0	1	1	0	0	1	0	0	1	0	0	1	0	1	1	1	0	0	0	0	0	0	0	1	0	1	1	0	0	1	0
CF-VW-2	chronic infection	CF	unknown	Rotterdam, Netherlands	4C12	0	1	0	0	0	1	1	0	0	0	0	0	1	0	1	1	0	0	0	0	1	1	0	0	1	1	1	0	1	0	0	0	0	0	0	0	0	0	0	1	0	0	0	0
HCF340	chronic infection	CF	2003-12-22	Hannover, Germany	4C12	0	1	0	0	0	1	1	0	0	0	0	0	1	0	1	1	0	0	0	0	1	1	0	0	0	0	1	0	0	0	0	0	0	0	0	0	0	0	0	0	0	0	0	0
HCF345	chronic infection	CF	2003-02-20	Hannover, Germany	4C12	0	1	0	0	0	1	1	0	0	0	0	0	1	0	1	1	0	0	0	0	1	1	0	0	0	0	1	0	0	0	0	0	0	0	0	0	0	1	0	1	0	0	0	0
LES400	chronic infection	CF	2003	Liverpool, Great Britain	4C12	0	1	0	0	0	1	1	0	0	0	0	0	1	0	1	1	0	0	0	0	1	1	1	0	0	0	1	0	1	0	0	0	0	0	0	0	0	0	0	0	0	0	0	0
LES431	chronic infection	CF	2003	Liverpool, Great Britain	4C12	0	1	0	0	0	1	1	0	0	0	0	0	1	0	1	1	0	0	0	0	1	0	1	0	0	0	1	0	1	0	0	0	0	0	0	0	0	0	0	0	0	0	0	0
M28A.1	environmental	manure	unknown	Colombia	4C12	0	1	0	0	0	1	1	0	0	0	0	0	1	0	1	1	0	0	0	0	1	1	0	1	1	1	0	1	1	1	0	0	0	1	1	0	0	0	1	1	0	0	0	0
MCF252	chronic infection	CF	2006-11-09	Munich, Germany	4C12	0	1	0	0	0	1	1	0	0	0	0	0	1	0	1	1	0	0	0	0	1	1	0	0	0	0	1	0	1	0	0	0	0	0	0	0	1	1	1	1	0	0	1	0
MCF816	chronic infection	CF	2007-06-14	Munich, Germany	4C12	0	1	0	0	0	1	1	0	0	0	0	0	1	0	1	1	0	0	0	0	1	1	0	0	0	0	1	0	1	0	0	0	0	0	0	0	0	0	0	1	0	0	0	0
706SA2	environmental	water	July 2008	Aller river, Celle, Germany	4C1A	0	1	0	0	0	1	1	0	0	0	0	0	1	1	0	1	0	0	0	0	1	1	0	0	0	0	1	0	1	1	1	1	1	0	0	1	0	0	0	1	0	0	0	0
706SA3	environmental	water	July 2008	Aller river, Celle, Germany	4C1A	0	1	0	0	0	1	1	0	0	0	0	0	1	1	0	1	0	0	0	0	1	1	0	0	0	0	1	0	1	1	1	1	1	0	0	1	0	0	0	1	0	0	0	0
706SB1	environmental	water	July 2008	Aller river, Celle, Germany	4C1A	0	1	0	0	0	1	1	0	0	0	0	0	1	1	0	1	0	0	0	0	1	1	0	0	0	0	1	0	1	1	1	1	1	0	0	1	0	0	0	1	0	0	0	0
706SB2	environmental	water	July 2008	Aller river, Celle, Germany	4C1A	0	1	0	0	0	1	1	0	0	0	0	0	1	1	0	1	0	0	0	0	1	1	0	0	0	0	1	0	1	1	1	1	1	0	0	1	0	0	0	1	0	0	0	0
706SB3	environmental	water	July 2008	Aller river, Celle, Germany	4C1A	0	1	0	0	0	1	1	0	0	0	0	0	1	1	0	1	0	0	0	0	1	1	0	0	0	0	1	0	1	1	1	1	1	0	0	1	0	0	0	1	0	0	0	0
706SB4	environmental	water	July 2008	Aller river, Celle, Germany	4C1A	0	1	0	0	0	1	1	0	0	0	0	0	1	1	0	1	0	0	0	0	1	1	0	0	0	0	1	0	1	1	1	1	1	0	0	1	0	0	0	1	0	0	0	0
706SC2	environmental	water	July 2008	Aller river, Celle, Germany	4C1A	0	1	0	0	0	1	1	0	0	0	0	0	1	1	0	1	0	0	0	0	1	1	0	0	0	0	1	0	1	1	1	1	1	0	0	1	0	0	0	1	0	0	0	0
706SC4	environmental	water	July 2008	Aller river, Celle, Germany	4C1A	0	1	0	0	0	1	1	0	0	0	0	0	1	1	0	1	0	0	0	0	1	1	0	0	0	0	1	0	1	1	1	1	1	0	0	1	0	0	0	1	0	0	0	0
706SD1	environmental	water	July 2008	Aller river, Celle, Germany	4C1A	0	1	0	0	0	1	1	0	0	0	0	0	1	1	0	1	0	0	0	0	1	1	0	0	0	0	1	0	1	1	1	1	1	0	0	1	0	0	0	1	0	0	0	0
706SD2	environmental	water	July 2008	Aller river, Celle, Germany	4C1A	0	1	0	0	0	1	1	0	0	0	0	0	1	1	0	1	0	0	0	0	1	1	0	0	0	0	1	0	1	1	1	1	1	0	0	1	0	0	0	1	0	0	0	0
706SD3	environmental	water	July 2008	Aller river, Celle, Germany	4C1A	0	1	0	0	0	1	1	0	0	0	0	0	1	1	0	1	0	0	0	0	1	1	0	0	0	0	1	0	1	1	1	1	1	0	0	1	0	0	0	1	0	0	0	0
706SE1	environmental	water	July 2008	Aller river, Celle, Germany	4C1A	0	1	0	0	0	1	1	0	0	0	0	0	1	1	0	1	0	0	0	0	1	1	0	0	0	0	1	0	1	1	1	1	1	0	0	1	0	0	0	1	0	0	0	0
706SE2	environmental	water	July 2008	Aller river, Celle, Germany	4C1A	0	1	0	0	0	1	1	0	0	0	0	0	1	1	0	1	0	0	0	0	1	1	0	0	0	0	1	0	1	1	1	1	1	0	0	1	0	0	0	1	0	0	0	0
706SE4	environmental	water	July 2008	Aller river, Celle, Germany	4C1A	0	1	0	0	0	1	1	0	0	0	0	0	1	1	0	1	0	0	0	0	1	1	0	0	0	0	1	0	1	1	1	1	1	0	0	1	0	0	0	1	0	0	0	0
706SE5	environmental	water	July 2008	Aller river, Celle, Germany	4C1A	0	1	0	0	0	1	1	0	0	0	0	0	1	1	0	1	0	0	0	0	1	1	0	0	0	0	1	0	1	1	1	1	1	0	0	1	0	0	0	1	0	0	0	0
706SF1	environmental	water	July 2008	Aller river, Celle, Germany	4C1A	0	1	0	0	0	1	1	0	0	0	0	0	1	1	0	1	0	0	0	0	1	1	0	0	0	0	1	0	1	1	1	1	1	0	0	1	0	0	0	1	0	0	0	0
706SF2	environmental	water	July 2008	Aller river, Celle, Germany	4C1A	0	1	0	0	0	1	1	0	0	0	0	0	1	1	0	1	0	0	0	0	1	1	0	0	0	0	1	0	1	1	1	1	1	0	0	1	0	0	0	1	0	0	0	0
706SF3	environmental	water	July 2008	Aller river, Celle, Germany	4C1A	0	1	0	0	0	1	1	0	0	0	0	0	1	1	0	1	0	0	0	0	1	1	0	0	0	0	1	0	1	1	1	1	1	0	0	1	0	0	0	1	0	0	0	0
Pneumo81	chronic infection	bronchiectasis	2018-02-27	Hannover, Germany	4C1A	0	1	0	0	0	1	1	0	0	0	0	0	1	1	0	1	0	0	0	0	0	0	0	1	0	0	1	1	1	1	1	1	1	1	0	0	0	0	0	0	0	0	0	0
20319249-206	environmental	water	May 2003	Arakawa River, Saitama, Japan	4C22	0	1	0	0	0	1	1	0	0	0	0	1	0	0	1	1	0	0	0	0	1	1	0	0	0	0	0	1	0	0	0	0	0	1	1	0	0	0	0	1	0	0	0	0
MCF66	chronic infection	CF	2006-09-20	Munich, Germany	4C22	0	1	0	0	0	1	1	0	0	0	0	1	0	0	1	1	0	0	1	0	0	1	0	1	0	1	1	0	1	0	0	0	0	0	0	0	0	0	0	1	0	0	0	0
MCF865	chronic infection	CF	2007-07-19	Munich, Germany	4C2A	0	1	0	0	0	1	1	0	0	0	0	1	0	1	0	1	0	0	0	1	0	1	0	0	0	1	1	0	0	1	1	0	0	0	0	0	0	0	0	1	0	0	0	0
OY3	chronic infection	CF	1985-11-19	Hannover, Germany	4C2A	0	1	0	0	0	1	1	0	0	0	0	1	0	1	0	1	0	0	0	0	1	1	0	0	0	1	1	0	1	1	1	1	1	1	0	0	0	1	0	1	0	0	0	0
114SE1	environmental	water	July 2008	Oker river, Boerssum, Germany	4C2E	0	1	1	0	0	1	1	0	0	0	0	1	0	1	0	1	0	0	0	0	1	1	0	0	0	0	1	0	1	1	1	1	1	0	0	1	1	1	0	1	0	0	0	0
KSV2	chronic infection	CF	1990-02-01	Hannover, Germany	4C2E	0	1	1	0	0	1	1	0	0	0	0	1	0	1	0	1	0	0	0	0	1	1	0	0	1	0	1	0	1	1	1	1	1	1	0	0	0	1	0	1	0	0	0	0
Zw57_1	chronic infection	CF	1997-02-07	Verona, Italy	4C2E	0	1	1	0	0	1	1	0	0	0	0	1	0	1	0	1	0	0	1	0	0	1	0	0	0	0	1	0	0	1	1	1	1	0	0	0	0	0	0	0	0	0	0	0
48020	acute infection	keratitis	2003	Liverpool, Great Britain	4C82	0	1	0	0	0	1	1	0	0	1	0	0	0	0	1	1	0	0	0	0	1	1	0	0	0	0	0	1	0	0	0	0	0	1	0	1	0	0	0	1	0	0	0	0
AC-UL-38	acute infection	human	unknown	Rotenburg (Wuemme), Germany	4C82	0	1	0	0	0	1	1	0	0	1	0	0	0	0	1	1	0	0	0	0	1	1	0	0	0	0	1	1	1	0	0	0	0	0	1	0	1	1	0	1	0	0	1	0
22398420-p6_1	environmental	water	June 2008	Mallorca, Spain	4C8E	0	1	1	0	0	1	1	0	0	1	0	0	0	1	0	1	0	0	0	1	0	1	0	1	0	0	0	0	1	1	1	1	1	0	0	0	0	0	0	1	0	0	0	0
22398427-p6_3	environmental	water	June 2008	Mallorca, Spain	4C8E	0	1	1	0	0	1	1	0	0	1	0	0	0	1	0	1	0	0	0	1	0	1	0	1	0	0	0	0	1	1	1	1	1	0	0	0	0	0	0	1	0	0	0	0
ST1	chronic infection	CF	1990-05-16	Hannover, Germany	4C9E	0	1	1	0	0	1	1	0	0	1	0	0	1	1	0	1	0	1	0	0	0	1	0	1	1	1	1	1	1	1	1	1	1	1	1	0	1	1	1	1	0	0	1	0
ST2	chronic infection	CF	1990-07-12	Hannover, Germany	4C9E	0	1	1	0	0	1	1	0	0	1	0	0	1	1	0	1	0	1	0	0	0	1	0	1	1	1	1	1	1	1	1	1	1	1	1	0	1	1	1	1	0	0	1	0
ST23	chronic infection	CF	1995-04-10	Hannover, Germany	4C9E	0	1	1	0	0	1	1	0	0	1	0	0	1	1	0	1	0	1	0	0	0	1	0	1	1	1	1	1	1	1	1	1	1	1	1	0	1	1	1	1	0	0	1	0
ST24	chronic infection	CF	1995-04-10	Hannover, Germany	4C9E	0	1	1	0	0	1	1	0	0	1	0	0	1	1	0	1	0	1	0	0	0	1	0	1	1	1	1	1	1	1	1	1	1	1	1	0	1	1	1	1	0	0	1	0
ST35	chronic infection	CF	2000-05-26	Hannover, Germany	4C9E	0	1	1	0	0	1	1	0	0	1	0	0	1	1	0	1	0	1	0	0	0	1	0	1	1	1	1	1	1	1	1	1	1	1	1	0	1	1	1	1	0	0	1	0
ST36	chronic infection	CF	2000-05-26	Hannover, Germany	4C9E	0	1	1	0	0	1	1	0	0	1	0	0	1	1	0	1	0	1	0	0	0	1	0	1	1	1	1	1	1	1	1	1	1	1	1	0	1	1	1	1	0	0	1	0
ST46	chronic infection	CF	2002-06-21	Hannover, Germany	4C9E	0	1	1	0	0	1	1	0	0	1	0	0	1	1	0	1	0	1	0	0	0	1	0	1	1	1	1	1	1	1	1	1	1	1	1	0	1	1	1	1	0	0	1	0
ST46_1	chronic infection	CF	2002-06-21	Hannover, Germany	4C9E	0	1	1	0	0	1	1	0	0	1	0	0	1	1	0	1	0	1	0	0	0	1	0	1	1	1	1	1	1	1	1	1	1	1	1	0	1	1	1	1	0	0	1	0
ST47	chronic infection	CF	2003-08-26	Hannover, Germany	4C9E	0	1	1	0	0	1	1	0	0	1	0	0	1	1	0	1	0	1	0	0	0	1	0	1	1	1	1	1	1	1	1	1	1	1	1	0	1	1	1	1	0	0	1	0
15164B-95	chronic infection	CF	1995	Copenhagen, Denmark	4D9E	0	1	1	0	0	1	1	0	1	1	0	0	1	1	0	1	0	0	0	0	1	1	0	0	0	0	1	0	1	1	1	0	0	0	1	0	1	1	1	1	0	0	1	1
15671-78	chronic infection	CF	1978	Copenhagen, Denmark	4D9E	0	1	1	0	0	1	1	0	1	1	0	0	1	1	0	1	0	0	0	0	1	1	0	0	0	0	1	0	1	1	1	0	0	0	1	0	1	1	1	1	0	0	1	1
16465B-92	chronic infection	CF	1992	Copenhagen, Denmark	4D9E	0	1	1	0	0	1	1	0	1	1	0	0	1	1	0	1	0	0	0	0	1	1	0	0	0	0	1	0	1	1	1	0	0	0	1	0	1	1	1	1	0	0	1	1
19462-84	chronic infection	CF	1984	Copenhagen, Denmark	4D9E	0	1	1	0	0	1	1	0	1	1	0	0	1	1	0	1	0	0	0	0	1	1	0	0	0	0	1	0	1	1	1	0	0	0	1	0	1	1	1	1	0	0	1	1
210-79	chronic infection	CF	1979	Copenhagen, Denmark	4D9E	0	1	1	0	0	1	1	0	1	1	0	0	1	1	0	1	0	0	0	0	1	1	0	0	0	0	1	0	1	1	1	0	0	0	1	0	1	1	1	1	0	0	1	1
2227A-92	chronic infection	CF	1992	Copenhagen, Denmark	4D9E	0	1	1	0	0	1	1	0	1	1	0	0	1	1	0	1	0	0	0	0	1	1	0	0	0	0	1	0	1	1	1	0	0	0	1	0	1	1	1	1	0	0	1	1
MCF284	chronic infection	CF	2006-11-15	Munich, Germany	4DAE	0	1	1	0	0	1	1	0	1	1	0	1	0	1	0	1	0	0	0	0	0	1	0	1	1	1	0	0	1	1	1	1	1	1	1	0	1	0	0	1	0	0	1	0
MCF329	chronic infection	CF	2006-12-13	Munich, Germany	4DAE	0	1	1	0	0	1	1	0	1	1	0	1	0	1	0	1	0	0	0	1	0	1	0	1	1	1	0	0	0	1	1	1	1	1	1	0	1	0	0	1	0	0	1	0
NCF16	chronic infection	bronchiectasis	unknown	Hobart, Australia	4DAE	0	1	1	0	0	1	1	0	1	1	0	1	0	1	0	1	0	1	0	0	0	1	0	1	0	0	1	0	1	1	1	0	0	0	0	0	0	0	1	1	0	0	0	0
429C4	environmental	water	October 2007	Weser river, Stroehen, Germany	4E22	0	1	0	0	0	1	1	1	0	0	0	1	0	0	1	1	0	0	0	0	1	1	0	0	0	0	0	0	1	0	0	0	0	0	0	0	0	0	0	1	0	0	0	0
13106	acute infection	lung infection (intubation)	2003 - 2005	Limoges, France	4F8A	0	1	0	0	0	1	1	1	1	1	0	0	0	1	0	1	0	0	0	0	1	1	0	0	0	0	1	0	0	1	1	1	1	1	1	0	1	1	0	1	0	0	1	0
HCF479	chronic infection	CF	2005-07-12	Hannover, Germany	4F8A	0	1	0	0	0	1	1	1	1	1	0	0	0	1	0	1	0	1	0	0	0	1	0	1	0	0	1	0	0	1	1	1	1	0	0	0	0	0	0	1	0	0	0	0
Tasmania3	acute infection	wound infection	unknown	Hobart, Australia	4F8A	0	1	0	0	0	1	1	1	1	1	0	0	0	1	0	1	0	0	0	1	0	1	0	0	1	1	1	0	0	1	1	0	0	0	1	0	0	1	0	1	0	0	0	0
Zw64_2	chronic infection	CF	1997-04-04	Lund, Sweden	4F8A	0	1	0	0	0	1	1	1	1	1	0	0	0	1	0	1	0	0	0	0	1	1	0	0	1	0	1	0	0	1	1	1	1	0	0	0	0	0	0	0	0	0	0	0
01023-000071	chronic infection	CF	2006-01-02	Jena, Germany	4F9A	0	1	0	0	0	1	1	1	1	1	0	0	1	1	0	1	0	0	0	1	0	1	0	1	0	0	1	0	0	1	1	0	0	0	0	0	0	0	0	0	0	0	0	0
01023-000074a	chronic infection	CF	2006-01-02	Jena, Germany	4F9A	0	1	0	0	0	1	1	1	1	1	0	0	1	1	0	1	0	0	0	0	0	1	0	1	0	0	1	0	0	1	1	0	0	0	0	0	0	0	0	0	0	0	0	0
01023-000074b	chronic infection	CF	2006-01-02	Jena, Germany	4F9A	0	1	0	0	0	1	1	1	1	1	0	0	1	1	0	1	0	0	0	0	0	1	0	1	0	0	1	0	0	1	1	0	0	0	0	0	0	0	0	0	0	0	0	0
HCF-EI389	chronic infection	CF	2007-09-19	Hannover, Germany	4F9A	0	1	0	0	0	1	1	1	1	1	0	0	1	1	0	1	0	0	0	0	0	0	0	0	0	0	1	0	1	1	1	1	1	1	1	0	1	0	0	1	0	0	0	0
RZ48	chronic infection	CF	unknown	USA	4F9A	0	1	0	0	0	1	1	1	1	1	0	0	1	1	0	1	0	0	0	0	0	1	0	1	0	0	1	0	0	1	1	0	0	0	1	0	1	1	1	1	0	0	1	1
RZ8	chronic infection	CF	unknown	USA	4F9A	0	1	0	0	0	1	1	1	1	1	0	0	1	1	0	1	0	0	0	0	0	1	1	0	0	0	1	0	0	1	1	0	0	0	1	0	1	1	1	1	0	0	1	1
RZ9	chronic infection	CF	unknown	USA	4F9A	0	1	0	0	0	1	1	1	1	1	0	0	1	1	0	1	0	0	0	0	0	1	1	0	0	0	1	0	0	1	1	0	0	0	1	0	1	1	1	1	0	0	1	1
66P13PA	chronic infection	COPD	1997-08-28	Buffalo, USA	4F9E	0	1	1	0	0	1	1	1	1	1	0	0	1	1	0	1	0	1	0	0	0	1	0	1	0	0	0	0	0	1	1	1	1	0	1	0	0	1	0	1	0	0	0	1
66P21PA	chronic infection	COPD	1998-05-07	Buffalo, USA	4F9E	0	1	1	0	0	1	1	1	1	1	0	0	1	1	0	1	0	1	0	0	0	1	0	1	0	0	1	0	0	1	1	1	1	0	1	0	0	1	0	1	0	0	0	1
66P26PA	chronic infection	COPD	1998-10-05	Buffalo, USA	4F9E	0	1	1	0	0	1	1	1	1	1	0	0	1	1	0	1	0	1	0	0	0	1	0	1	0	0	1	0	0	1	1	1	1	0	1	0	0	1	0	1	0	0	0	1
66P30PA	chronic infection	COPD	1999-02-04	Buffalo, USA	4F9E	0	1	1	0	0	1	1	1	1	1	0	0	1	1	0	1	0	1	0	0	0	1	0	1	0	0	1	0	0	1	1	1	1	0	1	0	0	1	0	1	0	0	0	1
66P4PA	chronic infection	COPD	1996-11-25	Buffalo, USA	4F9E	0	1	1	0	0	1	1	1	1	1	0	0	1	1	0	1	0	1	0	0	0	1	0	1	0	0	1	0	0	1	1	1	1	0	1	0	0	1	0	1	0	0	0	1
66P7PA	chronic infection	COPD	1997-02-24	Buffalo, USA	4F9E	0	1	1	0	0	1	1	1	1	1	0	0	1	1	0	1	0	1	0	0	0	1	0	1	0	0	1	0	0	1	1	1	1	0	1	0	0	1	0	1	0	0	0	1
PAK	unknown	unknown	< 1960	Japan	55AA	0	1	0	0	1	0	1	0	1	1	0	1	0	1	0	1	0	1	0	0	0	1	0	1	1	0	0	0	0	1	1	1	1	0	0	0	0	0	0	0	0	0	0	0
EN-BN-2	environmental	groundwater	unknown	Hungary	5822	0	1	0	0	1	1	0	0	0	0	0	1	0	0	1	1	0	0	0	0	1	1	0	0	0	0	1	0	0	0	0	0	0	0	1	0	1	1	1	0	0	0	1	1
6P2PA	chronic infection	COPD	1994-06-23	Buffalo, USA	5BAA	0	1	0	0	1	1	0	1	1	1	0	1	0	1	0	1	0	0	0	1	0	1	0	0	0	0	0	1	0	1	1	0	0	1	0	0	1	1	1	1	0	0	1	0
MCF269	chronic infection	CF	2006-11-09	Munich, Germany	6012	0	1	0	1	0	0	0	0	0	0	0	0	1	0	1	1	0	0	0	1	0	1	0	1	1	1	1	0	1	0	0	0	0	0	0	0	0	0	0	1	0	0	0	0
MCF270	chronic infection	CF	2006-11-09	Munich, Germany	6012	0	1	0	1	0	0	0	0	0	0	0	0	1	0	1	1	0	0	0	1	0	1	0	1	1	1	1	0	1	0	0	0	0	0	0	0	0	0	0	1	0	0	0	0
MCF36	chronic infection	CF	2006-09-07	Munich, Germany	6012	0	1	0	1	0	0	0	0	0	0	0	0	1	0	1	1	0	0	1	0	0	1	0	0	0	0	1	0	1	0	0	0	0	0	0	0	0	0	0	1	0	0	0	0
MCF630	chronic infection	CF	2007-03-15	Munich, Germany	6012	0	1	0	1	0	0	0	0	0	0	0	0	1	0	1	1	0	0	1	0	0	1	0	0	0	0	1	0	1	0	0	0	0	0	0	0	0	0	0	1	0	0	0	0
Tasmania4	acute infection	foot ulcer	unknown	Hobart, Australia	6012	0	1	0	1	0	0	0	0	0	0	0	0	1	0	1	1	0	0	1	0	0	1	0	0	0	0	1	0	1	0	0	0	0	0	0	0	0	0	0	1	0	0	0	0
MCF1030	chronic infection	CF	2008-02-12	Israel	619E	0	1	1	1	0	0	0	0	1	1	0	0	1	1	0	1	0	0	0	1	0	1	0	1	0	0	0	0	1	1	1	1	1	0	0	0	0	0	0	1	0	0	0	0
MCF156	chronic infection	CF	2006-10-12	Munich, Germany	619E	0	1	1	1	0	0	0	0	1	1	0	0	1	1	0	1	0	0	0	0	0	0	0	1	0	0	0	0	1	1	1	1	1	0	0	0	0	0	0	1	0	0	0	0
MCF170	chronic infection	CF	2006-10-11	Munich, Germany	619E	0	1	1	1	0	0	0	0	1	1	0	0	1	1	0	1	0	0	0	0	0	0	0	1	0	0	0	0	1	1	1	1	1	0	0	0	0	0	0	1	0	0	0	0
MCF180	chronic infection	CF	2006-10-12	Munich, Germany	619E	0	1	1	1	0	0	0	0	1	1	0	0	1	1	0	1	0	0	0	1	0	1	0	1	0	0	0	0	1	1	1	1	1	0	0	0	0	0	0	1	0	0	0	0
01031-005718a	chronic infection	CF	2006-03-28	Jena, Germany	6412	0	1	0	1	0	0	1	0	0	0	0	0	1	0	1	1	0	0	1	0	0	1	0	1	1	0	1	0	1	0	0	0	0	0	0	0	0	0	0	0	0	0	0	0
01031-005718b	chronic infection	CF	2006-03-28	Jena, Germany	6412	0	1	0	1	0	0	1	0	0	0	0	0	1	0	1	1	0	0	1	0	0	1	0	0	1	0	1	0	1	0	0	0	0	0	0	0	0	0	0	0	0	0	0	0
01031-005753	chronic infection	CF	2006-03-28	Jena, Germany	6412	0	1	0	1	0	0	1	0	0	0	0	0	1	0	1	1	0	0	1	0	0	1	0	1	1	0	1	0	1	0	0	0	0	0	0	0	0	0	0	0	0	0	0	0
MCF430	chronic infection	CF	2007-02-07	Israel	6412	0	1	0	1	0	0	1	0	0	0	0	0	1	0	1	1	0	0	1	0	0	1	0	1	1	0	1	0	1	0	0	0	0	0	0	0	0	0	0	0	0	0	0	0
MCF96	chronic infection	CF	2006-09-28	Munich, Germany	641A	0	1	0	1	0	0	1	0	0	0	0	0	1	1	0	1	0	1	0	0	0	0	0	1	0	1	1	0	0	1	1	1	1	0	0	0	0	0	0	1	0	0	0	0
114SB3	environmental	water	July 2008	Oker river, Boerssum, Germany	642A	0	1	0	1	0	0	1	0	0	0	0	1	0	1	0	1	0	0	0	0	1	0	0	0	1	0	1	0	0	1	1	1	1	0	0	1	1	1	0	1	0	0	0	0
25349	chronic infection	CF	2006-07-11	Erlangen, Germany	649A	0	1	0	1	0	0	1	0	0	1	0	0	1	1	0	1	0	0	0	0	0	1	0	1	0	0	1	0	1	1	1	0	0	0	0	0	0	0	0	0	0	0	0	0
25377	chronic infection	CF	2006-07-11	Erlangen, Germany	649A	0	1	0	1	0	0	1	0	0	1	0	0	1	1	0	1	0	0	0	0	0	1	0	1	0	0	1	0	1	1	1	0	0	0	0	0	0	0	0	0	0	0	0	0
13120	acute infection	lung infection (intubation)	2003 - 2005	Limoges, France	6592	0	1	0	1	0	0	1	0	1	1	0	0	1	0	1	1	0	0	1	0	0	1	0	1	0	0	1	0	0	0	0	0	0	0	1	0	1	0	1	1	0	0	1	0
Pneumo15	chronic infection	bronchiectasis	2017-11-20	Hannover, Germany	6592	0	1	0	1	0	0	1	0	1	1	0	0	1	0	1	1	0	0	0	0	1	1	0	0	1	0	0	0	0	1	0	0	0	1	1	0	0	1	0	0	0	0	1	0
120D8	environmental	water	October 2007	Oker river, Peine, Germany	659A	0	1	0	1	0	0	1	0	1	1	0	0	1	1	0	1	0	0	0	1	0	1	0	1	0	1	1	0	1	1	1	1	1	1	0	1	1	0	0	1	0	0	1	0
Xen5	laboratory strain		unknown	Germany	6661	0	1	0	1	0	0	1	1	0	0	1	1	0	0	1	0	1	1	0	0	0	1	0	0	1	0	0	0	0	0	0	0	0	1	0	1	0	0	0	1	0	0	0	0
702SD3	environmental	water	July 2008	Weser river, Langwedel, Germany	679E	0	1	1	1	0	0	1	1	1	1	0	0	1	1	0	1	0	1	0	0	0	1	0	0	1	0	1	0	1	1	1	1	1	0	0	1	1	1	1	1	0	1	0	0
MCF218	chronic infection	CF	2006-10-26	Munich, Germany	679E	0	1	1	1	0	0	1	1	1	1	0	0	1	1	0	1	0	1	0	0	0	0	0	0	1	0	1	0	1	1	1	1	1	0	1	0	0	1	0	1	0	0	0	0
MCF187	chronic infection	CF	2006-10-17	Munich, Germany	681A	0	1	0	1	0	1	0	0	0	0	0	0	1	1	0	1	0	0	0	1	0	1	0	0	1	0	1	0	0	1	1	0	0	0	1	0	0	0	0	1	0	0	0	0
018-A1	chronic infection	CF	unknown	Copenhagen, Denmark	6822	0	1	0	1	0	1	0	0	0	0	0	1	0	0	1	1	0	0	1	0	0	1	0	1	1	0	0	0	1	0	0	0	0	0	0	0	0	0	0	0	0	0	0	0
11266A-95	chronic infection	CF	1995	Copenhagen, Denmark	6822	0	1	0	1	0	1	0	0	0	0	0	1	0	0	1	1	0	0	1	0	0	1	0	1	1	0	1	0	1	0	0	0	0	0	0	0	0	0	0	0	0	0	0	0
1162A-92	chronic infection	CF	1992	Copenhagen, Denmark	6822	0	1	0	1	0	1	0	0	0	0	0	1	0	0	1	1	0	0	1	0	0	1	0	1	1	0	1	0	1	0	0	0	0	1	0	0	1	1	1	1	0	1	1	0
1162B-92	chronic infection	CF	1992	Copenhagen, Denmark	6822	0	1	0	1	0	1	0	0	0	0	0	1	0	0	1	1	0	0	1	0	0	1	0	1	1	0	1	0	1	0	0	0	0	1	0	0	1	1	1	1	0	0	0	0
11855-94	chronic infection	CF	1994	Copenhagen, Denmark	6822	0	1	0	1	0	1	0	0	0	0	0	1	0	0	1	1	0	0	1	0	0	1	0	1	1	0	1	0	1	0	0	0	0	1	0	0	0	1	0	1	0	0	0	0
12846A-95	chronic infection	CF	1995	Copenhagen, Denmark	6822	0	1	0	1	0	1	0	0	0	0	0	1	0	0	1	1	0	0	1	0	0	1	0	1	1	0	1	0	1	0	0	0	0	0	0	0	0	0	0	1	0	0	0	0
12846B-95	chronic infection	CF	1995	Copenhagen, Denmark	6822	0	1	0	1	0	1	0	0	0	0	0	1	0	0	1	1	0	0	1	0	0	1	0	1	1	0	1	0	1	0	0	0	0	0	0	0	0	0	0	1	0	0	0	0
12982B-94	chronic infection	CF	1994	Copenhagen, Denmark	6822	0	1	0	1	0	1	0	0	0	0	0	1	0	0	1	1	0	0	1	0	0	1	0	1	1	0	1	0	1	0	0	0	0	0	0	0	0	0	0	1	0	0	0	0
1395B-03	chronic infection	CF	2003	Copenhagen, Denmark	6822	0	1	0	1	0	1	0	0	0	0	0	1	0	0	1	1	0	0	1	0	0	1	0	1	1	0	1	0	1	0	0	0	0	1	0	0	0	0	0	1	0	0	0	0
14074-91	chronic infection	CF	1991	Copenhagen, Denmark	6822	0	1	0	1	0	1	0	0	0	0	0	1	0	0	1	1	0	0	1	0	0	1	0	1	1	0	1	0	1	0	0	0	0	0	0	0	0	0	0	0	0	0	0	0
14399A-95	chronic infection	CF	1995	Copenhagen, Denmark	6822	0	1	0	1	0	1	0	0	0	0	0	1	0	0	1	1	0	0	1	0	0	1	0	1	1	0	1	0	1	0	0	0	0	1	0	0	0	0	0	1	0	0	0	0
14399B-95	chronic infection	CF	1995	Copenhagen, Denmark	6822	0	1	0	1	0	1	0	0	0	0	0	1	0	0	1	1	0	0	1	0	0	1	0	1	1	0	1	0	1	0	0	0	0	1	0	0	0	0	0	1	0	0	0	0
1458A-88	chronic infection	CF	1988	Copenhagen, Denmark	6822	0	1	0	1	0	1	0	0	0	0	0	1	0	0	1	1	0	0	1	0	0	1	0	1	1	0	1	0	1	0	0	0	0	0	0	0	0	0	0	0	0	0	0	0
1458B-88	chronic infection	CF	1988	Copenhagen, Denmark	6822	0	1	0	1	0	1	0	0	0	0	0	1	0	0	1	1	0	0	1	0	0	1	0	1	1	0	1	0	1	0	0	0	0	0	0	0	0	0	0	0	0	0	0	0
14877A-94	chronic infection	CF	1994	Copenhagen, Denmark	6822	0	1	0	1	0	1	0	0	0	0	0	1	0	0	1	1	0	0	1	0	0	1	0	1	1	0	1	0	1	0	0	0	0	1	0	0	1	1	1	1	0	0	1	0
14877B-94	chronic infection	CF	1994	Copenhagen, Denmark	6822	0	1	0	1	0	1	0	0	0	0	0	1	0	0	1	1	0	0	1	0	0	1	0	1	1	0	1	0	1	0	0	0	0	0	0	0	0	0	0	0	0	0	0	0
15278A-94	chronic infection	CF	1994	Copenhagen, Denmark	6822	0	1	0	1	0	1	0	0	0	0	0	1	0	0	1	1	0	0	1	0	0	1	0	1	1	0	1	0	1	0	0	0	0	0	0	0	0	0	0	0	0	0	0	0
15278B-94	chronic infection	CF	1994	Copenhagen, Denmark	6822	0	1	0	1	0	1	0	0	0	0	0	1	0	0	1	1	0	0	1	0	0	1	0	1	1	0	1	0	1	0	0	0	0	0	0	0	0	0	0	1	0	0	0	0
15957A-94	chronic infection	CF	1994	Copenhagen, Denmark	6822	0	1	0	1	0	1	0	0	0	0	0	1	0	0	1	1	0	0	1	0	0	1	0	1	1	0	1	0	1	0	0	0	0	0	0	0	0	0	0	0	0	0	0	0
15989-91	chronic infection	CF	1991	Copenhagen, Denmark	6822	0	1	0	1	0	1	0	0	0	0	0	1	0	0	1	1	0	0	1	0	0	1	0	1	1	0	1	0	1	1	1	1	1	1	0	0	0	0	0	0	1	0	0	0
16020-91	chronic infection	CF	1991	Copenhagen, Denmark	6822	0	1	0	1	0	1	0	0	0	0	0	1	0	0	1	1	0	0	1	0	0	1	0	1	1	0	1	0	1	0	0	0	0	0	0	0	0	0	0	0	0	0	0	0
16232B-92	chronic infection	CF	1992	Copenhagen, Denmark	6822	0	1	0	1	0	1	0	0	0	0	0	1	0	0	1	1	0	0	1	0	0	1	0	1	1	0	1	0	1	0	0	0	0	1	0	0	1	1	1	1	0	1	1	0
16467A-92	chronic infection	CF	1992	Copenhagen, Denmark	6822	0	1	0	1	0	1	0	0	0	0	0	1	0	0	1	1	0	0	1	0	0	1	0	1	1	0	1	0	1	0	0	0	0	0	0	0	0	0	0	0	0	0	0	0
16467B-92	chronic infection	CF	1992	Copenhagen, Denmark	6822	0	1	0	1	0	1	0	0	0	0	0	1	0	0	1	1	0	0	1	0	0	1	0	1	1	0	1	0	1	0	0	0	0	0	0	0	0	0	0	0	0	0	0	0
17849-84	chronic infection	CF	1984	Copenhagen, Denmark	6822	0	1	0	1	0	1	0	0	0	0	0	1	0	0	1	1	0	0	1	0	0	1	0	1	1	0	1	0	1	0	0	0	0	1	0	0	1	1	1	1	0	1	1	0
19193A-94	chronic infection	CF	1984	Copenhagen, Denmark	6822	0	1	0	1	0	1	0	0	0	0	0	1	0	0	1	1	0	0	1	0	0	1	0	1	1	0	1	0	1	0	0	0	0	0	0	0	0	0	0	0	0	0	0	0
20487-92	chronic infection	CF	1992	Copenhagen, Denmark	6822	0	1	0	1	0	1	0	0	0	0	0	1	0	0	1	1	0	0	1	0	0	1	0	1	1	0	1	0	1	0	0	0	0	0	0	0	0	0	0	0	0	0	0	0
22168A-84	chronic infection	CF	1984	Copenhagen, Denmark	6822	0	1	0	1	0	1	0	0	0	0	0	1	0	0	1	1	0	0	1	0	0	1	0	1	1	0	1	0	1	0	0	0	0	0	0	0	0	0	0	0	0	0	0	0
22371A-84	chronic infection	CF	1984	Copenhagen, Denmark	6822	0	1	0	1	0	1	0	0	0	0	0	1	0	0	1	1	0	0	1	0	0	1	0	1	1	0	1	0	1	0	0	0	0	1	0	0	1	1	1	1	0	1	1	0
2674A-94	chronic infection	CF	1994	Copenhagen, Denmark	6822	0	1	0	1	0	1	0	0	0	0	0	1	0	0	1	1	0	0	1	0	0	1	0	1	1	0	1	0	1	0	0	0	0	1	0	0	1	1	1	1	0	1	1	0
2674B-97	chronic infection	CF	1993	Copenhagen, Denmark	6822	0	1	0	1	0	1	0	0	0	0	0	1	0	0	1	1	0	0	1	0	0	1	0	1	1	0	1	0	1	0	0	0	0	1	0	0	1	1	1	1	0	1	1	0
3740-85	chronic infection	CF	1985	Copenhagen, Denmark	6822	0	1	0	1	0	1	0	0	0	0	0	1	0	0	1	1	0	0	1	0	0	1	0	1	1	0	1	0	1	0	0	0	0	1	0	0	0	0	0	1	0	0	0	0
406SF2	environmental	water	July 2008	Weser river, Drakenburg, Germany	6822	0	1	0	1	0	1	0	0	0	0	0	1	0	0	1	1	0	0	0	0	1	1	0	0	0	0	1	0	1	0	0	0	0	0	0	0	0	0	0	1	0	0	0	0
406SF4	environmental	water	July 2008	Weser river, Drakenburg, Germany	6822	0	1	0	1	0	1	0	0	0	0	0	1	0	0	1	1	0	0	0	0	1	1	0	0	0	0	1	0	1	0	0	0	0	0	0	0	0	0	0	1	0	0	0	0
4318A-85	chronic infection	CF	1985	Copenhagen, Denmark	6822	0	1	0	1	0	1	0	0	0	0	0	1	0	0	1	1	0	0	1	0	0	1	0	1	1	0	1	0	1	0	0	0	0	0	0	0	0	0	0	0	0	0	0	0
4318B-85	chronic infection	CF	1985	Copenhagen, Denmark	6822	0	1	0	1	0	1	0	0	0	0	0	1	0	0	1	1	0	0	1	0	0	1	0	1	1	0	1	0	1	0	0	0	0	0	0	0	0	0	0	0	0	0	0	0
476A-88	chronic infection	CF	1988	Copenhagen, Denmark	6822	0	1	0	1	0	1	0	0	0	0	0	1	0	0	1	1	0	0	1	0	0	1	0	1	1	0	1	0	1	0	0	0	0	1	0	0	0	0	0	1	0	0	0	0
476B-88	chronic infection	CF	1988	Copenhagen, Denmark	6822	0	1	0	1	0	1	0	0	0	0	0	1	0	0	1	1	0	0	1	0	0	1	0	1	1	0	1	0	1	0	0	0	0	0	0	0	0	0	0	0	0	0	0	0
51246A-97	chronic infection	CF	1997	Copenhagen, Denmark	6822	0	1	0	1	0	1	0	0	0	0	0	1	0	0	1	1	0	0	1	0	0	1	0	1	1	0	1	0	1	0	0	0	0	1	0	0	0	0	0	1	0	0	0	0
51332B-97	chronic infection	CF	1997	Copenhagen, Denmark	6822	0	1	0	1	0	1	0	0	0	0	0	1	0	0	1	1	0	0	1	0	0	1	0	1	1	0	1	0	1	0	0	0	0	0	0	0	0	0	0	0	0	0	0	0
516A-92	chronic infection	CF	1992	Copenhagen, Denmark	6822	0	1	0	1	0	1	0	0	0	0	0	1	0	0	1	1	0	0	1	0	0	1	0	1	1	0	1	0	1	0	0	0	0	0	0	0	0	0	0	1	0	0	0	0
52214B-97	chronic infection	CF	1997	Copenhagen, Denmark	6822	0	1	0	1	0	1	0	0	0	0	0	1	0	0	1	1	0	0	1	0	0	1	0	1	1	0	1	0	1	0	0	0	0	0	0	0	0	0	0	0	0	0	0	0
5232A-97	chronic infection	CF	1997	Copenhagen, Denmark	6822	0	1	0	1	0	1	0	0	0	0	0	1	0	0	1	1	0	0	1	0	0	1	0	1	1	0	1	0	1	0	0	0	0	0	0	0	0	0	0	0	0	0	0	0
5232B-97	chronic infection	CF	1997	Copenhagen, Denmark	6822	0	1	0	1	0	1	0	0	0	0	0	1	0	0	1	1	0	0	1	0	0	1	0	1	1	0	1	0	1	0	0	0	0	0	0	0	0	0	0	0	0	0	0	0
54005B-97	chronic infection	CF	1997	Copenhagen, Denmark	6822	0	1	0	1	0	1	0	0	0	0	0	1	0	0	1	1	0	0	1	0	0	1	0	1	1	0	1	0	1	0	0	0	0	1	0	0	0	0	0	1	0	0	0	0
57388A-97	chronic infection	CF	1997	Copenhagen, Denmark	6822	0	1	0	1	0	1	0	0	0	0	0	1	0	0	1	1	0	0	1	0	0	1	0	1	1	0	1	0	1	0	0	0	0	0	0	0	0	0	0	0	0	0	0	0
57388B-97	chronic infection	CF	1997	Copenhagen, Denmark	6822	0	1	0	1	0	1	0	0	0	0	0	1	0	0	1	1	0	0	1	0	0	1	0	1	0	0	1	0	1	0	0	0	0	0	0	0	1	1	1	1	0	0	1	0
5827-95	chronic infection	CF	1995	Copenhagen, Denmark	6822	0	1	0	1	0	1	0	0	0	0	0	1	0	0	1	1	0	0	1	0	0	1	0	1	1	0	1	0	1	0	0	0	0	0	0	0	0	0	0	0	0	0	0	0
605A-92	chronic infection	CF	1992	Copenhagen, Denmark	6822	0	1	0	1	0	1	0	0	0	0	0	1	0	0	1	1	0	0	1	0	0	1	0	1	1	0	1	0	1	0	0	0	0	0	0	0	0	0	0	0	0	0	0	0
605B-92	chronic infection	CF	1992	Copenhagen, Denmark	6822	0	1	0	1	0	1	0	0	0	0	0	1	0	0	1	1	0	0	1	0	0	1	0	1	1	0	1	0	1	0	0	0	0	0	0	0	0	0	0	0	0	0	0	0
6253B-95	chronic infection	CF	1995	Copenhagen, Denmark	6822	0	1	0	1	0	1	0	0	0	0	0	1	0	0	1	1	0	0	1	0	0	1	0	1	1	0	1	0	1	0	0	0	0	0	0	0	0	0	0	0	0	0	0	0
64591C-99	chronic infection	CF	1999	Copenhagen, Denmark	6822	0	1	0	1	0	1	0	0	0	0	0	1	0	0	1	1	0	0	1	0	0	1	0	1	0	0	1	0	1	0	0	0	0	1	0	0	1	1	1	1	0	0	0	0
65608A-99	chronic infection	CF	1999	Copenhagen, Denmark	6822	0	1	0	1	0	1	0	0	0	0	0	1	0	0	1	1	0	0	1	0	0	1	0	1	1	0	1	0	1	0	0	0	0	0	0	0	0	0	0	1	0	0	0	0
65608B-99	chronic infection	CF	1999	Copenhagen, Denmark	6822	0	1	0	1	0	1	0	0	0	0	0	1	0	0	1	1	0	0	1	0	0	1	0	1	1	0	1	0	1	0	0	0	0	0	0	0	0	0	0	0	0	0	0	0
660A-92	chronic infection	CF	1992	Copenhagen, Denmark	6822	0	1	0	1	0	1	0	0	0	0	0	1	0	0	1	1	0	0	1	0	0	1	0	1	1	0	1	0	1	0	0	0	0	0	0	0	0	0	0	0	0	0	0	0
67863A-99	chronic infection	CF	1999	Copenhagen, Denmark	6822	0	1	0	1	0	1	0	0	0	0	0	1	0	0	1	1	0	0	1	0	0	1	0	1	1	0	1	0	1	0	0	0	0	0	0	0	0	0	0	0	0	0	0	0
67863B-99	chronic infection	CF	1999	Copenhagen, Denmark	6822	0	1	0	1	0	1	0	0	0	0	0	1	0	0	1	1	0	0	1	0	0	1	0	1	0	0	1	0	1	0	0	0	0	0	0	0	0	0	0	0	0	0	0	0
67903B-99	chronic infection	CF	1999	Copenhagen, Denmark	6822	0	1	0	1	0	1	0	0	0	0	0	1	0	0	1	1	0	0	1	0	0	1	0	1	1	0	1	0	1	0	0	0	0	0	0	0	0	0	0	1	0	0	0	0
702SE1	environmental	water	July 2008	Weser river, Langwedel, Germany	6822	0	1	0	1	0	1	0	0	0	0	0	1	0	0	1	1	0	0	0	0	1	1	0	0	0	1	1	0	1	0	0	0	0	0	0	0	0	0	0	1	0	0	0	0
8823A-95	chronic infection	CF	1995	Copenhagen, Denmark	6822	0	1	0	1	0	1	0	0	0	0	0	1	0	0	1	1	0	0	1	0	0	1	0	1	1	0	1	0	1	0	0	0	0	1	0	0	1	1	1	1	0	1	1	0
8823B-95	chronic infection	CF	1995	Copenhagen, Denmark	6822	0	1	0	1	0	1	0	0	0	0	0	1	0	0	1	1	0	0	1	0	0	1	0	1	1	0	1	0	1	0	0	0	0	0	0	0	0	1	0	0	0	0	0	0
8937A-94	chronic infection	CF	1994	Copenhagen, Denmark	6822	0	1	0	1	0	1	0	0	0	0	0	1	0	0	1	1	0	0	1	0	0	1	0	1	1	0	1	0	1	0	0	0	0	0	0	0	0	0	0	0	0	0	0	0
8937B-94	chronic infection	CF	1994	Copenhagen, Denmark	6822	0	1	0	1	0	1	0	0	0	0	0	1	0	0	1	1	0	0	1	0	0	1	0	1	1	0	1	0	1	0	0	0	0	1	0	0	1	1	1	1	0	1	1	0
982-88	chronic infection	CF	1988	Copenhagen, Denmark	6822	0	1	0	1	0	1	0	0	0	0	0	1	0	0	1	1	0	0	1	0	0	1	0	1	1	0	1	0	1	0	0	0	0	0	0	0	0	0	0	0	0	0	0	0
983A-88	chronic infection	CF	1988	Copenhagen, Denmark	6822	0	1	0	1	0	1	0	0	0	0	0	1	0	0	1	1	0	0	1	0	0	1	0	1	1	0	1	0	1	0	0	0	0	0	0	0	0	0	0	0	0	0	0	0
67P68PA	chronic infection	COPD	2002-09-09	Buffalo, USA	699A	0	1	0	1	0	1	0	0	1	1	0	0	1	1	0	1	0	0	0	0	0	1	0	1	1	1	1	0	1	1	1	1	1	1	1	0	1	1	1	1	0	0	1	0
67P76PA	chronic infection	COPD	2003-05-14	Buffalo, USA	699A	0	1	0	1	0	1	0	0	1	1	0	0	1	1	0	1	0	0	0	0	0	1	0	1	1	1	1	0	1	1	1	1	1	0	1	0	1	1	1	1	0	0	1	0
67P82PA	chronic infection	COPD	2003-11-12	Buffalo, USA	699A	0	1	0	1	0	1	0	0	1	1	0	0	1	1	0	1	0	0	0	0	0	1	0	1	1	1	1	0	1	1	1	1	1	0	1	0	1	1	1	1	0	0	1	0
67P86PA	chronic infection	COPD	2004-05-05	Buffalo, USA	699A	0	1	0	1	0	1	0	0	1	1	0	0	1	1	0	1	0	0	0	0	0	1	0	1	1	1	1	0	1	1	1	1	1	0	1	0	1	1	1	1	0	0	1	0
20319257-515	environmental	Water	< 1974	Japan	6B92	0	1	0	1	0	1	0	1	1	1	0	0	1	0	1	1	0	0	0	0	1	1	0	0	0	1	0	1	0	0	0	0	0	1	0	1	1	0	0	1	0	0	1	0
3F7	acute infection	lung infection	2003 - 2005	Geneva, Switzerland	6B92	0	1	0	1	0	1	0	1	1	1	0	0	1	0	1	1	0	0	0	0	1	1	0	0	0	1	1	1	0	0	0	0	0	1	1	0	1	1	0	1	0	0	1	0
AC-UL-47	acute infection	human	unknown	Wuerzburg, Germany	6B92	0	1	0	1	0	1	0	1	1	1	0	0	1	0	1	1	0	0	0	0	1	1	0	0	1	1	1	1	0	0	0	0	0	1	0	0	0	0	0	1	0	0	0	0
MCF959	chronic infection	CF	2007-12-27	Munich, Germany	6B92	0	1	0	1	0	1	0	1	1	1	0	0	1	0	1	1	0	0	0	0	1	1	0	0	0	0	1	1	0	0	0	0	0	1	0	0	0	1	0	1	0	0	0	0
39130	acute infection	keratitis	2003	Moorfields, Great Britain	6B9A	0	1	0	1	0	1	0	1	1	1	0	0	1	1	0	1	0	0	0	0	1	1	0	0	0	0	1	1	0	1	1	0	0	1	1	0	1	1	1	1	0	0	0	0
110SA3	environmental	water	July 2008	Oker river, Schwuelper, Germany	6BAE	0	1	1	1	0	1	0	1	1	1	0	1	0	1	0	1	0	0	0	0	1	1	0	0	1	1	0	0	0	1	1	1	1	0	0	1	0	0	1	1	0	0	0	0
HCF269	chronic infection	CF	2003-11-19	Hannover, Germany	6C02	0	1	0	1	0	1	1	0	0	0	0	0	0	0	1	1	0	0	0	1	0	1	0	1	1	0	1	0	1	0	0	0	0	0	0	0	0	0	0	1	0	0	0	0
HCF358	chronic infection	CF	2003-08-29	Hannover, Germany	6C02	0	1	0	1	0	1	1	0	0	0	0	0	0	0	1	1	0	0	0	1	0	1	0	1	1	0	1	0	1	0	0	0	0	0	0	0	0	0	0	0	0	0	0	0
HCF359	chronic infection	CF	2003-07-14	Hannover, Germany	6C02	0	1	0	1	0	1	1	0	0	0	0	0	0	0	1	1	0	0	0	1	0	1	0	1	1	0	1	0	1	0	0	0	0	0	0	0	0	0	0	1	0	0	0	0
HCF367	chronic infection	CF	2003-06-26	Hannover, Germany	6C02	0	1	0	1	0	1	1	0	0	0	0	0	0	0	1	1	0	0	0	1	0	1	0	1	1	0	1	0	1	0	0	0	0	0	0	0	0	1	0	1	0	0	0	0
AC-UL-27	acute infection	human	unknown	Luebeck, Germany	6C0A	0	1	0	1	0	1	1	0	0	0	0	0	0	1	0	1	0	0	0	0	1	1	0	0	0	0	1	0	0	1	1	1	1	1	1	0	1	0	0	1	0	0	1	0
HCF84	chronic infection	CF	2000-09-19	Hannover, Germany	6C0A	0	1	0	1	0	1	1	0	0	0	0	0	0	1	0	1	0	0	0	0	1	1	0	0	0	0	1	0	0	1	1	0	0	0	0	0	0	1	0	1	0	0	0	0
HCF86	chronic infection	CF	2000-09-19	Hannover, Germany	6C0A	0	1	0	1	0	1	1	0	0	0	0	0	0	1	0	1	0	0	0	0	1	1	0	0	0	0	1	0	0	1	1	0	0	0	0	0	0	0	0	0	0	0	0	0
HCF87	chronic infection	CF	2000-12-23	Hannover, Germany	6C0A	0	1	0	1	0	1	1	0	0	0	0	0	0	1	0	1	0	0	0	0	1	1	0	0	0	0	1	0	0	1	1	0	0	0	0	0	0	0	0	0	0	0	0	0
HCF88	chronic infection	CF	2000-12-23	Hannover, Germany	6C0A	0	1	0	1	0	1	1	0	0	0	0	0	0	1	0	1	0	0	0	0	1	1	0	0	0	0	1	0	0	1	1	0	0	0	0	0	0	0	0	0	0	0	0	0
HCF89	chronic infection	CF	2000-12-23	Hannover, Germany	6C0A	0	1	0	1	0	1	1	0	0	0	0	0	0	1	0	1	0	0	0	0	1	1	0	0	0	0	1	0	0	1	1	0	0	0	0	0	0	0	0	0	0	0	0	0
100P10PA	chronic infection	COPD	2001-01-17	Buffalo, USA	6C12	0	1	0	1	0	1	1	0	0	0	0	0	1	0	1	1	0	1	0	0	0	1	0	1	0	0	1	1	1	0	0	0	0	1	1	0	1	0	0	1	0	0	1	0
100P23PA	chronic infection	COPD	2002-01-23	Buffalo, USA	6C12	0	1	0	1	0	1	1	0	0	0	0	0	1	0	1	1	0	1	0	0	0	1	0	1	0	0	1	1	1	1	0	0	0	1	1	0	1	0	0	1	0	0	1	0
100P24PA	chronic infection	COPD	2002-02-25	Buffalo, USA	6C12	0	1	0	1	0	1	1	0	0	0	0	0	1	0	1	1	0	1	0	0	0	1	0	1	0	0	1	1	1	1	0	0	0	1	1	0	1	0	0	1	0	0	1	0
100P9PA	chronic infection	COPD	2000-12-11	Buffalo, USA	6C12	0	1	0	1	0	1	1	0	0	0	0	0	1	0	1	1	0	1	0	0	0	1	0	1	0	0	1	1	1	1	0	0	0	1	1	0	1	0	0	1	0	0	1	0
MCF948	chronic infection	CF	2007-12-06	Munich, Germany	6C12	0	1	0	1	0	1	1	0	0	0	0	0	1	0	1	1	0	1	0	0	0	1	0	1	0	0	1	0	0	0	0	0	0	0	1	0	1	1	0	1	0	0	0	0
012SE1	environmental	water	July 2008	Weser river, Hann. Muenden, Germany	6C1A	0	1	0	1	0	1	1	0	0	0	0	0	1	1	0	1	0	0	0	0	1	1	0	0	0	0	1	0	0	1	1	1	1	1	0	1	1	1	0	1	0	0	1	1
08599	chronic infection	CF	2003	Liverpool, Great Britain	6C1A	0	1	0	1	0	1	1	0	0	0	0	0	1	1	0	1	0	0	0	0	1	1	0	1	0	0	1	0	1	1	1	0	0	1	0	0	0	1	0	1	0	0	0	1
20319233-496	environmental	Water	< 1974	Japan	6C1A	0	1	0	1	0	1	1	0	0	0	0	0	1	1	0	1	0	0	0	0	1	1	0	0	0	0	1	0	0	1	1	1	1	1	0	1	1	1	0	1	0	0	1	1
20319261-521	environmental	Water	< 1974	Japan	6C1A	0	1	0	1	0	1	1	0	0	0	0	0	1	1	0	1	0	0	0	0	1	1	0	0	0	0	1	0	0	1	1	1	1	1	0	1	1	1	0	1	0	0	1	1
AC-UL-23	acute infection	human	unknown	Heidelberg, Germany	6C1A	0	1	0	1	0	1	1	0	0	0	0	0	1	1	0	1	0	0	0	0	1	1	0	0	0	0	0	0	0	1	1	1	1	1	1	0	1	1	0	0	0	0	1	1
FM10	chronic infection	CF	2010-02-03	Hannover, Germany	6C1A	0	1	0	1	0	1	1	0	0	0	0	0	1	1	0	1	0	0	0	0	1	1	0	0	0	0	1	0	0	1	1	1	1	1	0	1	1	1	0	0	0	0	1	1
FM11	chronic infection	CF	2010-02-03	Hannover, Germany	6C1A	0	1	0	1	0	1	1	0	0	0	0	0	1	1	0	1	0	0	0	0	1	1	0	0	0	0	1	0	0	1	1	1	1	1	0	1	1	1	0	0	0	0	1	1
FM5	chronic infection	CF	2008-09-29	Hannover, Germany	6C1A	0	1	0	1	0	1	1	0	0	0	0	0	1	1	0	1	0	0	0	1	1	0	0	0	0	0	1	0	0	1	1	1	1	1	0	1	0	0	0	0	0	0	1	0
FM9	chronic infection	CF	2010-02-03	Hannover, Germany	6C1A	0	1	0	1	0	1	1	0	0	0	0	0	1	1	0	1	0	1	0	0	1	1	0	0	0	0	1	0	0	1	1	1	1	1	1	1	1	1	0	0	1	1	1	1
HCF14	chronic infection	CF	1998	Hannover, Germany	6C1A	0	1	0	1	0	1	1	0	0	0	0	0	1	1	0	1	0	0	0	0	1	0	0	0	0	0	1	0	0	1	1	1	1	1	1	0	1	1	0	1	0	0	0	1
MCF363	chronic infection	CF	2007-01-09	Israel	6C1A	0	1	0	1	0	1	1	0	0	0	0	0	1	1	0	1	0	0	0	0	1	1	0	0	0	0	1	0	0	1	1	1	1	1	1	0	0	0	0	1	0	0	1	0
MCF364	chronic infection	CF	2007-01-09	Israel	6C1A	0	1	0	1	0	1	1	0	0	0	0	0	1	1	0	1	0	0	0	0	1	1	0	0	0	0	1	0	0	1	1	1	1	0	1	0	0	0	0	1	0	0	0	0
MCF365	chronic infection	CF	2007-01-09	Israel	6C1A	0	1	0	1	0	1	1	0	0	0	0	0	1	1	0	1	0	0	0	0	1	0	0	0	0	0	1	0	0	1	1	1	1	1	1	0	0	0	0	1	0	0	0	0
W11Aug25	environmental	Water	2001	Woluwe river, Brussels, Belgium	6C1A	0	1	0	1	0	1	1	0	0	0	0	0	1	1	0	1	0	0	0	0	1	1	0	0	0	0	1	0	0	1	1	1	1	0	0	0	0	0	0	1	0	0	0	0
MCF24	chronic infection	CF	2006-08-31	Munich, Germany	6C1E	0	1	1	1	0	1	1	0	0	0	0	0	1	1	0	1	0	0	0	0	1	1	0	0	0	0	1	0	0	1	1	1	1	0	1	0	0	0	0	1	0	0	0	0
120SA2	environmental	water	July 2008	Oker river, Peine, Germany	6C22	0	1	0	1	0	1	1	0	0	0	0	1	0	0	1	1	0	0	0	1	0	1	0	1	0	0	1	0	0	0	0	0	0	0	0	1	1	1	1	1	0	0	1	1
124P9PA	chronic infection	COPD	2004-06-16	Buffalo, USA	6C22	0	1	0	1	0	1	1	0	0	0	0	1	0	0	1	1	0	1	0	0	0	1	0	1	0	0	1	1	1	1	1	0	0	0	0	0	0	0	0	1	0	0	0	0
AC-UL-24	acute infection	human	unknown	Heidelberg, Germany	6C22	0	1	0	1	0	1	1	0	0	0	0	1	0	0	1	1	0	0	0	0	0	1	0	1	0	0	1	0	1	0	0	0	0	1	0	0	1	1	1	1	0	0	1	0
ATCC33988	environmental	fuel tank	unknown	Ponca City, USA	6C22	0	1	0	1	0	1	1	0	0	0	0	1	0	0	1	1	0	0	0	0	1	1	0	0	0	0	1	1	0	0	0	0	0	0	1	0	0	0	0	0	0	0	0	0
HCF278	chronic infection	CF	2003-06-13	Hannover, Germany	6C22	0	1	0	1	0	1	1	0	0	0	0	1	0	0	1	1	0	1	0	0	0	1	0	1	1	0	1	0	1	0	0	0	0	0	1	0	1	1	0	1	0	0	1	1
HCF279	chronic infection	CF	2003-07-22	Hannover, Germany	6C22	0	1	0	1	0	1	1	0	0	0	0	1	0	0	1	1	0	1	0	0	0	1	0	1	1	0	1	0	1	0	0	0	0	0	1	0	1	1	1	1	0	0	1	1
HCF281	chronic infection	CF	2003-07-22	Hannover, Germany	6C22	0	1	0	1	0	1	1	0	0	0	0	1	0	0	1	1	0	1	0	0	0	1	0	1	1	0	1	0	1	0	0	0	0	0	1	0	1	1	1	1	0	0	1	1
HCF419	chronic infection	CF	2004-04-27	Hannover, Germany	6C22	0	1	0	1	0	1	1	0	0	0	0	1	0	0	1	1	0	0	0	0	0	1	0	1	1	0	1	0	1	0	0	0	0	0	1	0	1	1	1	0	0	0	1	1
HCF420	chronic infection	CF	2004-04-27	Hannover, Germany	6C22	0	1	0	1	0	1	1	0	0	0	0	1	0	0	1	1	0	0	0	0	0	1	0	1	1	0	1	0	1	0	0	0	0	0	1	0	1	1	1	0	0	0	1	1
M19A.1	environmental	soil	unknown	Cano Garzas, Colombia	6C22	0	1	0	1	0	1	1	0	0	0	0	1	0	0	1	1	0	0	0	0	1	1	0	0	0	0	1	1	1	0	0	0	0	0	0	0	0	0	0	1	0	0	0	0
MCF362	chronic infection	CF	2007-01-11	Munich, Germany	6C22	0	1	0	1	0	1	1	0	0	0	0	1	0	0	1	1	0	0	0	0	1	1	0	0	0	0	1	1	0	0	0	0	0	0	1	0	1	1	0	1	0	0	1	0
HS88	chronic infection	CF	2006-08-24	Hannover, Germany	6C29	0	1	0	1	0	1	1	0	0	0	0	1	0	1	0	0	1	0	1	0	0	1	0	0	0	0	0	0	1	1	1	0	0	1	0	0	0	0	0	0	0	0	0	0
BJ4	chronic infection	CF	1992-01-06	Hannover, Germany	6C2A	0	1	0	1	0	1	1	0	0	0	0	1	0	1	0	1	0	1	0	1	0	1	0	1	1	1	1	0	1	1	1	1	1	1	0	0	0	1	0	1	0	0	1	0
HCF125	chronic infection	CF	2001-01-22	Hannover, Germany	6C2A	0	1	0	1	0	1	1	0	0	0	0	1	0	1	0	1	0	1	0	0	0	1	0	1	0	1	1	0	0	1	1	0	0	0	0	0	0	1	0	0	0	0	0	0
HCF275	chronic infection	CF	2003-11-07	Hannover, Germany	6C2A	0	1	0	1	0	1	1	0	0	0	0	1	0	1	0	1	0	1	0	0	0	1	0	1	0	1	1	0	0	1	1	0	0	0	0	0	0	1	0	0	0	0	0	0
HCF322	chronic infection	CF	2003-04-16	Hannover, Germany	6C2A	0	1	0	1	0	1	1	0	0	0	0	1	0	1	0	1	0	1	0	0	0	1	0	1	0	1	1	0	0	1	1	0	0	0	1	0	0	1	0	1	0	0	0	0
HCF350	chronic infection	CF	unknown	Hannover, Germany	6C2A	0	1	0	1	0	1	1	0	0	0	0	1	0	1	0	1	0	1	0	0	0	1	0	1	0	1	1	0	0	1	1	0	0	0	0	0	0	1	0	0	0	0	0	0
HCF379	chronic infection	CF	2004-08-30	Hannover, Germany	6C2A	0	1	0	1	0	1	1	0	0	0	0	1	0	1	0	1	0	1	0	0	0	1	0	1	0	1	1	0	0	1	1	0	0	0	1	0	0	1	0	0	0	0	0	0
HCF380	chronic infection	CF	2004-02-07	Hannover, Germany	6C2A	0	1	0	1	0	1	1	0	0	0	0	1	0	1	0	1	0	1	0	0	0	1	0	1	0	1	1	0	0	1	1	0	0	0	0	0	0	1	0	0	0	0	0	0
HCF480	chronic infection	CF	2005-07-04	Hannover, Germany	6C2A	0	1	0	1	0	1	1	0	0	0	0	1	0	1	0	1	0	1	0	0	0	1	0	1	0	1	1	0	0	1	1	0	0	0	0	0	0	1	0	1	0	0	0	0
HCF481	chronic infection	CF	2005-05-25	Hannover, Germany	6C2A	0	1	0	1	0	1	1	0	0	0	0	1	0	1	0	1	0	1	0	0	0	1	0	1	0	1	1	0	0	1	1	0	0	0	0	0	0	1	0	1	0	0	0	0
HCF482	chronic infection	CF	2005-10-27	Hannover, Germany	6C2A	0	1	0	1	0	1	1	0	0	0	0	1	0	1	0	1	0	1	0	0	0	1	0	1	0	1	1	0	0	1	1	0	0	0	0	0	0	1	0	1	0	0	0	0
KB80	chronic infection	CF	2006-04-12	Hannover, Germany	6C2A	0	1	0	1	0	1	1	0	0	0	0	1	0	1	0	1	0	1	0	0	0	1	0	1	0	1	1	0	0	1	1	0	0	0	0	0	0	1	0	0	0	0	0	0
KB81	chronic infection	CF	2006-10-19	Hannover, Germany	6C2A	0	1	0	1	0	1	1	0	0	0	0	1	0	1	0	1	0	1	0	0	0	1	0	1	0	1	1	0	0	1	1	0	0	0	0	0	0	1	0	0	0	0	0	0
KB86	chronic infection	CF	2008-06-04	Hannover, Germany	6C2A	0	1	0	1	0	1	1	0	0	0	0	1	0	1	0	1	0	1	0	0	0	1	0	1	0	1	1	0	0	1	1	0	0	0	0	0	0	1	0	0	0	0	0	0
KB87	chronic infection	CF	2008-12-18	Hannover, Germany	6C2A	0	1	0	1	0	1	1	0	0	0	0	1	0	1	0	1	0	1	0	0	0	1	0	1	0	1	1	0	0	1	1	0	0	0	0	0	0	1	0	0	0	0	0	0
KB88	chronic infection	CF	2008-12-18	Hannover, Germany	6C2A	0	1	0	1	0	1	1	0	0	0	0	1	0	1	0	1	0	1	0	0	0	1	0	1	0	1	1	0	0	1	1	0	0	0	0	0	1	1	0	0	0	0	0	0
KB93	chronic infection	CF	2010-03-16	Hannover, Germany	6C2A	0	1	0	1	0	1	1	0	0	0	0	1	0	1	0	1	0	1	0	0	0	1	0	1	0	1	1	0	0	1	1	0	0	0	0	0	0	1	0	0	0	0	0	0
KB94	chronic infection	CF	2010-10-19	Hannover, Germany	6C2A	0	1	0	1	0	1	1	0	0	0	0	1	0	1	0	1	0	1	0	0	0	1	0	1	0	1	1	0	0	1	1	0	0	0	0	0	0	1	0	0	0	0	0	0
MCF177	chronic infection	CF	2006-10-17	Munich, Germany	6C2A	0	1	0	1	0	1	1	0	0	0	0	1	0	1	0	1	0	1	0	0	0	1	1	1	0	0	0	0	0	1	1	1	1	1	1	0	0	1	0	1	0	0	1	0
MCF273	chronic infection	CF	2006-11-09	Munich, Germany	6C2A	0	1	0	1	0	1	1	0	0	0	0	1	0	1	0	1	0	1	0	0	0	1	0	1	0	1	1	0	0	1	1	0	0	0	1	1	1	1	0	1	0	0	0	0
MCF276	chronic infection	CF	2006-11-15	Munich, Germany	6C2A	0	1	0	1	0	1	1	0	0	0	0	1	0	1	0	1	0	1	0	0	0	1	0	1	0	1	1	0	0	1	1	0	0	0	0	0	0	1	0	1	0	0	0	0
MCF30	chronic infection	CF	2006-09-06	Munich, Germany	6C2A	0	1	0	1	0	1	1	0	0	0	0	1	0	1	0	1	0	1	0	0	0	1	0	1	0	0	1	0	0	1	1	0	0	0	0	0	0	1	0	1	0	0	0	0
MCF550	chronic infection	CF	2007-02-22	Israel	6C2A	0	1	0	1	0	1	1	0	0	0	0	1	0	1	0	1	0	1	0	0	0	1	0	1	0	1	1	0	0	1	1	0	0	0	0	0	0	0	0	1	0	0	0	0
MCF617	chronic infection	CF	2007-03-08	Munich, Germany	6C2A	0	1	0	1	0	1	1	0	0	0	0	1	0	1	0	1	0	1	0	0	0	1	0	1	0	1	1	0	0	1	1	0	0	0	0	0	0	1	0	0	0	0	0	0
MCF676	chronic infection	CF	2007-04-05	Munich, Germany	6C2A	0	1	0	1	0	1	1	0	0	0	0	1	0	1	0	1	0	0	0	0	1	1	0	0	1	1	1	0	0	1	1	1	1	0	0	0	0	0	0	1	0	0	0	0
MCF839	chronic infection	CF	2007-06-27	Munich, Germany	6C2A	0	1	0	1	0	1	1	0	0	0	0	1	0	1	0	1	0	1	0	0	0	1	0	1	0	0	1	0	0	1	1	0	0	0	1	0	1	1	0	1	0	0	0	0
UTI-42	acute infection	urinary tract infection	2006 - 2007	Munich, Germany	6C2A	0	1	0	1	0	1	1	0	0	0	0	1	0	1	0	1	0	1	0	0	0	1	0	1	0	0	0	0	0	1	1	1	1	1	0	0	1	1	0	1	0	0	1	0
W15Aug23	environmental	Water	2001	Woluwe river, Brussels, Belgium	6C2A	0	1	0	1	0	1	1	0	0	0	0	1	0	1	0	1	0	0	1	0	0	1	0	0	0	0	0	0	1	1	1	1	1	0	0	1	1	1	0	1	0	0	0	0
Zw14_3	chronic infection	CF	1996-11-15	Frankfurt, Germany	6C2A	0	1	0	1	0	1	1	0	0	0	0	1	0	1	0	1	0	x	x	x	x	x	x	1	0	1	1	0	0	1	1	0	0	0	x	x	1	0	1	0	x	x	x	x
Zw75_1	chronic infection	CF	1997-04-10	Jena, Germany	6C2A	0	1	0	1	0	1	1	0	0	0	0	1	0	1	0	1	0	1	0	0	0	1	0	1	0	1	1	0	0	1	1	0	0	0	0	0	0	1	0	0	0	0	0	0
Zw76_1	chronic infection	CF	1997-04-10	Jena, Germany	6C2A	0	1	0	1	0	1	1	0	0	0	0	1	0	1	0	1	0	1	0	0	0	1	0	1	0	1	1	0	0	1	1	0	0	0	0	0	0	1	0	0	0	0	0	0
Zw76_2	chronic infection	CF	1997-04-10	Jena, Germany	6C2A	0	1	0	1	0	1	1	0	0	0	0	1	0	1	0	1	0	x	x	x	x	x	x	1	0	1	1	0	0	1	1	0	0	0	x	x	0	1	1	0	x	x	x	x
Zw76_4	chronic infection	CF	1997-04-10	Jena, Germany	6C2A	0	1	0	1	0	1	1	0	0	0	0	1	0	1	0	1	0	1	0	0	0	0	0	1	0	1	1	0	0	1	1	0	0	0	0	0	0	1	0	0	0	0	0	0
MCF-B6	chronic infection	CF	2008	Munich, Germany	6C82	0	1	0	1	0	1	1	0	0	1	0	0	0	0	1	1	0	0	0	1	0	1	0	0	0	1	0	1	0	0	0	0	0	0	1	0	1	1	0	1	0	0	1	1
MCF-B7	chronic infection	CF	2008	Munich, Germany	6C82	0	1	0	1	0	1	1	0	0	1	0	0	0	0	1	1	0	0	0	1	0	1	0	0	0	1	0	1	0	0	0	0	0	0	1	0	1	1	0	1	0	0	1	1
MCF477	chronic infection	CF	2007-02-15	Munich, Germany	6C92	0	1	0	1	0	1	1	0	0	1	0	0	1	0	1	1	0	1	0	0	0	1	0	1	0	0	1	0	1	0	0	0	0	0	1	0	1	1	0	1	0	0	1	1
702E1	environmental	water	October 2007	Weser river, Langwedel, Germany	6CA2	0	1	0	1	0	1	1	0	0	1	0	1	0	0	1	1	0	1	0	0	0	1	0	1	0	0	1	0	1	0	0	0	0	0	0	0	0	0	0	1	0	0	0	0
ATCC33818	environmental	fungus	unknown	Japan	6CA2	0	1	0	1	0	1	1	0	0	1	0	1	0	0	1	1	0	0	0	0	1	1	0	0	0	0	0	1	0	0	0	0	0	1	1	1	1	1	0	0	0	0	0	0
19102	acute infection	lung infection (intubation)	2003 - 2005	Taragona, Spain	6D92	0	1	0	1	0	1	1	0	1	1	0	0	1	0	1	1	0	0	0	0	1	1	0	0	0	0	1	1	0	0	0	0	0	0	1	0	1	1	1	1	0	0	1	0
21102	acute infection	lung infection (intubation)	2003 - 2005	Belgrade, Serbia	6D92	0	1	0	1	0	1	1	0	1	1	0	0	1	0	1	1	0	0	0	0	1	1	0	0	0	0	1	1	1	0	0	0	0	1	1	0	1	1	0	1	0	0	1	0
15P10PA	chronic infection	COPD	1995-04-13	Buffalo, USA	6D92	0	1	0	1	0	1	1	0	1	1	0	0	1	0	1	1	0	0	0	0	1	1	0	0	1	1	1	0	1	0	0	0	0	0	0	0	0	0	0	1	0	0	0	0
15P7PA	chronic infection	COPD	1994-12-05	Buffalo, USA	6D92	0	1	0	1	0	1	1	0	1	1	0	0	1	0	1	1	0	0	0	0	1	1	0	0	1	1	1	0	1	0	0	0	0	0	0	0	0	0	0	1	0	0	0	0
19103 J-1 A	acute infection	lung infection (intubation)	2003 - 2005	Taragona, Spain	6D92	0	1	0	1	0	1	1	0	1	1	0	0	1	0	1	1	0	0	0	0	1	1	0	0	0	0	1	1	0	0	0	0	0	0	1	0	1	1	1	1	0	0	1	0
21107 A	acute infection	lung infection (intubation)	2003 - 2005	Belgrade, Serbia	6D92	0	1	0	1	0	1	1	0	1	1	0	0	1	0	1	1	0	0	0	0	0	1	0	0	0	0	1	1	1	0	0	0	0	1	1	0	1	1	0	1	0	0	1	0
406A2	environmental	water	October 2007	Weser river, Drakenburg, Germany	6D92	0	1	0	1	0	1	1	0	1	1	0	0	1	0	1	1	0	0	1	0	0	1	0	1	1	0	1	0	1	0	0	0	0	0	0	0	0	0	0	1	0	0	0	0
AC-BN-5	acute infection	human	unknown	Hungary	6D92	0	1	0	1	0	1	1	0	1	1	0	0	1	0	1	1	0	0	0	0	1	1	0	0	1	0	1	1	1	0	0	0	0	1	0	0	0	1	0	0	0	0	0	0
AC-BN-6	acute infection	human	unknown	Hungary	6D92	0	1	0	1	0	1	1	0	1	1	0	0	1	0	1	1	0	0	0	0	1	1	0	0	0	0	1	1	1	0	0	0	0	0	1	0	0	1	0	0	0	0	0	0
AC-UL-9	acute infection	human	unknown	Berlin, Germany	6D92	0	1	0	1	0	1	1	0	1	1	0	0	1	0	1	1	0	0	0	0	1	1	0	0	0	0	1	1	1	1	1	1	1	0	1	0	1	1	0	0	0	0	1	0
G7	chronic infection	CF	1986	Stade, Germany	6D92	0	1	0	1	0	1	1	0	1	1	0	0	1	0	1	1	0	0	1	0	0	1	0	1	0	0	1	0	1	0	0	0	0	0	1	0	1	1	0	0	0	0	1	1
GJ1	chronic infection	CF	1986-01-31	Hannover, Germany	6D92	0	1	0	1	0	1	1	0	1	1	0	0	1	0	1	1	0	0	1	0	0	1	0	1	0	0	1	0	1	0	0	0	0	1	1	0	1	1	1	1	0	0	1	1
GJ2	chronic infection	CF	1986-01-31	Hannover, Germany	6D92	0	1	0	1	0	1	1	0	1	1	0	0	1	0	1	1	0	0	1	0	0	1	0	1	0	0	1	0	1	0	0	0	0	1	1	0	1	1	1	1	0	0	1	1
GJ35	chronic infection	CF	1990-01-12	Hannover, Germany	6D92	0	1	0	1	0	1	1	0	1	1	0	0	1	0	1	1	0	0	1	0	0	1	0	1	0	0	1	0	1	0	0	0	0	0	1	0	1	1	1	0	0	0	1	1
GJ36	chronic infection	CF	1990-01-12	Hannover, Germany	6D92	0	1	0	1	0	1	1	0	1	1	0	0	1	0	1	1	0	0	1	0	0	1	0	1	0	0	1	0	1	0	0	0	0	0	1	0	1	1	1	0	0	0	1	1
GJ38	chronic infection	CF	1990-01-12	Hannover, Germany	6D92	0	1	0	1	0	1	1	0	1	1	0	0	1	0	1	1	0	0	1	0	0	1	0	1	0	0	1	0	1	0	0	0	0	0	1	0	1	1	1	0	0	0	1	1
GJ57	chronic infection	CF	1993-09-15	Hannover, Germany	6D92	0	1	0	1	0	1	1	0	1	1	0	0	1	0	1	1	0	0	1	0	0	1	0	1	0	0	1	0	1	0	0	0	0	1	1	0	1	1	1	1	0	0	1	1
GJ58	chronic infection	CF	1993-09-15	Hannover, Germany	6D92	0	1	0	1	0	1	1	0	1	1	0	0	1	0	1	1	0	0	1	0	0	1	0	1	0	0	1	0	1	0	0	0	0	1	1	0	1	1	1	1	0	0	1	1
GJ59	chronic infection	CF	1993-09-15	Hannover, Germany	6D92	0	1	0	1	0	1	1	0	1	1	0	0	1	0	1	1	0	0	1	0	0	1	0	1	0	0	1	0	1	0	0	0	0	1	1	0	1	1	1	1	0	0	1	1
GR2248	acute infection		1995	Athens, Greece	6D92	0	1	0	1	0	1	1	0	1	1	0	0	1	0	1	1	0	0	0	0	1	1	0	0	0	0	1	1	0	0	0	0	0	0	1	0	0	1	0	0	0	0	0	0
HCF198	chronic infection	CF	2002-06-29	Hannover, Germany	6D92	0	1	0	1	0	1	1	0	1	1	0	0	1	0	1	1	0	0	1	0	0	1	0	1	0	0	0	0	1	0	0	0	0	0	0	0	0	1	0	0	0	0	1	1
HCF199	chronic infection	CF	2002-07-09	Hannover, Germany	6D92	0	1	0	1	0	1	1	0	1	1	0	0	1	0	1	1	0	0	1	0	0	1	0	1	0	0	1	0	1	0	0	0	0	0	1	0	1	1	0	0	0	0	1	1
MCF277	chronic infection	CF	2006-11-16	Israel	6D92	0	1	0	1	0	1	1	0	1	1	0	0	1	0	1	1	0	0	1	0	0	1	0	1	1	0	1	0	1	0	0	0	0	0	0	0	0	0	1	0	0	0	0	0
MCF889	chronic infection	CF	2007-08-23	Munich, Germany	6D92	0	1	0	1	0	1	1	0	1	1	0	0	1	0	1	1	0	0	0	0	1	1	0	0	0	0	1	1	1	0	0	0	0	1	1	0	1	0	0	1	0	0	1	0
Psae2231	acute infection	ICU	2004 - 2006	Brussels, Belgium	6D92	0	1	0	1	0	1	1	0	1	1	0	0	1	0	1	1	0	0	0	0	1	1	0	0	1	0	1	1	1	0	0	0	0	0	1	0	1	1	x	x	0	0	1	0
Psae2233	acute infection	ICU	2004 - 2006	Brussels, Belgium	6D92	0	1	0	1	0	1	1	0	1	1	0	0	1	0	1	1	0	0	0	0	1	1	0	0	1	0	1	1	1	0	0	0	0	0	0	0	1	0	x	x	0	0	1	0
SS1	chronic infection	CF	1985-07-09	Lueneburg, Germany	6D92	0	1	0	1	0	1	1	0	1	1	0	0	1	0	1	1	0	0	1	0	0	1	0	1	1	0	1	0	1	0	0	0	0	0	1	0	1	1	1	0	0	0	1	1
SS18	chronic infection	CF	1988-06-30	Lueneburg, Germany	6D92	0	1	0	1	0	1	1	0	1	1	0	0	1	0	1	1	0	0	1	0	0	1	0	1	1	0	1	0	1	0	0	0	0	1	1	0	1	1	1	1	0	0	1	1
SS2	chronic infection	CF	1985-07-09	Lueneburg, Germany	6D92	0	1	0	1	0	1	1	0	1	1	0	0	1	0	1	1	0	0	1	0	0	1	0	1	1	0	1	0	1	0	0	0	0	0	1	0	1	1	0	0	0	0	1	1
SS20	chronic infection	CF	1988-06-30	Lueneburg, Germany	6D92	0	1	0	1	0	1	1	0	1	1	0	0	1	0	1	1	0	0	1	0	0	1	0	1	1	0	1	0	1	0	0	0	0	1	1	0	1	1	1	1	0	0	1	1
SS42	chronic infection	CF	1991-02-26	Lueneburg, Germany	6D92	0	1	0	1	0	1	1	0	1	1	0	0	1	0	1	1	0	0	1	0	0	1	0	1	1	0	1	0	1	0	0	0	0	1	1	0	1	1	1	1	0	0	1	1
SS43	chronic infection	CF	1991-07-03	Lueneburg, Germany	6D92	0	1	0	1	0	1	1	0	1	1	0	0	1	0	1	1	0	0	1	0	0	1	0	1	1	0	1	0	1	0	0	0	0	1	1	0	1	1	1	1	0	0	1	1
SS44	chronic infection	CF	1991-07-03	Lueneburg, Germany	6D92	0	1	0	1	0	1	1	0	1	1	0	0	1	0	1	1	0	0	1	0	0	1	0	1	1	0	1	0	1	0	0	0	0	1	1	0	1	1	1	1	0	0	1	1
SS59	chronic infection	CF	1995-10-02	Lueneburg, Germany	6D92	0	1	0	1	0	1	1	0	1	1	0	0	1	0	1	1	0	0	1	0	0	1	0	1	1	0	1	0	1	0	0	0	0	1	1	0	1	1	1	1	0	0	1	1
SS6	chronic infection	CF	1986-08-12	Lueneburg, Germany	6D92	0	1	0	1	0	1	1	0	1	1	0	0	1	0	1	1	0	0	1	0	0	1	0	1	1	0	1	0	1	0	0	0	0	0	1	0	1	1	0	0	0	0	1	1
SS60	chronic infection	CF	1995-10-02	Lueneburg, Germany	6D92	0	1	0	1	0	1	1	0	1	1	0	0	1	0	1	1	0	0	1	0	0	1	0	1	1	0	1	0	1	0	0	0	0	1	1	0	1	1	1	1	0	0	1	1
SS72	chronic infection	CF	2003-05-02	Lueneburg, Germany	6D92	0	1	0	1	0	1	1	0	1	1	0	0	1	0	1	1	0	0	1	0	0	1	0	1	1	0	1	0	1	0	0	0	0	0	1	0	1	1	1	0	0	0	1	1
SUT20	chronic infection	CF	1991-01-23	Bueckeburg, Germany	6D92	0	1	0	1	0	1	1	0	1	1	0	0	1	0	1	1	0	0	1	0	0	1	0	1	1	0	1	0	1	0	0	0	0	0	1	0	1	1	1	1	0	0	1	1
110D3	environmental	water	October 2007	Oker river, Schwuelper, Germany	6D9A	0	1	0	1	0	1	1	0	1	1	0	0	1	1	0	1	0	1	0	0	0	1	0	1	0	1	1	0	1	1	1	1	1	0	0	0	0	0	0	1	0	0	0	0
429SF1	environmental	water	July 2008	Weser river, Stroehen, Germany	6D9A	0	1	0	1	0	1	1	0	1	1	0	0	1	1	0	1	0	0	0	0	1	1	0	0	0	0	1	0	1	1	1	0	0	0	0	0	0	0	0	1	0	0	0	0
924SE4	environmental	water	July 2008	Weser river, Brake, Germany	6D9A	0	1	0	1	0	1	1	0	1	1	0	0	1	1	0	1	0	1	0	0	0	1	0	1	0	0	1	0	0	1	1	0	0	1	0	0	1	1	1	1	0	1	1	0
EN-MO-1	environmental	water	unknown	Hannover, Germany	6D9A	0	1	0	1	0	1	1	0	1	1	0	0	1	1	0	1	0	1	0	0	0	1	0	1	0	0	1	0	1	1	1	1	1	1	0	0	0	1	0	1	0	0	0	0
UTI-38	acute infection	urinary tract infection	2006 - 2007	Munich, Germany	6D9A	0	1	0	1	0	1	1	0	1	1	0	0	1	1	0	1	0	0	0	0	1	1	0	0	0	0	1	1	0	1	1	0	0	0	1	0	0	1	0	0	0	0	0	0
Zw8_2	chronic infection	CF	1996-11-18	Darmstadt, Germany	6D9A	0	1	0	1	0	1	1	0	1	1	0	0	1	1	0	1	0	1	0	0	0	1	0	1	0	0	1	0	1	1	1	1	1	0	1	0	1	1	1	1	0	0	0	0
110E6	environmental	water	October 2007	Oker river, Schwuelper, Germany	6E12	0	1	0	1	0	1	1	1	0	0	0	0	1	0	1	1	0	0	0	0	1	1	0	1	0	0	1	0	0	1	0	0	0	1	0	0	1	1	1	1	0	1	1	0
CF04002-4745	chronic infection	CF	unknown	Germany	6E12	0	1	0	1	0	1	1	1	0	0	0	0	1	0	1	1	0	0	0	0	1	1	0	1	0	0	0	0	0	0	0	0	0	1	0	0	0	0	0	1	0	0	1	0
CF04002-4746	chronic infection	CF	unknown	Germany	6E12	0	1	0	1	0	1	1	1	0	0	0	0	1	0	1	1	0	0	0	0	1	1	0	1	0	0	0	0	0	0	0	0	0	1	0	0	0	0	0	0	0	0	1	0
HCF114	chronic infection	CF	2001-01-08	Hannover, Germany	6E12	0	1	0	1	0	1	1	1	0	0	0	0	1	0	1	1	0	0	0	0	1	1	0	1	0	0	1	0	0	0	0	0	0	1	1	0	0	1	0	1	0	0	0	0
HCF117	chronic infection	CF	2001-01-08	Hannover, Germany	6E12	0	1	0	1	0	1	1	1	0	0	0	0	1	0	1	1	0	0	0	0	1	1	0	1	0	0	1	0	0	0	0	0	0	1	0	0	0	1	0	1	0	0	1	0
HCF119	chronic infection	CF	2001-01-09	Hannover, Germany	6E12	0	1	0	1	0	1	1	1	0	0	0	0	1	0	1	1	0	0	0	0	1	1	0	1	0	0	0	0	0	0	0	0	0	1	1	0	0	1	0	1	0	0	0	0
HCF121	chronic infection	CF	2001-01-09	Hannover, Germany	6E12	0	1	0	1	0	1	1	1	0	0	0	0	1	0	1	1	0	0	0	0	1	1	0	1	0	0	1	0	0	0	0	0	0	1	1	0	0	1	0	1	0	0	1	0
HCF330	chronic infection	CF	2003-09-24	Hannover, Germany	6E12	0	1	0	1	0	1	1	1	0	0	0	0	1	0	1	1	0	0	0	0	1	1	0	1	0	0	1	0	0	0	0	0	0	1	1	0	1	0	0	1	0	0	1	0
HCF341	chronic infection	CF	2003-09-24	Hannover, Germany	6E12	0	1	0	1	0	1	1	1	0	0	0	0	1	0	1	1	0	0	0	0	1	1	0	1	0	0	1	0	0	0	0	0	0	1	1	0	1	0	0	0	0	0	0	0
MCF221	chronic infection	CF	2006-11-02	Munich, Germany	6E12	0	1	0	1	0	1	1	1	0	0	0	0	1	0	1	1	0	0	0	0	1	1	0	1	0	0	1	0	0	0	0	0	0	0	0	0	0	0	0	1	0	0	0	0
MCF378	chronic infection	CF	2007-01-30	Israel	6E12	0	1	0	1	0	1	1	1	0	0	0	0	1	0	1	1	0	0	0	0	1	0	0	1	0	0	1	0	0	0	0	0	0	1	0	0	0	0	0	1	0	0	0	0
MCF5	chronic infection	CF	2006-08-31	Munich, Germany	6E12	0	1	0	1	0	1	1	1	0	0	0	0	1	0	1	1	0	0	0	0	1	1	0	1	0	0	0	0	0	0	0	0	0	0	0	0	0	0	0	1	0	0	1	0
MCF665	chronic infection	CF	2007-04-02	Munich, Germany	6E12	0	1	0	1	0	1	1	1	0	0	0	0	1	0	1	1	0	0	0	0	1	1	0	1	0	0	1	0	0	0	0	0	0	1	0	0	0	0	1	0	0	0	0	0
ZJ1	chronic infection	CF	unknown	Oldenburg, Germany	6E12	0	1	0	1	0	1	1	1	0	0	0	0	1	0	1	1	0	0	0	0	1	1	0	1	0	0	0	0	0	0	0	0	1	0	0	0	0	0	0	0	0	0	0	0
Zw102	chronic infection	CF	1997-10-16	Leuven, Belgium	6E12	0	1	0	1	0	1	1	1	0	0	0	0	1	0	1	1	0	x	x	x	x	x	x	1	0	0	1	0	1	0	0	0	0	1	x	x	1	1	1	1	x	x	x	x
Zw113	chronic infection	CF	1997-12-23	Rotterdam, Netherlands	6E12	0	1	0	1	0	1	1	1	0	0	0	0	1	0	1	1	0	1	0	0	1	1	0	1	0	0	1	0	0	1	1	0	0	1	0	0	1	1	1	1	0	0	1	0
Zw15_1	chronic infection	CF	1996-11-19	Bonn, Germany	6E12	0	1	0	1	0	1	1	1	0	0	0	0	1	0	1	1	0	x	x	x	x	x	x	1	0	0	1	0	0	0	0	0	0	1	x	x	0	0	1	0	x	x	x	x
Zw16	chronic infection	CF	1996-11-19	Bonn, Germany	6E12	0	1	0	1	0	1	1	1	0	0	0	0	1	0	1	1	0	0	0	0	1	1	0	1	0	0	1	0	0	0	0	0	0	0	0	0	0	0	1	0	0	0	0	0
Zw54	chronic infection	CF	1997-02-07	Milano, Italy	6E12	0	1	0	1	0	1	1	1	0	0	0	0	1	0	1	1	0	0	0	0	1	1	0	1	0	0	1	0	1	0	0	0	0	1	0	0	1	0	1	1	0	0	1	0
Zw77	chronic infection	CF	1997-08-04	London, Great Britain	6E12	0	1	0	1	0	1	1	1	0	0	0	0	1	0	1	1	0	0	0	0	1	1	0	1	0	0	1	0	0	0	0	0	0	1	0	0	0	0	0	0	0	0	0	0
Zw83	chronic infection	CF	1997-08-04	London, Great Britain	6E12	0	1	0	1	0	1	1	1	0	0	0	0	1	0	1	1	0	0	0	0	1	1	0	1	0	0	1	0	0	0	0	0	0	1	0	0	0	0	0	0	0	0	1	0
Zw84	chronic infection	CF	1997-08-04	London, Great Britain	6E12	0	1	0	1	0	1	1	1	0	0	0	0	1	0	1	1	0	0	0	0	1	1	0	1	0	0	1	0	0	0	0	0	0	1	0	0	0	0	0	0	0	0	0	0
120B2	environmental	water	October 2007	Oker river, Peine, Germany	6E1A	0	1	0	1	0	1	1	1	0	0	0	0	1	1	0	1	0	0	1	0	0	1	0	0	0	0	0	0	1	1	1	1	1	0	0	0	1	0	1	1	0	0	1	0
120D7	environmental	water	October 2007	Oker river, Peine, Germany	6E1A	0	1	0	1	0	1	1	1	0	0	0	0	1	1	0	1	0	0	1	0	0	1	0	0	0	0	0	0	1	1	1	1	1	0	0	0	1	0	1	1	0	0	1	0
120E3	environmental	water	October 2007	Oker river, Peine, Germany	6E1A	0	1	0	1	0	1	1	1	0	0	0	0	1	1	0	1	0	0	1	0	0	1	0	0	0	0	0	0	1	1	1	1	1	0	0	0	1	0	1	1	0	0	1	0
120F1	environmental	water	October 2007	Oker river, Peine, Germany	6E1A	0	1	0	1	0	1	1	1	0	0	0	0	1	1	0	1	0	0	1	0	0	1	0	0	0	0	0	0	1	1	1	1	1	0	0	0	1	0	1	1	0	0	1	0
120SF3	environmental	water	July 2008	Oker river, Peine, Germany	6E1A	0	1	0	1	0	1	1	1	0	0	0	0	1	1	0	1	0	0	1	0	0	1	0	0	0	0	0	0	1	1	1	1	1	0	0	0	1	0	1	1	0	0	1	0
702F2	environmental	water	October 2007	Weser river, Langwedel, Germany	6E1A	0	1	0	1	0	1	1	1	0	0	0	0	1	1	0	1	0	0	1	0	0	1	0	0	0	0	0	0	1	1	1	1	1	0	0	0	1	0	1	1	0	0	1	0
22398419-p6_2	environmental	water	June 2008	Mallorca, Spain	6E8A	0	1	0	1	0	1	1	1	0	1	0	0	0	1	0	1	0	1	0	0	0	1	0	0	0	0	1	1	1	1	1	0	0	0	0	1	1	1	1	1	0	0	1	1
OY15	chronic infection	CF	1988-06-01	Hannover, Germany	6F8A	0	1	0	1	0	1	1	1	1	1	0	0	0	1	0	1	0	0	0	0	1	1	0	1	0	1	1	0	0	1	1	1	1	1	1	0	1	1	0	1	0	0	0	0
OY2	chronic infection	CF	1985-11-19	Hannover, Germany	6F8A	0	1	0	1	0	1	1	1	1	1	0	0	0	1	0	1	0	0	0	0	1	1	0	1	0	1	1	0	0	1	1	1	1	1	1	0	1	1	0	1	0	0	0	0
BT90	chronic infection	CF	2008-05-19	Hannover, Germany	6F92	0	1	0	1	0	1	1	1	1	1	0	0	1	0	1	1	0	0	0	0	1	1	0	0	0	0	0	0	1	0	0	0	0	0	0	0	0	0	0	0	0	0	0	0
UTI-56	acute infection	urinary tract infection	2006 - 2007	Munich, Germany	6FAE	0	1	1	1	0	1	1	1	1	1	0	1	0	1	0	1	0	0	0	0	1	0	0	0	1	1	0	0	0	1	1	1	1	1	1	0	0	0	0	1	0	0	1	0
Zw5_1	chronic infection	CF	1996-12-19	Aschaffenburg, Germany	6FAE	0	1	1	1	0	1	1	1	1	1	0	1	0	1	0	1	0	x	x	x	x	x	x	0	1	0	0	0	0	1	1	1	1	1	x	x	1	1	0	1	x	x	x	x
Zw5_2	chronic infection	CF	1996-12-19	Aschaffenburg, Germany	6FAE	0	1	1	1	0	1	1	1	1	1	0	1	0	1	0	1	0	0	0	0	1	1	0	0	1	0	0	0	0	1	1	1	1	1	0	0	0	1	1	0	0	0	1	0
27460	chronic infection	CF	2006-09-21	Erlangen, Germany	741A	0	1	0	1	1	0	1	0	0	0	0	0	1	1	0	1	0	0	0	0	1	0	0	1	1	1	0	0	1	1	1	1	1	1	1	0	1	1	0	0	0	0	0	0
27461	chronic infection	CF	2006-09-21	Erlangen, Germany	741A	0	1	0	1	1	0	1	0	0	0	0	0	1	1	0	1	0	0	0	0	1	0	0	1	1	1	0	0	1	1	1	1	1	1	1	0	1	1	0	0	0	0	0	0
MCF1028	chronic infection	CF	2007-12-13	Israel	741A	0	1	0	1	1	0	1	0	0	0	0	0	1	1	0	1	0	0	0	0	1	1	0	1	1	1	0	0	1	1	1	1	1	1	1	0	1	1	0	1	0	0	0	0
MCF326	chronic infection	CF	2006-12-07	Munich, Germany	741A	0	1	0	1	1	0	1	0	0	0	0	0	1	1	0	1	0	0	0	0	1	0	0	1	1	1	0	0	1	1	1	1	1	1	1	0	1	1	0	1	0	0	0	0
MCF327	chronic infection	CF	2006-12-07	Munich, Germany	741A	0	1	0	1	1	0	1	0	0	0	0	0	1	1	0	1	0	0	0	0	1	0	0	1	1	1	0	0	1	1	1	1	1	1	1	0	0	1	0	1	0	0	0	0
MCF51	chronic infection	CF	2006-09-14	Munich, Germany	741A	0	1	0	1	1	0	1	0	0	0	0	0	1	1	0	1	0	0	0	0	1	0	0	1	1	1	0	0	1	1	1	1	1	1	1	0	1	1	0	1	0	0	0	0
MCF91	chronic infection	CF	2006-09-22	Munich, Germany	741A	0	1	0	1	1	0	1	0	0	0	0	0	1	1	0	1	0	0	0	0	1	1	0	1	1	1	0	0	1	1	1	1	1	1	1	0	1	1	0	1	0	0	0	0
NN120	chronic infection	CF	2010-08-27	Hannover, Germany	741A	0	1	0	1	1	0	1	0	0	0	0	0	1	1	0	1	0	0	0	0	1	1	0	1	1	1	0	0	1	1	1	1	1	1	1	0	1	1	0	0	0	0	0	0
NN88	chronic infection	CF	2003-04-05	Hannover, Germany	741A	0	1	0	1	1	0	1	0	0	0	0	0	1	1	0	1	0	0	0	0	1	0	0	1	1	1	0	0	1	1	1	1	1	1	0	0	1	1	0	0	0	0	0	0
NN93	chronic infection	CF	2004-08-24	Hannover, Germany	741A	0	1	0	1	1	0	1	0	0	0	0	0	1	1	0	1	0	0	0	0	1	1	0	1	1	1	0	0	1	1	1	1	1	1	1	0	1	1	0	1	0	0	0	0
NN94	chronic infection	CF	2004-03-16	Hannover, Germany	741A	0	1	0	1	1	0	1	0	0	0	0	0	1	1	0	1	0	0	0	0	1	1	0	1	1	1	1	0	1	1	1	1	1	1	1	0	1	1	0	1	0	0	0	0
NN99	chronic infection	CF	2006-01-25	Hannover, Germany	741A	0	1	0	1	1	0	1	0	0	0	0	0	1	1	0	1	0	0	0	0	1	1	0	1	1	1	0	0	1	1	1	1	1	1	1	0	1	1	0	1	0	0	0	0
055SD1	environmental	water	July 2008	Weser river, Hess. Oldendorf, Germany	741E	0	1	1	1	1	0	1	0	0	0	0	0	1	1	0	1	0	0	1	0	0	1	0	1	1	0	1	0	0	1	1	1	1	1	0	1	1	1	1	1	0	0	1	1
406D2	environmental	water	October 2007	Weser river, Drakenburg, Germany	741E	0	1	1	1	1	0	1	0	0	0	0	0	1	1	0	1	0	0	1	0	0	1	0	1	1	0	1	0	0	1	1	1	1	0	0	0	1	0	1	1	0	0	1	0
406D3	environmental	water	October 2007	Weser river, Drakenburg, Germany	741E	0	1	1	1	1	0	1	0	0	0	0	0	1	1	0	1	0	0	1	0	0	1	0	1	1	0	1	0	0	1	1	1	1	0	0	0	1	0	1	1	0	0	1	0
406D4	environmental	water	October 2007	Weser river, Drakenburg, Germany	741E	0	1	1	1	1	0	1	0	0	0	0	0	1	1	0	1	0	0	1	0	0	1	0	1	1	0	1	0	0	1	1	1	1	0	0	0	1	0	1	1	0	0	1	0
HCF172	chronic infection	CF	2002-01-23	Hannover, Germany	741E	0	1	1	1	1	0	1	0	0	0	0	0	1	1	0	1	0	0	1	0	0	1	0	1	1	1	1	0	0	1	1	1	1	0	1	0	1	1	0	1	0	0	0	0
Pneumo30	chronic infection	bronchiectasis	2017-12-07	Hannover, Germany	7428	0	1	0	1	1	0	1	0	0	0	0	1	0	1	0	0	0	0	0	0	0	1	0	0	0	0	1	0	1	1	1	1	1	1	0	0	0	0	0	0	0	0	1	0
39255	acute infection	keratitis	2003	Manchester, Great Britain	744A	0	1	0	1	1	0	1	0	0	0	1	0	0	1	0	1	0	0	0	1	0	1	0	1	1	0	0	0	1	0	0	0	0	0	0	0	0	0	0	1	0	0	0	0
20319243-505	environmental	Water	< 1974	Japan	7C1A	0	1	0	1	1	1	1	0	0	0	0	0	1	1	0	1	0	0	0	0	1	1	0	1	0	0	0	0	1	1	1	1	1	1	0	0	1	1	1	1	0	1	1	0
19105	acute infection	lung infection (intubation)	2003 - 2005	Taragona, Spain	7C2E	0	1	1	1	1	1	1	0	0	0	0	1	0	1	0	1	0	0	0	0	1	1	0	0	1	1	1	0	0	1	1	1	1	0	1	0	1	1	0	1	0	0	0	0
39053	acute infection	keratitis	2003	Bristol, Great Britain	7C2E	0	1	1	1	1	1	1	0	0	0	0	1	0	1	0	1	0	0	0	0	1	0	0	0	0	1	1	0	0	1	1	1	1	0	0	0	1	1	0	1	0	0	0	0
39221	acute infection	keratitis	2003	Moorfields, Great Britain	7C2E	0	1	1	1	1	1	1	0	0	0	0	1	0	1	0	1	0	0	0	0	1	1	0	0	1	0	1	0	0	1	1	1	1	0	1	0	1	1	0	1	0	0	1	0
012B5	environmental	water	October 2007	Weser river, Hann. Muenden, Germany	7C2E	0	1	1	1	1	1	1	0	0	0	0	1	0	1	0	1	0	0	0	0	1	1	0	0	0	0	1	0	0	1	1	1	1	1	0	1	1	1	0	1	0	0	1	0
AC-UL-25	acute infection	human	unknown	Heidelberg, Germany	7C2E	0	1	1	1	1	1	1	0	0	0	0	1	0	1	0	1	0	0	0	0	0	1	0	0	0	1	1	0	0	1	1	1	1	0	1	0	1	1	0	1	0	0	0	0
HCF45	chronic infection	CF	1998	Hannover, Germany	7C2E	0	1	1	1	1	1	1	0	0	0	0	1	0	1	0	1	0	0	0	0	1	1	0	0	0	1	1	0	0	1	1	1	1	0	0	0	0	0	0	1	0	0	0	0
20319244-504	environmental	Water	< 1974	Japan	7D9A	0	1	0	1	1	1	1	0	1	1	0	0	1	1	0	1	0	1	0	0	0	1	0	1	0	0	1	0	0	1	1	0	0	1	0	1	1	0	0	1	0	0	1	0
A5670	acute infection	wound infection	1992	Heidelberg, Germany	7D9A	0	1	0	1	1	1	1	0	1	1	0	0	1	1	0	1	0	1	0	0	0	1	0	0	0	0	1	0	0	1	1	0	0	0	0	0	1	1	1	1	0	0	0	0
AC-UL-18	acute infection	human	unknown	Hannover, Germany	7D9A	0	1	0	1	1	1	1	0	1	1	0	0	1	1	0	1	0	1	0	0	0	1	0	1	1	0	1	0	0	1	1	0	0	1	1	0	1	0	0	1	0	0	1	0
AK114	chronic infection	CF	2010-02-09	Hannover, Germany	7D9A	0	1	0	1	1	1	1	0	1	1	0	0	1	1	0	1	0	0	0	0	0	0	0	1	1	0	1	0	0	1	1	0	0	0	0	0	1	0	0	0	0	0	1	0
AK116	chronic infection	CF	2010-08-25	Hannover, Germany	7D9A	0	1	0	1	1	1	1	0	1	1	0	0	1	1	0	1	0	1	0	0	0	1	0	1	1	0	1	0	0	1	1	0	0	1	0	1	1	0	0	0	0	0	1	0
ATCC15691	acute infection	urinary tract infection	1948	Melbourne, Australia	7D9A	0	1	0	1	1	1	1	0	1	1	0	0	1	1	0	1	0	x	x	x	x	x	x	1	1	0	1	0	0	1	1	0	0	1	x	x	1	0	0	0	x	x	x	x
HCF-EI385	chronic infection	CF	2007-11-02	Hannover, Germany	7D9A	0	1	0	1	1	1	1	0	1	1	0	0	1	1	0	1	0	0	0	0	0	0	0	0	0	0	0	0	0	0	0	0	0	0	0	0	0	0	0	0	0	0	0	0
HK10	chronic infection	CF	1986-03-11	Hannover, Germany	7D9A	0	1	0	1	1	1	1	0	1	1	0	0	1	1	0	1	0	1	0	0	0	1	0	1	1	0	1	0	0	1	1	0	0	0	1	0	1	0	0	0	0	0	1	0
HK102	chronic infection	CF	2006-03-01	Hannover, Germany	7D9A	0	1	0	1	1	1	1	0	1	1	0	0	1	1	0	1	0	1	0	0	0	1	0	1	1	0	1	0	0	1	1	0	0	1	0	1	1	0	0	0	0	0	1	0
HK108	chronic infection	CF	2008-03-19	Hannover, Germany	7D9A	0	1	0	1	1	1	1	0	1	1	0	0	1	1	0	1	0	1	0	0	0	1	0	1	1	0	1	0	0	1	1	0	0	1	0	1	1	0	0	0	0	0	1	0
HK109A	chronic infection	CF	2008-09-22	Hannover, Germany	7D9A	0	1	0	1	1	1	1	0	1	1	0	0	1	1	0	1	0	1	0	0	0	1	0	1	1	0	1	0	0	1	1	0	0	1	0	1	1	0	0	0	0	0	1	0
HK11	chronic infection	CF	1986-03-11	Hannover, Germany	7D9A	0	1	0	1	1	1	1	0	1	1	0	0	1	1	0	1	0	1	0	0	0	1	0	1	1	0	1	0	0	1	1	0	0	0	1	0	1	0	0	0	0	0	1	0
HK110	chronic infection	CF	2008-09-22	Hannover, Germany	7D9A	0	1	0	1	1	1	1	0	1	1	0	0	1	1	0	1	0	1	0	0	0	1	0	1	1	0	1	0	0	1	0	0	0	0	0	0	0	0	0	0	0	0	0	0
HK111	chronic infection	CF	2008-09-22	Hannover, Germany	7D9A	0	1	0	1	1	1	1	0	1	1	0	0	1	1	0	1	0	1	0	0	0	0	0	1	1	0	0	0	0	1	1	0	0	0	0	0	0	0	0	0	0	0	0	0
HK12	chronic infection	CF	1986-03-11	Hannover, Germany	7D9A	0	1	0	1	1	1	1	0	1	1	0	0	1	1	0	1	0	1	0	0	0	1	0	1	1	0	1	0	0	1	1	0	0	0	1	0	1	0	0	0	0	0	1	0
HK3	chronic infection	CF	1984-10-25	Hannover, Germany	7D9A	0	1	0	1	1	1	1	0	1	1	0	0	1	1	0	1	0	1	0	0	0	1	0	1	1	0	1	0	0	1	1	0	0	1	1	0	1	0	0	0	0	0	1	0
HK4	chronic infection	CF	1985-04-24	Hannover, Germany	7D9A	0	1	0	1	1	1	1	0	1	1	0	0	1	1	0	1	0	1	0	0	0	1	0	1	1	0	1	0	0	1	1	0	0	1	1	0	1	0	0	0	0	0	1	0
HK8	chronic infection	CF	1985-12-04	Hannover, Germany	7D9A	0	1	0	1	1	1	1	0	1	1	0	0	1	1	0	1	0	1	0	0	0	1	0	1	1	0	1	0	0	1	1	0	0	0	1	0	1	0	0	0	0	0	1	0
HK89	chronic infection	CF	2002-09-18	Hannover, Germany	7D9A	0	1	0	1	1	1	1	0	1	1	0	0	1	1	0	1	0	1	0	0	0	1	0	1	1	0	1	0	0	1	1	0	0	0	1	0	1	0	0	0	0	0	1	0
HK9	chronic infection	CF	1986-03-11	Hannover, Germany	7D9A	0	1	0	1	1	1	1	0	1	1	0	0	1	1	0	1	0	1	0	0	0	1	0	1	1	0	1	0	0	1	1	0	0	0	1	0	1	0	0	0	0	0	1	0
HK90	chronic infection	CF	2002-09-18	Hannover, Germany	7D9A	0	1	0	1	1	1	1	0	1	1	0	0	1	1	0	1	0	1	0	0	0	1	0	1	1	0	1	0	0	1	1	0	0	0	1	0	1	0	0	0	0	0	1	0
HK92	chronic infection	CF	2003-04-02	Hannover, Germany	7D9A	0	1	0	1	1	1	1	0	1	1	0	0	1	1	0	1	0	1	0	0	0	1	0	1	1	0	1	0	0	1	1	0	0	0	1	0	1	0	0	0	0	0	1	0
HK96	chronic infection	CF	2004-08-10	Hannover, Germany	7D9A	0	1	0	1	1	1	1	0	1	1	0	0	1	1	0	1	0	1	0	0	0	1	0	1	1	0	1	0	0	1	1	0	0	0	1	0	1	0	0	0	0	0	1	0
HK98	chronic infection	CF	2005-02-18	Hannover, Germany	7D9A	0	1	0	1	1	1	1	0	1	1	0	0	1	1	0	1	0	1	0	0	0	1	0	1	1	0	1	0	0	1	1	0	0	0	1	0	1	0	0	0	0	0	1	0
HT1	chronic infection	CF	1984-10-25	Hannover, Germany	7D9A	0	1	0	1	1	1	1	0	1	1	0	0	1	1	0	1	0	1	0	0	0	1	0	1	1	0	1	0	0	1	1	0	0	1	1	0	1	0	0	1	0	0	1	0
HT10	chronic infection	CF	1986-03-11	Hannover, Germany	7D9A	0	1	0	1	1	1	1	0	1	1	0	0	1	1	0	1	0	1	0	0	0	1	0	1	1	0	1	0	0	1	1	0	0	1	1	0	1	0	0	0	0	0	1	0
HT104A	chronic infection	CF	2008-06-19	Hannover, Germany	7D9A	0	1	0	1	1	1	1	0	1	1	0	0	1	1	0	1	0	1	0	0	0	1	0	1	1	0	1	0	0	1	1	0	0	1	0	1	1	0	0	0	0	0	1	0
HT105	chronic infection	CF	2008-12-10	Hannover, Germany	7D9A	0	1	0	1	1	1	1	0	1	1	0	0	1	1	0	1	0	1	0	0	0	0	0	1	0	0	1	0	0	1	1	0	0	0	0	0	1	0	0	0	0	0	0	0
HT110	chronic infection	CF	2010-02-05	Hannover, Germany	7D9A	0	1	0	1	1	1	1	0	1	1	0	0	1	1	0	1	0	1	0	0	0	1	0	1	1	0	1	0	0	1	1	1	1	1	0	1	1	0	0	0	0	0	1	0
HT2	chronic infection	CF	1984-10-25	Hannover, Germany	7D9A	0	1	0	1	1	1	1	0	1	1	0	0	1	1	0	1	0	1	0	0	0	1	0	1	1	0	1	0	0	1	1	0	0	1	1	0	1	0	0	1	0	0	1	0
HT23	chronic infection	CF	1991-05-01	Hannover, Germany	7D9A	0	1	0	1	1	1	1	0	1	1	0	0	1	1	0	1	0	1	0	0	0	1	0	1	1	0	1	0	0	1	1	0	0	1	1	0	1	0	0	0	0	0	1	0
HT24	chronic infection	CF	1991-05-01	Hannover, Germany	7D9A	0	1	0	1	1	1	1	0	1	1	0	0	1	1	0	1	0	1	0	0	0	1	0	1	1	0	1	0	0	1	1	0	0	1	1	0	1	0	0	0	0	0	1	0
HT43	chronic infection	CF	1995-02-15	Hannover, Germany	7D9A	0	1	0	1	1	1	1	0	1	1	0	0	1	1	0	1	0	1	0	0	0	1	0	1	1	0	1	0	0	1	1	0	0	1	1	0	1	0	0	0	0	0	1	0
HT70	chronic infection	CF	2000-04-22	Hannover, Germany	7D9A	0	1	0	1	1	1	1	0	1	1	0	0	1	1	0	1	0	1	0	0	0	1	0	1	1	0	1	0	0	1	1	0	0	1	1	0	1	0	0	0	0	0	1	0
HT71	chronic infection	CF	2000-04-22	Hannover, Germany	7D9A	0	1	0	1	1	1	1	0	1	1	0	0	1	1	0	1	0	1	0	0	0	1	0	1	1	0	1	0	0	1	1	0	0	1	1	0	1	0	0	0	0	0	1	0
HT78	chronic infection	CF	2001-01-30	Hannover, Germany	7D9A	0	1	0	1	1	1	1	0	1	1	0	0	1	1	0	1	0	1	0	0	0	1	0	1	1	0	1	0	0	1	1	0	0	1	1	0	1	0	0	1	0	0	1	0
HT79	chronic infection	CF	2001-07-20	Hannover, Germany	7D9A	0	1	0	1	1	1	1	0	1	1	0	0	1	1	0	1	0	1	0	0	0	1	0	1	1	0	1	0	0	1	1	0	0	1	1	0	1	1	0	1	0	0	1	0
HT81	chronic infection	CF	2002-03-22	Hannover, Germany	7D9A	0	1	0	1	1	1	1	0	1	1	0	0	1	1	0	1	0	1	0	0	0	1	0	1	1	0	1	0	0	1	1	0	0	1	1	0	1	1	0	1	0	0	1	0
HT87	chronic infection	CF	2003-10-22	Hannover, Germany	7D9A	0	1	0	1	1	1	1	0	1	1	0	0	1	1	0	1	0	1	0	0	0	1	0	1	1	0	1	0	0	1	1	0	0	1	1	0	1	0	0	0	0	0	1	0
HT9	chronic infection	CF	1986-03-11	Hannover, Germany	7D9A	0	1	0	1	1	1	1	0	1	1	0	0	1	1	0	1	0	1	0	0	0	1	0	1	1	0	1	0	0	1	1	0	0	1	1	0	1	0	0	0	0	0	1	0
HT91	chronic infection	CF	2004-09-01	Hannover, Germany	7D9A	0	1	0	1	1	1	1	0	1	1	0	0	1	1	0	1	0	1	0	0	0	1	0	1	1	0	1	0	0	1	1	0	0	0	1	0	1	0	0	0	0	0	1	0
HT93	chronic infection	CF	2004-01-28	Hannover, Germany	7D9A	0	1	0	1	1	1	1	0	1	1	0	0	1	1	0	1	0	1	0	0	0	1	0	1	1	0	1	0	0	1	1	0	0	0	1	0	1	0	0	0	0	0	1	0
MCF1014	chronic infection	CF	2007-11-21	Israel	7D9A	0	1	0	1	1	1	1	0	1	1	0	0	1	1	0	1	0	1	0	0	0	1	0	1	1	0	1	0	0	1	1	0	0	1	1	0	1	0	0	1	0	0	1	0
MCF305	chronic infection	CF	2006-11-30	Munich, Germany	7D9A	0	1	0	1	1	1	1	0	1	1	0	0	1	1	0	1	0	1	0	0	0	1	0	1	0	0	1	0	0	1	1	0	0	1	0	0	1	1	1	1	0	0	1	0
MCF955	chronic infection	CF	2007-12-18	Munich, Germany	7D9A	0	1	0	1	1	1	1	0	1	1	0	0	1	1	0	1	0	1	0	0	0	1	0	1	1	0	1	0	0	1	1	0	0	0	1	0	1	0	0	1	0	0	1	0
WM1	chronic infection	CF	1985-09-24	Hannover, Germany	7D9A	0	1	0	1	1	1	1	0	1	1	0	0	1	1	0	1	0	1	0	0	1	1	0	1	1	0	1	1	0	1	1	0	0	1	1	0	1	1	0	1	0	0	1	0
WM2	chronic infection	CF	1986-03-11	Hannover, Germany	7D9A	0	1	0	1	1	1	1	0	1	1	0	0	1	1	0	1	0	1	0	0	1	1	0	1	1	0	1	1	0	1	1	0	0	1	1	0	1	1	0	1	0	0	1	0
WM4	chronic infection	CF	1986-10-30	Hannover, Germany	7D9A	0	1	0	1	1	1	1	0	1	1	0	0	1	1	0	1	0	1	0	0	0	1	0	1	1	0	1	0	0	1	1	0	0	1	1	0	1	1	0	1	0	0	1	0
WM5	chronic infection	CF	1987-01-27	Hannover, Germany	7D9A	0	1	0	1	1	1	1	0	1	1	0	0	1	1	0	1	0	1	0	0	0	1	0	1	1	0	1	0	0	1	1	0	0	1	1	0	1	0	0	0	0	0	1	0
Zw75_3	chronic infection	CF	1997-04-10	Jena, Germany	7D9A	0	1	0	1	1	1	1	0	1	1	0	0	1	1	0	1	0	1	0	0	0	1	0	1	1	0	1	0	0	1	1	0	0	0	1	0	1	0	1	0	0	0	0	0
MCF294	chronic infection	CF	2006-11-15	Israel	8012	1	0	0	0	0	0	0	0	0	0	0	0	1	0	1	1	0	0	0	0	1	1	0	0	1	1	1	1	0	0	0	0	0	1	1	0	0	1	0	1	0	0	0	0
MCF913	chronic infection	CF	2007-11-21	Israel	8012	1	0	0	0	0	0	0	0	0	0	0	0	1	0	1	1	0	0	0	0	1	0	0	0	1	1	1	1	0	0	0	0	0	1	1	0	1	1	0	1	0	0	1	0
120SE2	environmental	water	July 2008	Oker river, Peine, Germany	82BA	1	0	0	0	0	0	0	1	0	1	0	1	1	1	0	1	0	0	1	0	0	1	0	1	0	0	1	0	1	1	1	1	1	0	0	1	1	1	0	1	0	1	1	0
RP10	chronic infection	CF	1986-09-11	Hannover, Germany	8408	1	0	0	0	0	0	1	0	0	0	0	0	0	1	0	0	0	0	0	1	0	0	0	1	1	0	1	0	0	1	1	1	1	1	1	0	0	0	0	1	0	0	0	0
Pneumo62	chronic infection	bronchiectasis	2018-02-13	Hannover, Germany	840A	1	0	0	0	0	0	1	0	0	0	0	0	0	1	0	1	0	0	0	1	0	1	0	1	0	0	1	0	0	1	1	1	1	1	1	0	1	0	0	0	0	0	1	0
WU51_2	chronic infection	CF	2000-11-09	Bueckeburg, Germany	840A	1	0	0	0	0	0	1	0	0	0	0	0	0	1	0	1	0	0	0	1	0	0	0	1	0	0	1	0	1	0	0	0	0	1	0	0	1	0	0	1	0	0	1	1
27102	acute infection	lung infection (intubation)	2003 - 2005	Montauban, France	841E	1	0	1	0	0	0	1	0	0	0	0	0	1	1	0	1	0	0	1	0	0	1	0	1	1	1	1	0	1	1	1	1	1	0	0	0	0	0	0	1	0	0	0	0
012SC3	environmental	water	July 2008	Weser river, Hann. Muenden, Germany	841E	1	0	1	0	0	0	1	0	0	0	0	0	1	1	0	1	0	0	1	0	0	1	0	1	1	1	1	0	1	1	1	1	1	0	0	0	0	0	0	1	0	0	0	0
1133-79	chronic infection	CF	1979	Copenhagen, Denmark	841E	1	0	1	0	0	0	1	0	0	0	0	0	1	1	0	1	0	0	1	0	0	1	0	1	1	1	1	0	1	1	1	1	1	1	0	0	0	0	0	1	0	0	0	1
14821-78	chronic infection	CF	1978	Copenhagen, Denmark	841E	1	0	1	0	0	0	1	0	0	0	0	0	1	1	0	1	0	0	1	0	0	1	0	1	1	1	1	0	1	1	1	1	1	1	0	0	0	0	0	1	0	0	0	0
27102 J-1 A	acute infection	lung infection (intubation)	2003 - 2005	Montauban, France	841E	1	0	1	0	0	0	1	0	0	0	0	0	1	1	0	1	0	0	1	0	0	1	0	1	1	1	1	0	1	1	1	1	1	0	0	0	0	0	0	1	0	0	0	0
27102 J-1 B	acute infection	lung infection (intubation)	2003 - 2005	Montauban, France	841E	1	0	1	0	0	0	1	0	0	0	0	0	1	1	0	1	0	0	1	0	0	1	0	1	1	1	1	0	1	1	1	1	1	0	0	0	0	0	0	1	0	0	0	0
UTI-13	acute infection	urinary tract infection	2006 - 2007	Munich, Germany	8422	1	0	0	0	0	0	1	0	0	0	0	1	0	0	1	1	0	1	0	0	0	1	0	0	0	0	1	0	0	0	0	0	0	0	0	0	0	0	0	0	0	0	0	0
AK115	chronic infection	CF	2010-08-25	Hannover, Germany	842A	1	0	0	0	0	0	1	0	0	0	0	1	0	1	0	1	0	0	0	1	0	1	0	1	0	0	0	0	1	1	1	0	0	0	0	0	0	0	0	0	0	0	0	0
HCF5	chronic infection	CF	1998	Hannover, Germany	842A	1	0	0	0	0	0	1	0	0	0	0	1	0	1	0	1	0	0	0	1	0	1	0	1	1	1	0	0	0	1	1	0	0	0	0	0	0	0	0	0	0	0	0	0
BP35	environmental	pepper plant	unknown	India	843A	1	0	0	0	0	0	1	0	0	0	0	1	1	1	0	1	0	0	0	1	0	1	0	1	0	0	0	0	1	1	1	0	0	0	0	0	0	0	0	0	0	0	0	0
HCF55	chronic infection	CF	1999	Hannover, Germany	859A	1	0	0	0	0	0	1	0	1	1	0	0	1	1	0	1	0	0	1	0	0	1	0	1	0	0	1	0	1	1	1	0	0	0	0	0	0	1	0	1	0	0	0	0
MCF1009	chronic infection	CF	2007-11-21	Israel	859A	1	0	0	0	0	0	1	0	1	1	0	0	1	1	0	1	0	0	1	0	0	1	0	1	0	0	1	0	1	1	1	0	0	0	0	0	0	0	0	1	0	0	0	0
MCF395	chronic infection	CF	2007-02-02	Israel	859A	1	0	0	0	0	0	1	0	1	1	0	0	1	1	0	1	0	0	1	0	0	1	0	1	0	1	1	0	1	1	1	0	0	0	0	0	0	0	0	0	0	0	0	0
13111	acute infection	lung infection (intubation)	2003 - 2005	Limoges, France	85AA	1	0	0	0	0	0	1	0	1	1	0	1	0	1	0	1	0	0	0	1	0	1	0	1	1	0	0	0	0	1	1	0	0	1	1	0	1	0	0	1	0	0	1	0
012D1	environmental	water	October 2007	Weser river, Hann. Muenden, Germany	85AA	1	0	0	0	0	0	1	0	1	1	0	1	0	1	0	1	0	0	0	1	0	1	0	1	0	1	0	0	1	1	1	0	0	0	0	0	0	0	0	1	0	0	0	0
055E1	environmental	water	October 2007	Weser river, Hess. Oldendorf, Germany	85AA	1	0	0	0	0	0	1	0	1	1	0	1	0	1	0	1	0	0	0	1	0	1	1	1	1	0	0	0	1	1	1	0	0	0	0	0	0	0	0	1	0	0	0	0
055E2	environmental	water	October 2007	Weser river, Hess. Oldendorf, Germany	85AA	1	0	0	0	0	0	1	0	1	1	0	1	0	1	0	1	0	0	0	1	0	1	1	1	1	0	0	0	1	1	1	0	0	0	0	0	0	0	0	1	0	0	0	0
110B14	environmental	water	October 2007	Oker river, Schwuelper, Germany	85AA	1	0	0	0	0	0	1	0	1	1	0	1	0	1	0	1	0	0	0	1	0	1	0	1	1	0	0	0	1	1	1	0	0	0	0	0	0	0	0	1	0	0	0	0
114F1	environmental	water	October 2007	Oker river, Boerssum, Germany	85AA	1	0	0	0	0	0	1	0	1	1	0	1	0	1	0	1	0	0	0	1	0	1	0	1	0	1	1	0	1	1	1	0	0	1	0	1	1	1	0	1	0	0	1	0
120D11	environmental	water	October 2007	Oker river, Peine, Germany	85AA	1	0	0	0	0	0	1	0	1	1	0	1	0	1	0	1	0	0	0	1	0	1	0	1	0	0	0	0	0	1	1	0	0	0	0	0	0	0	0	1	0	0	0	0
Psae1716	acute infection	ICU	2004-11-30	Freiburg, Germany	85AA	1	0	0	0	0	0	1	0	1	1	0	1	0	1	0	1	0	0	0	1	0	1	0	1	0	0	0	0	1	1	1	0	0	1	1	0	1	0	x	x	0	0	1	0
Psae1747	acute infection	ICU	2005-03-14	Freiburg, Germany	85AA	1	0	0	0	0	0	1	0	1	1	0	1	0	1	0	1	0	0	0	1	0	1	0	1	0	0	0	0	1	1	1	0	0	1	1	0	1	0	x	x	0	0	1	0
Psae2136	acute infection	ICU	2005-11-24	Timisoara, Romania	85AA	1	0	0	0	0	0	1	0	1	1	0	1	0	1	0	1	0	0	0	1	0	1	0	1	0	0	0	0	1	1	1	0	0	1	1	0	1	0	x	x	0	0	1	0
U003A	chronic infection	CF	unknown	Hobart, Australia	85AA	1	0	0	0	0	0	1	0	1	1	0	1	0	1	0	1	0	0	0	0	0	1	0	1	0	0	0	0	0	1	1	0	0	0	0	0	0	0	0	0	0	0	0	0
U018A	chronic infection	CF	unknown	Hobart, Australia	85AA	1	0	0	0	0	0	1	0	1	1	0	1	0	1	0	1	0	0	0	0	0	1	0	1	0	0	0	0	0	1	1	0	0	0	0	0	0	0	0	0	0	0	0	0
UTI-14	acute infection	urinary tract infection	2006 - 2007	Munich, Germany	85AA	1	0	0	0	0	0	1	0	1	1	0	1	0	1	0	1	0	0	0	0	0	1	0	1	0	0	0	0	0	1	1	0	0	0	0	0	0	0	0	0	0	0	0	0
Zw58_1	chronic infection	CF	1997-04-03	Erlangen, Germany	85AA	1	0	0	0	0	0	1	0	1	1	0	1	0	1	0	1	0	0	0	0	0	1	0	1	0	0	1	0	0	1	1	0	0	0	0	0	1	1	0	0	0	0	0	0
Pneumo21	chronic infection	bronchiectasis	2017-11-27	Hannover, Germany	8782	1	0	0	0	0	0	1	1	1	1	0	0	0	0	1	1	0	1	0	0	0	1	0	0	0	0	1	1	0	0	0	0	0	1	0	0	0	0	0	0	0	0	0	0
Pneumo20	chronic infection	bronchiectasis	2017-11-27	Hannover, Germany	8799	1	0	0	0	0	0	1	1	1	1	0	0	1	1	0	0	1	1	0	0	0	1	0	0	0	0	1	1	0	0	0	0	0	1	0	1	0	0	0	0	0	0	0	0
01-067a	chronic infection	CF	unknown	Jena, Germany	882A	1	0	0	0	0	1	0	0	0	0	0	1	0	1	0	1	0	1	0	0	0	1	0	1	0	0	1	1	1	1	1	1	1	1	1	0	1	1	0	1	0	0	0	0
01-067b	chronic infection	CF	unknown	Jena, Germany	882A	1	0	0	0	0	1	0	0	0	0	0	1	0	1	0	1	0	1	0	0	0	1	0	1	0	0	1	1	1	1	1	1	1	1	1	0	1	1	0	1	0	0	0	0
012E6	environmental	water	October 2007	Weser river, Hann. Muenden, Germany	882A	1	0	0	0	0	1	0	0	0	0	0	1	0	1	0	1	0	1	0	0	0	1	0	1	1	1	1	1	1	1	1	1	1	1	0	0	0	0	0	1	0	0	0	0
3F5	acute infection	peritonitis/abscesses	2003 - 2005	Geneva, Switzerland	882A	1	0	0	0	0	1	0	0	0	0	0	1	0	1	0	1	0	1	0	0	0	1	0	1	1	0	1	1	1	1	1	1	1	1	1	0	1	1	0	1	0	0	0	0
MCF166	chronic infection	CF	2006-10-12	Munich, Germany	882A	1	0	0	0	0	1	0	0	0	0	0	1	0	1	0	1	0	1	0	0	0	1	0	1	0	0	1	1	0	1	1	1	1	1	1	0	1	1	1	1	0	0	1	1
MCF876	chronic infection	CF	2007-08-01	Munich, Germany	882A	1	0	0	0	0	1	0	0	0	0	0	1	0	1	0	1	0	1	0	0	0	1	0	1	0	0	1	1	1	1	1	1	1	1	1	0	1	1	1	1	0	0	1	1
Pneumo6	chronic infection	bronchiectasis	2017-11-10	Hannover, Germany	883A	1	0	0	0	0	1	0	0	0	0	0	1	1	1	0	1	0	1	0	0	0	1	0	1	0	0	1	1	1	1	1	1	1	1	1	0	0	1	0	0	0	0	0	0
702D4	environmental	water	October 2007	Weser river, Langwedel, Germany	885A	1	0	0	0	0	1	0	0	0	0	1	0	1	1	0	1	0	1	0	0	0	1	0	1	1	1	1	0	0	1	1	1	1	0	0	0	1	1	1	1	0	0	0	0
27056	chronic infection	CF	2006-09-07	Erlangen, Germany	8992	1	0	0	0	0	1	0	0	1	1	0	0	1	0	1	1	0	0	1	0	0	1	0	1	0	0	1	0	0	0	0	0	0	0	0	0	0	0	0	0	0	0	0	0
27059	chronic infection	CF	2006-09-07	Erlangen, Germany	8992	1	0	0	0	0	1	0	0	1	1	0	0	1	0	1	1	0	0	1	0	0	1	0	1	0	0	1	0	0	0	0	0	0	0	0	0	0	0	0	0	0	0	0	0
HCF20	chronic infection	CF	1998	Hannover, Germany	8A89	1	0	0	0	0	1	0	1	0	1	0	0	0	1	0	0	1	0	0	0	1	0	0	0	1	0	1	0	0	1	1	0	0	0	1	0	1	1	0	1	0	0	0	0
HCF171	chronic infection	CF	2002-01-15	Hannover, Germany	8ABE	1	0	1	0	0	1	0	1	0	1	0	1	1	1	0	1	0	0	1	0	0	1	0	1	1	1	1	0	1	1	1	1	1	0	0	0	0	1	0	1	0	0	0	0
HCF173	chronic infection	CF	2002-01-25	Hannover, Germany	8ABE	1	0	1	0	0	1	0	1	0	1	0	1	1	1	0	1	0	0	1	0	0	1	0	1	1	1	1	0	1	1	1	1	1	0	0	0	0	0	0	0	0	0	0	0
HCF174	chronic infection	CF	2002-01-29	Hannover, Germany	8ABE	1	0	1	0	0	1	0	1	0	1	0	1	1	1	0	1	0	0	1	0	0	1	0	1	1	1	1	0	1	1	1	1	1	0	0	0	0	0	0	0	0	0	0	0
HCF175	chronic infection	CF	2002-04-30	Hannover, Germany	8ABE	1	0	1	0	0	1	0	1	0	1	0	1	1	1	0	1	0	0	1	0	0	1	0	1	1	1	1	0	1	1	1	1	1	0	0	0	0	1	0	1	0	0	0	0
HCF176	chronic infection	CF	2002-04-30	Hannover, Germany	8ABE	1	0	1	0	0	1	0	1	0	1	0	1	1	1	0	1	0	0	1	0	0	1	0	1	1	1	1	0	1	1	1	1	1	1	0	0	0	0	0	1	0	0	0	0
HCF177	chronic infection	CF	2002-02-27	Hannover, Germany	8ABE	1	0	1	0	0	1	0	1	0	1	0	1	1	1	0	1	0	0	1	0	0	0	0	1	1	1	1	0	1	1	1	1	1	0	0	0	0	0	0	1	0	0	0	0
HCF178	chronic infection	CF	2002-02-27	Hannover, Germany	8ABE	1	0	1	0	0	1	0	1	0	1	0	1	1	1	0	1	0	0	1	0	0	1	0	1	1	1	1	0	1	1	1	1	1	0	0	0	0	1	0	1	0	0	0	0
HCF180	chronic infection	CF	2002-08-27	Hannover, Germany	8ABE	1	0	1	0	0	1	0	1	0	1	0	1	1	1	0	1	0	0	1	0	0	1	0	1	1	1	1	0	1	1	1	1	1	0	0	0	0	1	0	1	0	0	0	0
HCF182	chronic infection	CF	2002-04-03	Hannover, Germany	8ABE	1	0	1	0	0	1	0	1	0	1	0	1	1	1	0	1	0	0	1	0	0	1	0	1	1	1	1	0	1	1	1	1	1	0	0	0	0	0	0	0	0	0	0	0
HCF183	chronic infection	CF	2002-04-03	Hannover, Germany	8ABE	1	0	1	0	0	1	0	1	0	1	0	1	1	1	0	1	0	0	1	0	0	1	0	1	1	1	1	0	1	1	1	1	1	0	0	0	0	0	0	0	0	0	0	0
HCF184	chronic infection	CF	2002-10-04	Hannover, Germany	8ABE	1	0	1	0	0	1	0	1	0	1	0	1	1	1	0	1	0	0	1	0	0	1	0	1	1	1	1	0	1	1	1	1	1	0	0	0	0	0	0	0	0	0	0	0
HCF225	chronic infection	CF	2002-10-18	Hannover, Germany	8ABE	1	0	1	0	0	1	0	1	0	1	0	1	1	1	0	1	0	0	1	0	0	1	0	1	1	1	1	0	1	1	1	1	1	0	0	0	0	0	0	0	0	0	0	0
HCF228	chronic infection	CF	2002-05-16	Hannover, Germany	8ABE	1	0	1	0	0	1	0	1	0	1	0	1	1	1	0	1	0	0	1	0	0	1	0	1	1	1	1	0	1	1	1	1	1	0	0	0	0	0	0	0	0	0	0	0
HCF229	chronic infection	CF	2002-08-14	Hannover, Germany	8ABE	1	0	1	0	0	1	0	1	0	1	0	1	1	1	0	1	0	0	1	0	0	1	0	1	1	1	1	0	1	1	1	1	1	0	0	0	0	1	0	1	0	0	0	0
HCF230	chronic infection	CF	2002-06-10	Hannover, Germany	8ABE	1	0	1	0	0	1	0	1	0	1	0	1	1	1	0	1	0	0	1	0	0	1	0	1	1	1	1	0	1	1	1	1	1	0	0	0	0	0	0	0	0	0	0	0
HCF231	chronic infection	CF	2002-09-02	Hannover, Germany	8ABE	1	0	1	0	0	1	0	1	0	1	0	1	1	1	0	1	0	0	1	0	0	1	0	1	1	1	1	0	1	1	1	1	1	0	0	0	0	0	0	1	0	0	0	0
HCF233	chronic infection	CF	2002-03-01	Hannover, Germany	8ABE	1	0	1	0	0	1	0	1	0	1	0	1	1	1	0	1	0	0	1	0	0	1	0	1	1	1	1	0	1	1	1	1	1	0	0	0	0	0	0	0	0	0	0	0
HCF234	chronic infection	CF	2002-06-03	Hannover, Germany	8ABE	1	0	1	0	0	1	0	1	0	1	0	1	1	1	0	1	0	0	1	0	0	1	0	1	1	0	1	0	1	1	1	1	1	0	0	0	0	0	0	0	0	0	0	0
HCF235	chronic infection	CF	2002-06-03	Hannover, Germany	8ABE	1	0	1	0	0	1	0	1	0	1	0	1	1	1	0	1	0	0	1	0	0	1	0	1	1	0	1	0	1	1	1	1	1	0	0	0	0	0	0	0	0	0	0	0
HCF237	chronic infection	CF	2002-09-16	Hannover, Germany	8ABE	1	0	1	0	0	1	0	1	0	1	0	1	1	1	0	1	0	0	1	0	0	1	0	1	1	1	1	0	1	1	1	1	1	0	0	0	0	0	0	1	0	0	0	0
HCF328	chronic infection	CF	2003-07-19	Hannover, Germany	8ABE	1	0	1	0	0	1	0	1	0	1	0	1	1	1	0	1	0	0	1	0	0	1	0	1	1	1	1	0	1	1	1	1	1	0	0	0	0	0	0	0	0	0	0	0
AI-12/vanSchayk4	animal infection	mink	unknown	Netherlands	8C1A	1	0	0	0	0	1	1	0	0	0	0	0	1	1	0	1	0	1	0	0	0	1	0	1	0	0	0	0	0	1	1	1	1	0	1	0	1	1	0	0	0	1	0	0
MCF134	chronic infection	CF	2006-09-28	Munich, Germany	8C1A	1	0	0	0	0	1	1	0	0	0	0	0	1	1	0	1	0	1	0	0	0	1	0	1	1	0	1	0	0	1	1	1	1	0	1	0	0	1	0	1	0	0	0	1
120A1	environmental	water	October 2007	Oker river, Peine, Germany	8C2A	1	0	0	0	0	1	1	0	0	0	0	1	0	1	0	1	0	0	0	0	1	1	0	0	0	0	1	0	1	1	1	1	1	0	0	0	0	0	0	1	0	0	0	0
2I1	acute infection	lung infection	2003 - 2005	Geneva, Switzerland	8C2A	1	0	0	0	0	1	1	0	0	0	0	1	0	1	0	1	0	0	0	0	1	1	0	0	0	0	1	0	1	1	1	1	1	0	0	0	0	0	0	1	0	0	0	0
CF-VW-3	chronic infection	CF	unknown	Rotterdam, Netherlands	8C2E	1	0	1	0	0	1	1	0	0	0	0	1	0	1	0	1	0	1	0	0	0	1	0	1	1	0	1	0	1	1	1	1	1	0	0	0	0	0	0	1	0	0	0	0
NCF014	acute infection	lung infection	unknown	Hobart, Australia	8C2E	1	0	1	0	0	1	1	0	0	0	0	1	0	1	0	1	0	0	1	0	0	1	0	1	1	0	1	0	1	1	1	1	1	1	0	0	1	0	0	1	0	0	0	0
EU1	chronic infection	CF	1990-09-26	Hannover, Germany	8C5E	1	0	1	0	0	1	1	0	0	0	1	0	1	1	0	1	0	0	1	0	0	1	0	0	0	0	1	0	1	1	1	0	0	0	0	0	0	0	0	0	0	0	0	0
EU1_1	chronic infection	CF	1990-09-26	Hannover, Germany	8C5E	1	0	1	0	0	1	1	0	0	0	1	0	1	1	0	1	0	0	1	0	0	1	0	0	0	0	1	0	1	1	1	0	0	0	0	0	0	0	0	0	0	0	0	0
KS1	chronic infection	CF	1990-11-10	Hannover, Germany	8C5E	1	0	1	0	0	1	1	0	0	0	1	0	1	1	0	1	0	0	1	0	0	1	0	0	0	0	1	0	1	1	1	1	1	0	0	0	0	0	0	0	0	0	0	0
KS12	chronic infection	CF	1996-07-26	Hannover, Germany	8C5E	1	0	1	0	0	1	1	0	0	0	1	0	1	1	0	1	0	0	1	0	0	1	0	0	0	0	0	0	1	1	1	1	1	0	0	0	0	0	0	0	0	0	0	0
KS19	chronic infection	CF	1999-04-22	Hannover, Germany	8C5E	1	0	1	0	0	1	1	0	0	0	1	0	1	1	0	1	0	0	1	0	0	1	0	0	0	0	0	0	1	1	1	1	1	0	0	0	0	0	0	0	0	0	0	0
KS2	chronic infection	CF	1990-11-10	Hannover, Germany	8C5E	1	0	1	0	0	1	1	0	0	0	1	0	1	1	0	1	0	0	1	0	0	1	0	0	0	0	1	0	1	1	1	1	1	0	0	0	0	0	0	0	0	0	0	0
KS21	chronic infection	CF	2000-06-27	Hannover, Germany	8C5E	1	0	1	0	0	1	1	0	0	0	1	0	1	1	0	1	0	0	1	0	0	1	0	0	0	0	0	0	1	1	1	1	1	0	0	0	0	0	0	0	0	0	0	0
KS5	chronic infection	CF	1993-02-01	Hannover, Germany	8C5E	1	0	1	0	0	1	1	0	0	0	1	0	1	1	0	1	0	0	1	0	0	1	0	0	0	0	1	0	1	1	1	1	1	0	0	0	0	0	0	0	0	0	0	0
KS6	chronic infection	CF	1993-09-06	Hannover, Germany	8C5E	1	0	1	0	0	1	1	0	0	0	1	0	1	1	0	1	0	0	1	0	0	1	0	0	0	0	0	0	1	1	1	1	1	0	0	0	0	0	0	0	0	0	0	0
KS7	chronic infection	CF	1994-05-04	Hannover, Germany	8C5E	1	0	1	0	0	1	1	0	0	0	1	0	1	1	0	1	0	0	1	0	0	1	0	0	0	0	0	0	1	1	1	1	1	0	0	0	0	0	0	0	0	0	0	0
406B1	environmental	water	October 2007	Weser river, Drakenburg, Germany	8D9A	1	0	0	0	0	1	1	0	1	1	0	0	1	1	0	1	0	1	0	0	0	1	0	1	1	0	0	0	1	1	1	1	1	0	0	0	0	0	0	1	0	0	0	0
110SB2	environmental	water	July 2008	Oker river, Schwuelper, Germany	8E9A	1	0	0	0	0	1	1	1	0	1	0	0	1	1	0	1	0	1	0	0	0	1	0	1	1	0	0	0	0	1	1	1	1	0	0	1	1	1	1	1	0	0	1	1
110SB6	environmental	water	July 2008	Oker river, Schwuelper, Germany	8E9A	1	0	0	0	0	1	1	1	0	1	0	0	1	1	0	1	0	1	0	0	0	1	0	1	1	0	0	0	0	1	1	1	1	0	0	1	1	1	1	1	0	0	1	1
20319180-1540	environmental	water	September 2003	Zenpukujii Pond, Tokyo, Japan	8E9A	1	0	0	0	0	1	1	1	0	1	0	0	1	1	0	1	0	1	0	0	0	1	0	1	1	1	0	0	0	1	1	1	1	0	0	0	0	0	0	1	0	0	0	0
20319185-1549	environmental	water	September 2003	Zenpukujii Pond, Tokyo, Japan	8E9A	1	0	0	0	0	1	1	1	0	1	0	0	1	1	0	1	0	1	0	0	0	1	0	1	1	1	0	0	0	1	1	1	1	0	0	0	0	0	0	1	0	0	0	0
702D2	environmental	water	October 2007	Weser river, Langwedel, Germany	8E9A	1	0	0	0	0	1	1	1	0	1	0	0	1	1	0	1	0	1	0	0	0	1	0	1	1	1	0	0	0	1	1	1	1	0	0	1	1	1	1	1	0	0	1	1
BS11	chronic infection	CF	1993-09-29	Hannover, Germany	8E9A	1	0	0	0	0	1	1	1	0	1	0	0	1	1	0	1	0	1	0	0	0	1	0	1	0	0	1	0	0	1	1	1	1	0	0	0	1	0	0	1	0	0	0	0
MCF288	chronic infection	CF	2006-11-23	Munich, Germany	8E9A	1	0	0	0	0	1	1	1	0	1	0	0	1	1	0	1	0	1	0	0	0	1	0	1	1	0	1	0	0	1	1	1	1	0	0	0	0	0	0	0	0	0	0	0
MCF289	chronic infection	CF	2006-11-23	Munich, Germany	8E9A	1	0	0	0	0	1	1	1	0	1	0	0	1	1	0	1	0	1	0	0	0	1	0	1	1	1	1	0	0	1	1	1	1	0	0	0	0	0	0	1	0	0	0	0
MCF290	chronic infection	CF	2006-11-23	Munich, Germany	8E9A	1	0	0	0	0	1	1	1	0	1	0	0	1	1	0	1	0	1	0	0	0	1	0	1	1	0	1	0	0	1	1	1	1	0	0	0	0	0	0	1	0	0	0	0
MCF77	chronic infection	CF	2006-09-20	Munich, Germany	8E9A	1	0	0	0	0	1	1	1	0	1	0	0	1	1	0	1	0	1	0	0	0	1	0	1	0	1	0	0	0	1	1	1	1	0	1	0	1	1	1	1	0	0	1	1
MCF78	chronic infection	CF	2006-09-20	Munich, Germany	8E9A	1	0	0	0	0	1	1	1	0	1	0	0	1	1	0	1	0	1	0	0	0	1	0	1	0	0	0	0	0	1	1	1	1	0	1	0	1	1	1	1	0	0	1	1
MCF79	chronic infection	CF	2006-09-20	Munich, Germany	8E9A	1	0	0	0	0	1	1	1	0	1	0	0	1	1	0	1	0	1	0	0	0	1	0	1	0	1	0	0	0	1	1	1	1	0	1	0	1	1	1	1	0	0	1	1
NCF017	acute infection	kidney	unknown	Hobart, Australia	8E9A	1	0	0	0	0	1	1	1	0	1	0	0	1	1	0	1	0	1	0	0	0	1	0	1	1	1	1	0	0	1	1	1	1	1	1	0	1	0	0	1	0	0	1	0
Pneumo59	chronic infection	bronchiectasis	2018-02-02	Hannover, Germany	9421	1	0	0	0	1	0	1	0	0	0	0	1	0	0	1	0	1	1	0	0	0	1	0	1	1	0	1	0	1	0	0	0	0	1	1	1	1	0	0	0	0	0	1	0
39008	acute infection	keratitis	2003	Liverpool, Great Britain	9429	1	0	0	0	1	0	1	0	0	0	0	1	0	1	0	0	1	0	1	0	0	1	0	1	1	1	0	1	0	1	1	0	0	1	1	0	0	0	0	1	0	0	0	0
48017	acute infection	keratitis	2003	London, Great Britain	9429	1	0	0	0	1	0	1	0	0	0	0	1	0	1	0	0	1	0	1	0	0	1	0	1	1	1	0	0	0	1	1	0	0	1	1	0	0	1	0	1	0	0	0	0
UTI-36	acute infection	urinary tract infection	2006 - 2007	Munich, Germany	9429	1	0	0	0	1	0	1	0	0	0	0	1	0	1	0	0	1	0	1	0	0	1	0	0	1	0	0	0	1	1	1	0	0	0	1	1	1	1	1	0	0	0	1	1
Pneumo31	chronic infection	bronchiectasis	2017-12-07	Hannover, Germany	942A	1	0	0	0	1	0	1	0	0	0	0	1	0	1	0	1	0	1	0	0	0	0	0	0	0	0	1	0	1	1	1	1	1	1	0	0	0	0	0	0	0	0	1	0
Pneumo78a	chronic infection	bronchiectasis	2018-02-23	Hannover, Germany	9468	1	0	0	0	1	0	1	0	0	0	1	1	0	1	0	0	0	0	0	1	0	1	0	1	0	0	0	0	1	1	1	1	1	0	0	0	0	0	0	0	0	0	0	0
MCF178	chronic infection	CF	2006-10-19	Munich, Germany	949A	1	0	0	0	1	0	1	0	0	1	0	0	1	1	0	1	0	1	0	0	0	1	0	1	0	0	0	0	0	1	1	1	1	0	0	0	1	0	1	1	0	0	1	0
AC-UL-10	acute infection	human	unknown	Berlin, Germany	A00A	1	0	0	1	0	0	0	0	0	0	0	0	0	1	0	1	0	0	0	0	1	1	0	1	0	0	0	0	1	1	1	0	0	0	0	0	0	0	0	1	0	0	0	0
NN106	chronic infection	CF	2008-07-01	Hannover, Germany	A418	1	0	0	1	0	0	1	0	0	0	0	0	1	1	0	0	0	0	0	0	0	1	0	1	0	0	1	0	0	1	1	1	1	1	1	0	0	0	0	1	0	0	0	0
39050	acute infection	keratitis	2003	Bristol, Great Britain	A429	1	0	0	1	0	0	1	0	0	0	0	1	0	1	0	0	1	1	0	0	0	1	0	0	0	0	0	0	0	1	1	0	0	1	0	1	0	0	0	1	0	0	0	0
39098	acute infection	keratitis	2003	Moorfields, Great Britain	A429	1	0	0	1	0	0	1	0	0	0	0	1	0	1	0	0	1	1	0	0	0	1	0	1	1	1	0	0	0	1	1	0	0	0	1	0	1	1	1	1	0	0	1	1
39274	acute infection	keratitis	2003	Manchester, Great Britain	A429	1	0	0	1	0	0	1	0	0	0	0	1	0	1	0	0	1	1	0	0	0	1	0	0	1	0	0	0	0	1	1	0	0	1	0	1	0	0	0	1	0	0	0	0
39340	acute infection	keratitis	2003	Birmingham, Great Britain	A429	1	0	0	1	0	0	1	0	0	0	0	1	0	1	0	0	1	0	1	0	0	1	0	0	1	1	0	1	0	1	1	0	0	1	0	0	0	0	0	1	0	0	0	0
39386	acute infection	keratitis	2003	Bristol, Great Britain	A429	1	0	0	1	0	0	1	0	0	0	0	1	0	1	0	0	1	1	0	0	0	1	0	0	0	0	0	0	0	1	1	0	0	1	0	1	0	0	0	1	0	0	0	0
13P14PA	chronic infection	COPD	2000-03-27	Buffalo, USA	A429	1	0	0	1	0	0	1	0	0	0	0	1	0	1	0	0	1	1	0	0	0	1	0	0	0	0	0	1	0	1	1	0	0	1	1	0	0	0	0	1	0	0	1	0
HCF101	chronic infection	CF	2000-12-04	Hannover, Germany	A429	1	0	0	1	0	0	1	0	0	0	0	1	0	1	0	0	1	0	0	1	0	0	0	0	0	0	0	1	1	0	0	0	0	1	0	0	0	1	1	1	0	0	0	0
PA103	chronic infection?	human	≤ 1965	unknown	A429	1	0	0	1	0	0	1	0	0	0	0	1	0	1	0	0	1	1	0	0	0	1	0	0	0	0	0	1	0	1	1	0	0	1	0	0	1	1	0	0	0	0	0	0
Pneumo69	chronic infection	bronchiectasis	2018-02-19	Hannover, Germany	A429	1	0	0	1	0	0	1	0	0	0	0	1	0	1	0	0	1	1	0	0	0	1	0	0	0	1	0	0	0	1	1	0	0	1	1	0	1	1	0	0	0	0	0	0
Zw48	chronic infection	CF	1997-02-05	Verona, Italy	A5AA	1	0	0	1	0	0	1	0	1	1	0	1	0	1	0	1	0	0	0	1	0	1	0	1	1	1	0	0	0	1	1	0	0	0	0	0	0	0	0	0	0	0	0	0
Zw49_1	chronic infection	CF	1997-02-05	Verona, Italy	A5AA	1	0	0	1	0	0	1	0	1	1	0	1	0	1	0	1	0	0	0	1	0	1	0	1	1	1	0	0	1	1	1	0	0	0	0	0	0	0	0	0	0	0	0	0
Zw49_2	chronic infection	CF	1997-02-05	Verona, Italy	A5AA	1	0	0	1	0	0	1	0	1	1	0	1	0	1	0	1	0	0	0	1	0	1	0	1	1	1	0	0	0	1	1	0	0	0	0	0	0	0	0	0	0	0	0	0
MCF389	chronic infection	CF	2007-02-02	Munich, Germany	A61A	1	0	0	1	0	0	1	1	0	0	0	0	1	1	0	1	0	1	0	0	0	1	0	0	0	0	0	0	1	1	1	1	1	0	0	0	0	0	0	1	0	0	0	0
MCF558	chronic infection	CF	2007-02-22	Israel	A61A	1	0	0	1	0	0	1	1	0	0	0	0	1	1	0	1	0	1	0	0	0	1	0	0	1	1	0	0	1	1	1	1	1	0	0	0	0	0	0	1	0	0	0	0
MCF104	chronic infection	CF	2006-09-27	Munich, Germany	A812	1	0	0	1	0	1	0	0	0	0	0	0	1	0	1	1	0	0	0	0	1	0	0	0	1	0	1	1	0	0	0	0	0	0	1	0	0	0	0	1	0	0	0	0
MCF106	chronic infection	CF	2006-09-27	Munich, Germany	A812	1	0	0	1	0	1	0	0	0	0	0	0	1	0	1	1	0	0	0	0	1	1	0	0	1	0	1	1	0	0	0	0	0	0	1	0	0	0	0	1	0	0	0	0
AES1	chronic infection	CF	2000 - 2001	Sydney, Australien	A82A	1	0	0	1	0	1	0	0	0	0	0	1	0	1	0	1	0	0	0	0	1	1	0	0	0	1	1	0	1	1	1	1	1	0	0	0	0	0	0	1	0	0	0	0
114A1	environmental	water	October 2007	Oker river, Boerssum, Germany	A99A	1	0	0	1	0	1	0	0	1	1	0	0	1	1	0	1	0	1	0	0	0	1	0	1	1	1	1	0	0	1	1	0	0	0	0	0	0	0	0	1	0	0	0	0
114A2	environmental	water	October 2007	Oker river, Boerssum, Germany	A99A	1	0	0	1	0	1	0	0	1	1	0	0	1	1	0	1	0	1	0	0	0	1	0	1	1	1	1	0	0	1	1	0	0	0	0	0	0	0	0	1	0	0	0	0
HCF238	chronic infection	CF	2002-08-23	Hannover, Germany	ABBA	1	0	0	1	0	1	0	1	1	1	0	1	1	1	0	1	0	0	1	0	0	1	0	1	1	0	1	0	1	1	1	1	1	1	0	0	0	0	0	1	0	0	0	0
Pneumo52	chronic infection	bronchiectasis	2018-01-18	Hannover, Germany	AC1A	1	0	0	1	0	1	1	0	0	0	0	0	1	1	0	1	0	0	0	0	1	1	0	0	0	0	1	0	1	1	1	1	1	0	0	0	0	0	0	0	0	0	0	0
22P2PA	chronic infection	COPD	1994-08-18	Buffalo, USA	AC22	1	0	0	1	0	1	1	0	0	0	0	1	0	0	1	1	0	0	0	1	0	1	1	0	1	1	1	1	1	1	1	0	1	1	0	0	0	0	0	1	0	0	0	0
AES3	chronic infection	CF	2002 - 2001	Sydney, Australien	AC22	1	0	0	1	0	1	1	0	0	0	0	1	0	0	1	1	0	0	0	1	0	1	0	1	0	0	1	0	0	0	0	0	0	0	0	0	0	0	0	1	0	0	0	0
48011	acute infection	keratitis	2003	Manchester, Great Britain	AC2A	1	0	0	1	0	1	1	0	0	0	0	1	0	1	0	1	0	0	1	0	0	0	0	0	1	0	1	0	0	1	1	0	0	0	0	0	1	1	0	1	0	1	0	0
12P3PA	chronic infection	COPD	1994-08-11	Buffalo, USA	AC2A	1	0	0	1	0	1	1	0	0	0	0	1	0	1	0	1	0	0	0	1	0	1	0	0	0	0	0	0	1	1	1	0	0	0	1	0	1	1	0	1	0	0	0	0
12P40PA	chronic infection	COPD	1997-07-10	Buffalo, USA	AC2A	1	0	0	1	0	1	1	0	0	0	0	1	0	1	0	1	0	0	0	1	0	1	0	0	0	0	1	0	1	1	1	0	0	0	1	0	1	1	0	1	0	0	0	0
12P60PA	chronic infection	COPD	1998-10-05	Buffalo, USA	AC2A	1	0	0	1	0	1	1	0	0	0	0	1	0	1	0	1	0	0	0	1	0	1	0	0	0	0	0	0	1	1	1	0	0	0	1	0	1	1	0	1	0	0	0	0
12P68PA	chronic infection	COPD	1999-03-03	Buffalo, USA	AC2A	1	0	0	1	0	1	1	0	0	0	0	1	0	1	0	1	0	0	0	1	0	1	0	0	0	0	1	0	1	1	1	0	0	0	1	0	1	1	0	1	0	0	0	0
12P85PA	chronic infection	COPD	2000-03-27	Buffalo, USA	AC2A	1	0	0	1	0	1	1	0	0	0	0	1	0	1	0	1	0	0	0	1	0	1	0	0	0	0	0	0	1	1	1	0	0	0	1	0	1	1	0	1	0	0	0	0
12P90PA	chronic infection	COPD	2000-07-06	Buffalo, USA	AC2A	1	0	0	1	0	1	1	0	0	0	0	1	0	1	0	1	0	0	0	1	0	1	0	0	0	0	0	0	1	1	1	0	0	0	1	0	1	1	0	1	0	0	0	0
13P15PA	chronic infection	COPD	2000-07-06	Buffalo, USA	AC2A	1	0	0	1	0	1	1	0	0	0	0	1	0	1	0	1	0	0	0	1	0	1	0	0	0	0	1	0	1	1	1	0	0	0	1	0	1	1	0	1	0	0	0	0
AI-4/Karenslong4	animal infection	mink	unknown	Netherlands	AC2A	1	0	0	1	0	1	1	0	0	0	0	1	0	1	0	1	0	0	1	0	0	1	0	0	0	0	0	0	0	1	1	1	1	0	0	0	0	0	0	0	0	0	0	0
AI-5/MB5841	animal infection	mink	unknown	Netherlands	AC2A	1	0	0	1	0	1	1	0	0	0	0	1	0	1	0	1	0	0	1	0	0	1	0	0	0	0	0	0	0	1	1	1	1	0	0	0	0	0	0	0	0	0	0	0
BW-PB-14	acute infection	burn wound infection	2008 - 2009	Siemianowice Slaskic, Poland	AC2A	1	0	0	1	0	1	1	0	0	0	0	1	0	1	0	1	0	0	0	0	0	1	0	0	1	0	1	0	0	1	1	0	0	1	1	0	1	1	1	1	0	0	1	0
EP2/01/92	animal infection	mink	< 1990	Sweden	AC2A	1	0	0	1	0	1	1	0	0	0	0	1	0	1	0	1	0	1	0	0	0	1	0	1	0	1	1	0	0	1	1	1	1	0	0	0	0	0	0	0	0	0	0	0
MCF287	chronic infection	CF	2006-11-15	Munich, Germany	AC2A	1	0	0	1	0	1	1	0	0	0	0	1	0	1	0	1	0	1	0	0	0	1	0	1	1	0	1	0	1	1	1	0	0	0	0	0	0	0	0	0	0	0	0	0
MCF92	chronic infection	CF	2006-09-15	Munich, Germany	AC2A	1	0	0	1	0	1	1	0	0	0	0	1	0	1	0	1	0	1	0	0	0	1	0	1	1	0	1	0	1	1	1	0	0	0	0	0	0	0	0	1	0	0	0	0
Zw31	chronic infection	CF	1997-01-29	Wels, Austria	AC2E	1	0	1	1	0	1	1	0	0	0	0	1	0	1	0	1	0	0	0	0	1	1	0	1	0	0	0	0	1	1	1	1	1	0	0	0	1	0	1	1	0	0	1	0
Zw32_2	chronic infection	CF	1997-01-29	Wels, Austria	AC2E	1	0	1	1	0	1	1	0	0	0	0	1	0	1	0	1	0	0	0	0	1	1	0	1	0	0	0	0	1	1	1	1	1	0	0	0	1	0	1	1	0	0	0	0
E4	environmental	plant surface	unknown	Italy	AC42	1	0	0	1	0	1	1	0	0	0	1	0	0	0	1	1	0	1	0	0	0	1	0	1	0	0	1	0	1	0	0	0	0	0	0	0	0	0	0	1	0	0	0	0
Zw70_1	chronic infection	CF	1997-04-08	Cologne, Germany	AC4A	1	0	0	1	0	1	1	0	0	0	1	0	0	1	0	1	0	1	0	0	0	1	0	1	1	1	1	0	0	1	1	1	1	0	0	0	0	0	1	0	0	0	0	0
HCF467	chronic infection	CF	2004-11-25	Hannover, Germany	AC9A	1	0	0	1	0	1	1	0	0	1	0	0	1	1	0	1	0	1	0	0	0	1	0	1	1	0	1	0	0	1	1	0	0	0	0	0	0	0	0	1	0	0	1	0
HCF470	chronic infection	CF	2005-03-18	Hannover, Germany	AC9A	1	0	0	1	0	1	1	0	0	1	0	0	1	1	0	1	0	1	0	0	0	1	0	1	1	0	1	0	0	1	1	0	0	0	0	0	0	0	0	0	0	0	1	0
M82A.3	animal infection	animal feces	unknown	Colombia	AC9A	1	0	0	1	0	1	1	0	0	1	0	0	1	1	0	1	0	1	0	0	0	1	0	1	1	1	1	0	1	1	1	1	1	0	0	1	0	0	0	1	0	0	0	0
MCF303	chronic infection	CF	2006-11-29	Munich, Germany	AC9A	1	0	0	1	0	1	1	0	0	1	0	0	1	1	0	1	0	0	0	0	0	0	0	1	1	0	1	0	0	1	1	0	0	0	0	0	0	0	0	1	0	0	0	0
MCF304	chronic infection	CF	2006-11-29	Munich, Germany	AC9A	1	0	0	1	0	1	1	0	0	1	0	0	1	1	0	1	0	1	0	0	0	0	0	1	1	0	0	0	0	1	1	0	0	0	0	0	0	0	0	1	0	0	0	0
MF1	chronic infection	CF	1986-04-07	Bremen, Germany	AC9A	1	0	0	1	0	1	1	0	0	1	0	0	1	1	0	1	0	1	0	0	0	1	0	1	1	0	1	0	0	1	1	0	0	0	0	0	0	0	0	0	0	0	1	0
MF2	chronic infection	CF	1986-04-07	Bremen, Germany	AC9A	1	0	0	1	0	1	1	0	0	1	0	0	1	1	0	1	0	1	0	0	0	1	0	1	1	0	1	0	0	1	1	0	0	0	0	0	0	0	0	0	0	0	1	0
MF24	chronic infection	CF	1989-01-20	Bremen, Germany	AC9A	1	0	0	1	0	1	1	0	0	1	0	0	1	1	0	1	0	1	0	0	0	1	0	1	1	0	1	0	0	1	1	0	0	0	0	0	0	0	0	0	0	0	1	0
MF26	chronic infection	CF	1989-09-06	Bremen, Germany	AC9A	1	0	0	1	0	1	1	0	0	1	0	0	1	1	0	1	0	1	0	0	0	1	0	1	1	0	1	0	0	1	1	0	0	0	0	0	0	0	0	0	0	0	1	0
MF50	chronic infection	CF	1996-05-17	Bremen, Germany	AC9A	1	0	0	1	0	1	1	0	0	1	0	0	1	1	0	1	0	1	0	0	0	1	0	1	1	0	1	0	0	1	1	0	0	0	0	0	0	0	0	0	0	0	1	0
MF51	chronic infection	CF	1996-05-17	Bremen, Germany	AC9A	1	0	0	1	0	1	1	0	0	1	0	0	1	1	0	1	0	1	0	0	0	1	0	1	1	0	1	0	0	1	1	0	0	0	0	0	0	0	0	0	0	0	1	0
MF51_1	chronic infection	CF	1996-05-17	Bremen, Germany	AC9A	1	0	0	1	0	1	1	0	0	1	0	0	1	1	0	1	0	1	0	0	0	1	0	1	1	0	1	0	0	1	1	0	0	0	0	0	0	0	0	0	0	0	1	0
MF6	chronic infection	CF	1987-02-18	Bremen, Germany	AC9A	1	0	0	1	0	1	1	0	0	1	0	0	1	1	0	1	0	1	0	0	0	1	0	1	1	0	1	0	0	1	1	0	0	0	0	0	0	0	0	0	0	0	1	0
MF7	chronic infection	CF	1987	Bremen, Germany	AC9A	1	0	0	1	0	1	1	0	0	1	0	0	1	1	0	1	0	1	0	0	0	1	0	1	1	0	1	0	0	1	1	0	0	0	0	0	0	0	0	0	0	0	1	0
Pneumo60	chronic infection	bronchiectasis	2018-02-02	Hannover, Germany	AD92	1	0	0	1	0	1	1	0	1	1	0	0	1	0	1	1	0	0	0	1	0	1	0	0	1	1	1	1	1	0	0	0	0	0	1	0	1	1	0	0	0	0	0	0
Pneumo61	chronic infection	bronchiectasis	2018-02-02	Hannover, Germany	AD92	1	0	0	1	0	1	1	0	1	1	0	0	1	0	1	1	0	0	0	1	0	1	0	0	1	1	1	1	1	0	0	0	0	0	1	0	1	1	0	0	0	0	0	0
HCF331	chronic infection	CF	2003	Hannover, Germany	AD9E	1	0	1	1	0	1	1	0	1	1	0	0	1	1	0	1	0	1	0	0	0	1	0	1	1	1	0	0	1	1	1	0	0	0	0	0	0	0	0	0	0	0	0	0
HCF332	chronic infection	CF	2003	Hannover, Germany	AD9E	1	0	1	1	0	1	1	0	1	1	0	0	1	1	0	1	0	1	0	0	0	1	0	1	1	1	0	0	1	1	1	0	0	0	0	0	0	0	0	0	0	0	0	0
120B3	environmental	water	October 2007	Oker river, Peine, Germany	AE1A	1	0	0	1	0	1	1	1	0	0	0	0	1	1	0	1	0	1	0	0	0	1	0	0	1	1	0	0	1	1	1	0	0	0	0	0	0	0	0	1	0	0	0	0
429D1	environmental	water	October 2007	Weser river, Stroehen, Germany	AE1A	1	0	0	1	0	1	1	1	0	0	0	0	1	1	0	1	0	1	0	0	0	1	0	0	1	1	1	0	0	1	1	0	0	0	0	0	0	0	0	1	0	0	0	0
429E1	environmental	water	October 2007	Weser river, Stroehen, Germany	AE1A	1	0	0	1	0	1	1	1	0	0	0	0	1	1	0	1	0	1	0	0	0	1	0	0	1	1	0	0	0	1	1	0	0	0	0	0	0	0	0	1	0	0	0	0
HCF317	chronic infection	CF	2003-09-08	Hannover, Germany	AE1A	1	0	0	1	0	1	1	1	0	0	0	0	1	1	0	1	0	1	0	0	0	1	0	0	1	1	0	0	1	1	1	0	0	0	0	0	0	0	0	1	0	0	0	0
HCF411	chronic infection	CF	2004-08-18	Hannover, Germany	AE1A	1	0	0	1	0	1	1	1	0	0	0	0	1	1	0	1	0	1	0	0	0	1	0	0	1	1	0	0	1	1	1	0	0	0	0	0	0	0	0	1	0	0	0	0
MCF528	chronic infection	CF	2007-02-22	Israel	AE1A	1	0	0	1	0	1	1	1	0	0	0	0	1	1	0	1	0	1	0	0	0	1	0	0	1	1	0	0	1	1	1	0	0	0	0	0	0	0	0	1	0	0	0	0
MCF71	chronic infection	CF	2006-09-20	Munich, Germany	AE1A	1	0	0	1	0	1	1	1	0	0	0	0	1	1	0	1	0	1	0	0	0	1	0	0	1	1	1	0	1	1	1	0	0	1	0	0	0	0	0	1	0	0	0	0
MCF72	chronic infection	CF	2006-09-20	Munich, Germany	AE1A	1	0	0	1	0	1	1	1	0	0	0	0	1	1	0	1	0	1	0	0	0	1	0	0	1	1	1	0	1	1	1	0	0	0	0	0	0	0	0	1	0	0	0	0
MCF73	chronic infection	CF	2006-09-20	Munich, Germany	AE1A	1	0	0	1	0	1	1	1	0	0	0	0	1	1	0	1	0	1	0	0	0	1	0	0	1	1	1	0	1	1	1	0	0	0	0	0	0	0	0	1	0	0	0	0
1075A	chronic infection	CF	1992	Copenhagen, Denmark	AE9A	1	0	0	1	0	1	1	1	0	1	0	0	1	1	0	1	0	1	0	0	0	1	0	1	1	0	1	0	0	1	1	1	1	0	1	0	1	1	0	0	0	0	1	1
13087A-95	chronic infection	CF	1995	Copenhagen, Denmark	AE9A	1	0	0	1	0	1	1	1	0	1	0	0	1	1	0	1	0	1	0	0	0	1	0	1	1	0	1	0	0	1	1	1	1	0	1	0	1	1	0	0	0	0	1	1
13087B-95	chronic infection	CF	1995	Copenhagen, Denmark	AE9A	1	0	0	1	0	1	1	1	0	1	0	0	1	1	0	1	0	1	0	0	0	1	0	1	1	0	1	0	0	1	1	1	1	0	1	0	1	1	1	1	0	0	1	1
14565-91	chronic infection	CF	1991	Copenhagen, Denmark	AE9A	1	0	0	1	0	1	1	1	0	1	0	0	1	1	0	1	0	1	0	0	0	1	0	1	1	0	1	0	0	1	1	1	1	0	1	0	1	1	0	0	0	0	1	1
15061-78	chronic infection	CF	1978	Copenhagen, Denmark	AE9A	1	0	0	1	0	1	1	1	0	1	0	0	1	1	0	1	0	1	0	0	0	1	0	1	1	0	1	0	1	1	1	1	1	0	1	0	1	1	0	0	0	0	1	1
15720-80	chronic infection	CF	1980	Copenhagen, Denmark	AE9A	1	0	0	1	0	1	1	1	0	1	0	0	1	1	0	1	0	1	0	0	0	1	0	1	1	0	1	0	0	1	1	1	1	0	1	0	1	1	0	0	0	0	1	1
16001-80	chronic infection	CF	1980	Copenhagen, Denmark	AE9A	1	0	0	1	0	1	1	1	0	1	0	0	1	1	0	1	0	1	0	0	0	1	0	1	1	0	1	0	0	1	1	1	1	0	1	0	1	1	0	0	0	0	1	1
1910-79	chronic infection	CF	1979	Copenhagen, Denmark	AE9A	1	0	0	1	0	1	1	1	0	1	0	0	1	1	0	1	0	1	0	0	0	1	0	1	1	0	1	0	0	1	1	1	1	0	1	0	1	1	0	1	0	0	1	1
4640B-95	chronic infection	CF	1995	Copenhagen, Denmark	AE9A	1	0	0	1	0	1	1	1	0	1	0	0	1	1	0	1	0	1	0	0	0	1	0	1	1	0	1	0	0	1	1	1	1	0	1	0	1	1	1	1	0	0	1	1
4640C-95	chronic infection	CF	1995	Copenhagen, Denmark	AE9A	1	0	0	1	0	1	1	1	0	1	0	0	1	1	0	1	0	1	0	0	0	1	0	1	1	0	1	0	0	1	1	1	1	0	1	0	1	1	0	1	0	0	1	1
52214A-97	chronic infection	CF	1997	Copenhagen, Denmark	AE9A	1	0	0	1	0	1	1	1	0	1	0	0	1	1	0	1	0	1	0	0	0	1	0	1	1	0	1	0	0	1	1	1	1	0	1	0	1	1	1	0	0	0	1	1
70306A-99	chronic infection	CF	1999	Copenhagen, Denmark	AE9A	1	0	0	1	0	1	1	1	0	1	0	0	1	1	0	1	0	1	0	0	0	1	0	1	1	0	1	0	0	1	1	1	1	0	1	0	1	1	0	0	0	0	1	1
AI-6/4524	animal infection	mink	2004-10-05	Nordvac, Denmark	AE9A	1	0	0	1	0	1	1	1	0	1	0	0	1	1	0	1	0	1	0	0	0	1	0	1	1	1	0	0	0	1	1	1	1	0	0	0	0	0	0	0	0	0	0	0
HCF19	chronic infection	CF	1998	Hannover, Germany	AE9A	1	0	0	1	0	1	1	1	0	1	0	0	1	1	0	1	0	0	0	1	0	1	0	1	0	0	1	0	1	1	1	0	0	0	0	0	0	0	0	1	0	0	0	0
HCF43	chronic infection	CF	1998	Hannover, Germany	AE9A	1	0	0	1	0	1	1	1	0	1	0	0	1	1	0	1	0	0	0	1	0	1	0	1	0	0	1	0	1	1	1	0	0	0	0	0	0	0	0	0	0	0	0	0
HCF44	chronic infection	CF	1998	Hannover, Germany	AE9A	1	0	0	1	0	1	1	1	0	1	0	0	1	1	0	1	0	0	0	1	0	1	0	1	0	0	1	0	1	1	1	0	0	0	0	0	0	0	0	1	0	0	0	0
HCF48	chronic infection	CF	1999	Hannover, Germany	AE9A	1	0	0	1	0	1	1	1	0	1	0	0	1	1	0	1	0	0	0	1	0	1	0	1	0	0	1	0	1	1	1	0	0	0	0	0	0	1	0	1	0	0	0	0
22P13PA	chronic infection	COPD	1995-08-17	Buffalo, USA	AF92	1	0	0	1	0	1	1	1	1	1	0	0	1	0	1	1	0	0	1	0	0	1	0	1	1	1	1	1	1	1	0	0	0	1	0	0	0	0	0	1	0	0	1	0
BW-PB-3	acute infection	burn wound infection	2008 - 2009	Siemianowice Slaskic, Poland	AF92	1	0	0	1	0	1	1	1	1	1	0	0	1	0	1	1	0	0	1	0	0	1	0	1	0	0	1	1	1	0	0	0	0	0	1	0	1	1	0	0	0	0	1	0
6104	acute infection	lung infection (intubation)	2003 - 2005	Paris, France	AF9A	1	0	0	1	0	1	1	1	1	1	0	0	1	1	0	1	0	0	0	0	0	1	0	0	0	0	0	0	0	1	1	1	1	1	1	0	1	1	1	1	0	0	1	1
01052-006975	chronic infection	CF	2006-04-13	Jena, Germany	AF9A	1	0	0	1	0	1	1	1	1	1	0	0	1	1	0	1	0	0	1	0	0	1	0	0	0	0	0	0	0	1	1	1	1	0	1	0	1	1	1	1	0	0	1	1
01052-007019	chronic infection	CF	2006-04-14	Jena, Germany	AF9A	1	0	0	1	0	1	1	1	1	1	0	0	1	1	0	1	0	0	1	0	0	1	0	0	0	0	0	0	0	1	1	1	1	0	1	0	1	1	1	0	0	0	1	1
1D4	acute infection	lung infection	2003 - 2005	Geneva, Switzerland	AF9A	1	0	0	1	0	1	1	1	1	1	0	0	1	1	0	1	0	0	1	0	0	1	0	0	1	0	0	0	0	1	1	1	1	1	1	0	1	1	1	1	0	0	1	1
AA10	chronic infection	CF	1986-07-10	Hannover, Germany	AF9A	1	0	0	1	0	1	1	1	1	1	0	0	1	1	0	1	0	0	1	0	0	1	0	1	0	0	1	1	1	1	1	1	1	0	0	0	0	0	0	0	0	0	0	0
AA2	chronic infection	CF	1985-07-16	Hannover, Germany	AF9A	1	0	0	1	0	1	1	1	1	1	0	0	1	1	0	1	0	0	1	0	0	1	0	1	0	0	1	1	1	1	1	1	1	0	0	0	0	0	0	0	0	0	0	0
AA34	chronic infection	CF	1986-07-10	Hannover, Germany	AF9A	1	0	0	1	0	1	1	1	1	1	0	0	1	1	0	1	0	0	1	0	0	1	0	1	0	0	1	1	1	1	1	1	1	0	0	0	0	0	0	0	0	0	0	0
AA36	chronic infection	CF	1986-07-10	Hannover, Germany	AF9A	1	0	0	1	0	1	1	1	1	1	0	0	1	1	0	1	0	0	1	0	0	1	0	1	0	0	1	1	1	1	1	1	1	0	0	0	0	0	0	0	0	0	0	0
AA42	chronic infection	CF	1992-06-18	Hannover, Germany	AF9A	1	0	0	1	0	1	1	1	1	1	0	0	1	1	0	1	0	0	1	0	0	1	0	1	0	0	1	1	1	1	1	1	1	0	0	0	0	0	0	0	0	0	0	0
AA43	chronic infection	CF	1992-06-18	Hannover, Germany	AF9A	1	0	0	1	0	1	1	1	1	1	0	0	1	1	0	1	0	0	1	0	0	1	0	1	0	0	1	1	1	1	1	1	1	0	0	0	0	0	0	0	0	0	0	0
AA44	chronic infection	CF	1992-06-18	Hannover, Germany	AF9A	1	0	0	1	0	1	1	1	1	1	0	0	1	1	0	1	0	0	1	0	0	1	0	1	0	0	1	1	1	1	1	1	1	0	0	0	0	0	0	0	0	0	0	0
AA9	chronic infection	CF	1986-07-10	Hannover, Germany	AF9A	1	0	0	1	0	1	1	1	1	1	0	0	1	1	0	1	0	0	1	0	0	1	0	1	0	0	1	1	1	1	1	1	1	0	0	0	0	0	0	0	0	0	0	0
EU2	chronic infection	CF	1990-09-26	Hannover, Germany	AF9A	1	0	0	1	0	1	1	1	1	1	0	0	1	1	0	1	0	0	1	0	0	1	0	0	0	0	1	0	0	1	1	1	1	1	1	0	1	1	1	1	0	0	1	1
EU2_1	chronic infection	CF	1990-09-26	Hannover, Germany	AF9A	1	0	0	1	0	1	1	1	1	1	0	0	1	1	0	1	0	0	1	0	0	1	0	0	0	0	1	0	0	1	1	1	1	1	1	0	1	1	1	1	0	0	1	1
EU3	chronic infection	CF	1990-09-26	Hannover, Germany	AF9A	1	0	0	1	0	1	1	1	1	1	0	0	1	1	0	1	0	0	1	0	0	1	0	0	0	0	1	0	0	1	1	1	1	1	1	0	1	1	1	1	0	0	1	1
EU3_1	chronic infection	CF	1990-09-26	Hannover, Germany	AF9A	1	0	0	1	0	1	1	1	1	1	0	0	1	1	0	1	0	0	1	0	0	1	0	0	0	0	1	0	0	1	1	1	1	1	1	0	1	1	1	1	0	0	1	1
HCF368	chronic infection	CF	2004-05-13	Hannover, Germany	AF9A	1	0	0	1	0	1	1	1	1	1	0	0	1	1	0	1	0	0	1	0	0	1	0	0	1	1	0	0	0	1	1	1	1	0	0	0	0	0	0	0	0	0	0	0
MCF101	chronic infection	CF	2006-09-28	Munich, Germany	AF9A	1	0	0	1	0	1	1	1	1	1	0	0	1	1	0	1	0	0	1	0	0	1	0	0	0	0	0	0	0	1	1	1	1	0	1	0	1	1	1	0	0	0	1	1
MCF18	chronic infection	CF	2006-09-08	Munich, Germany	AF9A	1	0	0	1	0	1	1	1	1	1	0	0	1	1	0	1	0	0	1	0	0	1	0	0	1	0	0	0	0	1	1	1	1	1	1	0	1	1	1	1	0	0	1	1
MCF195	chronic infection	CF	2006-10-20	Munich, Germany	AF9A	1	0	0	1	0	1	1	1	1	1	0	0	1	1	0	1	0	0	1	0	0	1	0	0	1	0	0	0	0	1	1	1	1	1	1	0	1	1	0	1	0	0	1	1
MCF320	chronic infection	CF	2006-12-07	Munich, Germany	AF9A	1	0	0	1	0	1	1	1	1	1	0	0	1	1	0	1	0	0	1	0	0	1	0	0	1	0	0	0	0	1	1	1	1	0	0	0	0	0	0	1	0	0	0	0
MCF374	chronic infection	CF	2007-01-31	Munich, Germany	AF9A	1	0	0	1	0	1	1	1	1	1	0	0	1	1	0	1	0	0	1	0	0	1	0	0	0	0	0	0	0	1	1	1	1	1	1	0	1	1	1	0	0	0	1	1
MCF424	chronic infection	CF	2007-02-07	Munich, Germany	AF9A	1	0	0	1	0	1	1	1	1	1	0	0	1	1	0	1	0	0	1	0	0	1	0	0	0	0	0	0	0	1	1	1	1	1	1	0	1	0	0	1	0	0	1	0
UTI-17	acute infection	urinary tract infection	2006 - 2007	Munich, Germany	AF9A	1	0	0	1	0	1	1	1	1	1	0	0	1	1	0	1	0	0	1	0	0	1	0	0	0	1	0	0	0	1	1	1	1	0	1	0	1	1	1	0	0	0	1	1
110SA1	environmental	water	July 2008	Oker river, Schwuelper, Germany	AFBA	1	0	0	1	0	1	1	1	1	1	0	1	1	1	0	1	0	0	1	0	0	1	0	0	0	1	0	0	0	1	1	1	1	0	0	0	0	0	0	1	0	0	0	0
110SB5	environmental	water	July 2008	Oker river, Schwuelper, Germany	AFBA	1	0	0	1	0	1	1	1	1	1	0	1	1	1	0	1	0	0	1	0	0	1	0	0	0	1	0	0	0	1	1	1	1	0	0	0	0	0	0	1	0	0	0	0
110SC2	environmental	water	July 2008	Oker river, Schwuelper, Germany	AFBA	1	0	0	1	0	1	1	1	1	1	0	1	1	1	0	1	0	0	1	0	0	1	0	0	0	1	0	0	0	1	1	1	1	0	0	0	0	0	0	1	0	0	0	0
MCF199	chronic infection	CF	2006-10-18	Munich, Germany	AFBA	1	0	0	1	0	1	1	1	1	1	0	1	1	1	0	1	0	0	1	0	0	0	0	0	0	0	0	0	0	1	1	1	1	0	0	0	0	0	0	1	0	0	0	0
3F9	acute infection	urinary tract infection	2003 - 2005	Geneva, Switzerland	B01A	1	0	0	1	1	0	0	0	0	0	0	0	1	1	0	1	0	0	1	0	0	1	0	0	0	0	1	0	1	1	1	1	1	0	1	1	1	1	1	1	0	0	1	1
AC-BN-4	acute infection	human	unknown	Hungary	B01A	1	0	0	1	1	0	0	0	0	0	0	0	1	1	0	1	0	0	1	0	0	1	0	0	0	0	1	0	1	1	1	1	1	1	1	1	1	0	0	0	0	0	1	0
MCF190	chronic infection	CF	2006-10-18	Munich, Germany	B01A	1	0	0	1	1	0	0	0	0	0	0	0	1	1	0	1	0	0	0	0	1	1	0	0	1	0	1	0	0	1	1	1	1	0	1	0	0	0	1	1	0	0	0	0
120SF7	environmental	water	July 2008	Oker river, Peine, Germany	B020	1	0	0	1	1	0	0	0	0	0	0	1	0	0	1	0	0	0	0	1	0	0	0	1	1	1	0	0	0	0	0	0	0	0	0	1	1	1	0	1	0	0	0	0
429C3	environmental	water	October 2007	Weser river, Stroehen, Germany	B020	1	0	0	1	1	0	0	0	0	0	0	1	0	0	1	0	0	0	0	1	0	0	0	1	0	0	0	0	0	0	0	0	0	0	0	0	1	0	1	1	0	0	1	0
702SB3	environmental	water	July 2008	Weser river, Langwedel, Germany	B020	1	0	0	1	1	0	0	0	0	0	0	1	0	0	1	0	0	0	0	1	0	0	0	1	0	0	0	0	0	0	0	0	0	0	0	0	1	0	1	1	0	0	1	0
702SF3	environmental	water	July 2008	Weser river, Langwedel, Germany	B020	1	0	0	1	1	0	0	0	0	0	0	1	0	0	1	0	0	0	0	1	0	0	0	1	0	0	0	0	0	0	0	0	0	0	0	0	1	0	1	1	0	0	1	0
902SC3	environmental	water	July 2008	Weser river, Brake, Germany	B411	1	0	0	1	1	0	1	0	0	0	0	0	1	0	1	0	1	0	0	0	0	1	0	1	1	1	0	0	0	0	0	0	0	0	0	0	1	0	1	1	0	0	1	0
902SD3	environmental	water	July 2008	Weser river, Brake, Germany	B411	1	0	0	1	1	0	1	0	0	0	0	0	1	0	1	0	1	0	0	0	0	1	0	1	1	1	0	0	0	0	0	0	0	0	0	0	1	0	1	1	0	0	1	0
902SE2	environmental	water	July 2008	Weser river, Brake, Germany	B411	1	0	0	1	1	0	1	0	0	0	0	0	1	0	1	0	1	0	0	0	0	1	0	1	1	1	0	0	0	0	0	0	0	0	0	0	1	0	1	1	0	0	1	0
01048-006673	chronic infection	CF	2006-04-10	Jena, Germany	B420	1	0	0	1	1	0	1	0	0	0	0	1	0	0	1	0	0	1	0	0	0	0	0	1	1	0	0	0	0	0	0	0	0	0	0	0	1	0	1	1	0	0	0	0
01048-006677a	chronic infection	CF	2006-04-10	Jena, Germany	B420	1	0	0	1	1	0	1	0	0	0	0	1	0	0	1	0	0	1	0	0	0	0	0	1	1	0	0	0	0	0	0	0	0	0	0	0	1	0	1	1	0	0	0	0
01048-006677b	chronic infection	CF	2006-04-10	Jena, Germany	B420	1	0	0	1	1	0	1	0	0	0	0	1	0	0	1	0	0	1	0	0	0	0	0	1	1	0	0	0	0	0	0	0	0	0	0	0	1	0	1	1	0	0	0	0
01-050	chronic infection	CF	unknown	Jena, Germany	B420	1	0	0	1	1	0	1	0	0	0	0	1	0	0	1	0	0	1	0	0	0	0	0	1	0	0	0	0	0	0	0	0	0	0	0	0	1	0	1	1	0	0	1	0
01050-006694	chronic infection	CF	2006-04-10	Jena, Germany	B420	1	0	0	1	1	0	1	0	0	0	0	1	0	0	1	0	0	1	0	0	0	0	0	1	0	0	0	0	0	0	0	0	0	0	0	0	1	0	1	1	0	0	0	0
055D2	environmental	water	October 2007	Weser river, Hess. Oldendorf, Germany	B420	1	0	0	1	1	0	1	0	0	0	0	1	0	0	1	0	0	0	0	1	0	0	0	0	0	0	0	0	0	0	0	0	0	0	0	0	0	0	0	1	0	0	0	0
055D3	environmental	water	October 2007	Weser river, Hess. Oldendorf, Germany	B420	1	0	0	1	1	0	1	0	0	0	0	1	0	0	1	0	0	0	0	1	0	0	0	0	0	1	0	0	0	0	0	0	0	0	0	0	0	0	0	1	0	0	0	0
055D4	environmental	water	October 2007	Weser river, Hess. Oldendorf, Germany	B420	1	0	0	1	1	0	1	0	0	0	0	1	0	0	1	0	0	0	0	1	0	0	0	0	0	1	0	0	0	0	0	0	0	0	0	0	0	0	0	1	0	0	0	0
055E3	environmental	water	October 2007	Weser river, Hess. Oldendorf, Germany	B420	1	0	0	1	1	0	1	0	0	0	0	1	0	0	1	0	0	1	0	0	0	0	0	1	1	1	0	0	0	0	0	0	0	1	0	1	1	0	0	1	0	0	1	0
055E5	environmental	water	October 2007	Weser river, Hess. Oldendorf, Germany	B420	1	0	0	1	1	0	1	0	0	0	0	1	0	0	1	0	0	1	0	0	0	0	0	1	1	1	0	0	0	0	0	0	0	1	0	1	1	0	0	1	0	0	1	0
110D9	environmental	water	October 2007	Oker river, Schwuelper, Germany	B420	1	0	0	1	1	0	1	0	0	0	0	1	0	0	1	0	0	1	0	0	0	0	0	1	0	0	0	0	0	1	0	0	0	0	0	0	1	0	1	1	0	0	1	0
110E1	environmental	water	October 2007	Oker river, Schwuelper, Germany	B420	1	0	0	1	1	0	1	0	0	0	0	1	0	0	1	0	0	0	0	1	0	0	0	1	0	0	0	0	0	0	0	0	0	0	0	0	1	0	1	1	0	0	1	0
114SC3	environmental	water	July 2008	Oker river, Boerssum, Germany	B420	1	0	0	1	1	0	1	0	0	0	0	1	0	0	1	0	0	0	0	1	0	0	0	1	1	1	0	0	0	0	0	0	0	0	0	1	1	1	0	1	0	0	0	0
114SD2	environmental	water	July 2008	Oker river, Boerssum, Germany	B420	1	0	0	1	1	0	1	0	0	0	0	1	0	0	1	0	0	0	0	1	0	0	0	1	0	0	0	0	0	0	0	0	0	0	0	0	1	0	1	1	0	0	1	0
114SE2	environmental	water	July 2008	Oker river, Boerssum, Germany	B420	1	0	0	1	1	0	1	0	0	0	0	1	0	0	1	0	0	0	0	1	0	0	0	1	1	1	0	0	0	0	0	0	0	0	0	1	1	1	0	1	0	0	0	0
114SF1	environmental	water	July 2008	Oker river, Boerssum, Germany	B420	1	0	0	1	1	0	1	0	0	0	0	1	0	0	1	0	0	0	0	1	0	0	0	1	1	1	0	0	0	0	0	0	0	0	0	1	1	1	0	1	0	0	0	0
114SF4	environmental	water	July 2008	Oker river, Boerssum, Germany	B420	1	0	0	1	1	0	1	0	0	0	0	1	0	0	1	0	0	0	0	1	0	0	0	1	1	1	0	0	0	0	0	0	0	0	0	1	1	1	0	1	0	0	0	0
120C1	environmental	water	October 2007	Oker river, Peine, Germany	B420	1	0	0	1	1	0	1	0	0	0	0	1	0	0	1	0	0	1	0	0	0	0	0	1	1	1	0	0	0	0	0	0	0	0	0	0	0	0	0	0	0	0	0	0
120D10	environmental	water	October 2007	Oker river, Peine, Germany	B420	1	0	0	1	1	0	1	0	0	0	0	1	0	0	1	0	0	0	0	1	0	1	0	1	1	0	0	0	0	0	0	0	0	1	0	0	1	1	0	1	0	0	0	0
120D4	environmental	water	October 2007	Oker river, Peine, Germany	B420	1	0	0	1	1	0	1	0	0	0	0	1	0	0	1	0	0	0	0	1	0	0	0	1	1	0	0	0	0	0	0	0	0	0	0	0	0	0	0	1	0	0	0	0
120D5	environmental	water	October 2007	Oker river, Peine, Germany	B420	1	0	0	1	1	0	1	0	0	0	0	1	0	0	1	0	0	0	0	1	0	0	0	1	1	1	0	0	0	1	0	0	0	0	0	1	1	1	0	1	0	0	0	0
120D9	environmental	water	October 2007	Oker river, Peine, Germany	B420	1	0	0	1	1	0	1	0	0	0	0	1	0	0	1	0	0	0	0	1	0	0	0	1	1	1	0	0	0	0	0	0	0	0	0	1	1	1	0	1	0	0	0	0
120E4	environmental	water	October 2007	Oker river, Peine, Germany	B420	1	0	0	1	1	0	1	0	0	0	0	1	0	0	1	0	0	0	0	1	0	0	0	0	0	1	0	0	0	0	0	0	0	0	0	0	0	0	0	1	0	0	0	0
120E5	environmental	water	October 2007	Oker river, Peine, Germany	B420	1	0	0	1	1	0	1	0	0	0	0	1	0	0	1	0	0	0	0	1	0	0	0	0	0	1	0	0	0	0	0	0	0	0	0	0	0	0	0	0	0	0	0	0
120F2	environmental	water	October 2007	Oker river, Peine, Germany	B420	1	0	0	1	1	0	1	0	0	0	0	1	0	0	1	0	0	0	0	1	0	0	0	1	1	1	0	0	0	0	0	0	0	0	0	0	1	0	1	1	0	0	1	0
120SD3	environmental	water	July 2008	Oker river, Peine, Germany	B420	1	0	0	1	1	0	1	0	0	0	0	1	0	0	1	0	0	0	0	1	0	0	0	1	1	0	0	0	0	0	0	0	0	0	0	0	0	0	0	1	0	0	0	0
401D1	environmental	water	October 2007	Weser river, Allerbruch, Germany	B420	1	0	0	1	1	0	1	0	0	0	0	1	0	0	1	0	0	1	0	0	0	0	0	1	1	1	0	0	0	0	0	0	0	0	0	0	0	0	0	1	0	0	0	0
702E2	environmental	water	October 2007	Weser river, Langwedel, Germany	B420	1	0	0	1	1	0	1	0	0	0	0	1	0	0	1	0	0	0	0	1	0	0	0	0	0	0	0	0	0	0	0	0	0	0	0	0	0	0	0	1	0	0	0	0
706F1	environmental	water	October 2007	Aller river, Celle, Germany	B420	1	0	0	1	1	0	1	0	0	0	0	1	0	0	1	0	0	0	0	0	0	0	0	0	0	0	0	0	0	0	0	0	0	0	0	0	0	0	0	0	0	0	0	0
902SA1	environmental	water	July 2008	Weser river, Brake, Germany	B420	1	0	0	1	1	0	1	0	0	0	0	1	0	0	1	0	0	0	0	1	0	0	0	1	1	1	0	0	0	0	0	0	0	0	0	1	1	1	0	1	0	0	0	0
902SA3	environmental	water	July 2008	Weser river, Brake, Germany	B420	1	0	0	1	1	0	1	0	0	0	0	1	0	0	1	0	0	1	0	0	0	0	0	1	0	0	0	0	0	0	0	0	0	0	0	0	1	0	1	1	0	0	1	0
902SB2	environmental	water	July 2008	Weser river, Brake, Germany	B420	1	0	0	1	1	0	1	0	0	0	0	1	0	0	1	0	0	1	0	0	0	0	0	1	1	1	0	0	0	0	0	0	0	0	0	0	0	0	0	1	0	0	0	0
902SB3	environmental	water	July 2008	Weser river, Brake, Germany	B420	1	0	0	1	1	0	1	0	0	0	0	1	0	0	1	0	0	1	0	0	0	0	0	1	1	1	0	0	0	0	0	0	0	0	0	0	0	0	0	1	0	0	0	0
902SC1	environmental	water	July 2008	Weser river, Brake, Germany	B420	1	0	0	1	1	0	1	0	0	0	0	1	0	0	1	0	0	1	0	0	0	0	0	1	1	1	0	0	0	0	0	0	0	0	0	0	0	0	0	1	0	0	0	0
902SD1	environmental	water	July 2008	Weser river, Brake, Germany	B420	1	0	0	1	1	0	1	0	0	0	0	1	0	0	1	0	0	1	0	0	0	0	0	1	1	1	0	0	0	0	0	0	0	0	0	0	0	0	0	1	0	0	0	0
902SD2	environmental	water	July 2008	Weser river, Brake, Germany	B420	1	0	0	1	1	0	1	0	0	0	0	1	0	0	1	0	0	0	0	1	0	0	0	1	1	1	0	0	0	0	0	0	0	0	0	1	1	1	0	1	0	0	0	0
902SE3	environmental	water	July 2008	Weser river, Brake, Germany	B420	1	0	0	1	1	0	1	0	0	0	0	1	0	0	1	0	0	1	0	0	0	0	0	1	1	1	0	0	0	0	0	0	0	0	0	0	0	0	0	1	0	0	0	0
902SF2	environmental	water	July 2008	Weser river, Brake, Germany	B420	1	0	0	1	1	0	1	0	0	0	0	1	0	0	1	0	0	1	0	0	0	0	0	1	1	1	0	0	0	0	0	0	0	0	0	0	0	0	0	1	0	0	0	0
902SF3	environmental	water	July 2008	Weser river, Brake, Germany	B420	1	0	0	1	1	0	1	0	0	0	0	1	0	0	1	0	0	0	0	1	0	0	0	1	1	1	0	0	0	0	0	0	0	0	0	1	1	1	0	1	0	0	0	0
902SF4	environmental	water	July 2008	Weser river, Brake, Germany	B420	1	0	0	1	1	0	1	0	0	0	0	1	0	0	1	0	0	1	0	0	0	0	0	1	0	0	0	0	0	0	0	0	0	0	0	0	1	0	1	1	0	0	1	0
924D1	environmental	water	October 2007	Weser river, Brake, Germany	B420	1	0	0	1	1	0	1	0	0	0	0	1	0	0	1	0	0	1	0	0	0	0	0	1	1	1	0	0	0	0	0	0	0	0	0	0	0	0	0	0	0	0	0	0
924SA3	environmental	water	July 2008	Weser river, Brake, Germany	B420	1	0	0	1	1	0	1	0	0	0	0	1	0	0	1	0	0	0	0	1	0	0	0	1	1	1	0	0	0	0	0	0	0	0	0	0	0	0	0	1	0	0	0	0
924SB1	environmental	water	July 2008	Weser river, Brake, Germany	B420	1	0	0	1	1	0	1	0	0	0	0	1	0	0	1	0	0	0	0	1	0	0	0	1	1	1	0	0	0	0	0	0	0	0	0	0	0	0	0	1	0	0	0	0
924SD2	environmental	water	July 2008	Weser river, Brake, Germany	B420	1	0	0	1	1	0	1	0	0	0	0	1	0	0	1	0	0	0	0	1	0	0	0	1	1	1	0	0	0	0	0	0	0	0	0	0	0	0	0	1	0	0	0	0
924SD5	environmental	water	July 2008	Weser river, Brake, Germany	B420	1	0	0	1	1	0	1	0	0	0	0	1	0	0	1	0	0	0	0	1	0	0	0	1	1	1	0	0	0	0	0	0	0	0	0	0	0	0	0	1	0	0	0	0
924SF3	environmental	water	July 2008	Weser river, Brake, Germany	B420	1	0	0	1	1	0	1	0	0	0	0	1	0	0	1	0	0	0	0	1	0	0	0	1	1	1	0	0	0	0	0	0	0	0	0	0	0	0	0	1	0	0	0	0
924SF6	environmental	water	July 2008	Weser river, Brake, Germany	B420	1	0	0	1	1	0	1	0	0	0	0	1	0	0	1	0	0	0	0	1	0	0	0	1	1	1	0	0	0	0	0	0	0	0	0	0	0	0	0	1	0	0	0	0
AI-BN-11	acute infection	bovine infection	unknown	Hungary	B420	1	0	0	1	1	0	1	0	0	0	0	1	0	0	1	0	0	0	0	0	0	0	0	1	1	0	0	0	0	0	0	0	0	0	0	0	0	0	0	0	0	0	0	0
AI-BN-12	acute infection	bovine infection	unknown	Hungary	B420	1	0	0	1	1	0	1	0	0	0	0	1	0	0	1	0	0	0	0	1	0	0	0	1	1	1	0	0	0	0	0	0	0	0	0	0	1	1	0	0	0	0	0	0
AI-BN-13	acute infection	bovine infection	unknown	Hungary	B420	1	0	0	1	1	0	1	0	0	0	0	1	0	0	1	0	0	0	0	1	0	0	0	1	1	1	0	0	0	0	0	0	0	0	0	0	1	1	0	0	0	0	0	0
AI-BN-14	acute infection	bovine infection	unknown	Hungary	B420	1	0	0	1	1	0	1	0	0	0	0	1	0	0	1	0	0	0	0	1	0	0	0	1	1	1	1	0	0	1	0	0	0	0	1	0	1	1	0	0	0	0	0	0
HCF129	chronic infection	CF	2001-03-02	Hannover, Germany	B420	1	0	0	1	1	0	1	0	0	0	0	1	0	0	1	0	0	0	0	1	0	0	0	0	0	0	0	0	1	0	0	0	0	0	0	0	0	1	0	1	0	0	0	0
MCF138	chronic infection	CF	2006-10-05	Munich, Germany	B420	1	0	0	1	1	0	1	0	0	0	0	1	0	0	1	0	0	1	0	0	0	0	0	1	1	0	0	0	0	0	0	0	0	0	0	0	1	0	1	1	0	0	0	0
MCF144	chronic infection	CF	2006-10-06	Munich, Germany	B420	1	0	0	1	1	0	1	0	0	0	0	1	0	0	1	0	0	1	0	0	0	0	0	1	1	0	0	0	0	0	0	0	0	0	0	0	1	0	1	1	0	0	1	0
MCF198	chronic infection	CF	2006-10-24	Israel	B420	1	0	0	1	1	0	1	0	0	0	0	1	0	0	1	0	0	0	0	1	0	0	0	1	1	0	0	0	0	0	0	0	0	0	0	0	0	0	0	1	0	0	0	0
MCF274	chronic infection	CF	2006-11-15	Munich, Germany	B420	1	0	0	1	1	0	1	0	0	0	0	1	0	0	1	0	0	1	0	0	0	0	0	1	1	0	0	0	0	0	0	0	0	0	0	0	1	0	1	1	0	0	1	0
MCF309	chronic infection	CF	2006-11-23	Munich, Germany	B420	1	0	0	1	1	0	1	0	0	0	0	1	0	0	1	0	0	1	0	0	0	0	0	1	1	0	0	0	0	0	0	0	0	0	0	0	1	0	1	1	0	0	1	0
MCF325b	chronic infection	CF	2006-12-07	Munich, Germany	B420	1	0	0	1	1	0	1	0	0	0	0	1	0	0	1	0	0	1	0	0	0	0	0	1	0	0	0	0	0	0	0	0	0	0	0	0	0	0	1	1	0	0	0	0
MCF7	chronic infection	CF	2006-09-04	Munich, Germany	B420	1	0	0	1	1	0	1	0	0	0	0	1	0	0	1	0	0	1	0	0	0	0	0	1	1	0	0	0	0	0	0	0	0	0	0	0	1	1	1	1	0	0	0	0
MCF84	chronic infection	CF	2006-09-20	Munich, Germany	B420	1	0	0	1	1	0	1	0	0	0	0	1	0	0	1	0	0	1	0	0	0	0	0	1	1	0	0	0	0	0	0	0	0	0	0	0	1	0	1	1	0	0	1	0
MCF85	chronic infection	CF	2006-09-20	Munich, Germany	B420	1	0	0	1	1	0	1	0	0	0	0	1	0	0	1	0	0	1	0	0	0	0	0	1	1	0	0	0	0	0	0	0	0	0	0	0	1	0	1	1	0	0	1	0
Tasmania10	acute infection	urinary tract infection	unknown	Hobart, Australia	B420	1	0	0	1	1	0	1	0	0	0	0	1	0	0	1	0	0	0	0	1	0	0	0	1	0	1	0	0	0	0	0	0	0	0	0	0	0	0	0	1	0	0	0	0
Zw30	chronic infection	CF	1997-01-28	Innsbruck, Austria	B420	1	0	0	1	1	0	1	0	0	0	0	1	0	0	1	0	0	0	0	1	0	0	0	1	1	0	0	0	0	0	0	0	0	0	0	0	0	0	0	1	0	0	0	0
Pneumo66	chronic infection	bronchiectasis	2018-02-16	Hannover, Germany	B421	1	0	0	1	1	0	1	0	0	0	0	1	0	0	1	0	1	0	0	0	0	0	0	1	0	1	1	0	0	0	0	0	0	1	0	1	0	0	0	0	0	0	0	0
Pneumo67	chronic infection	bronchiectasis	2018-02-16	Hannover, Germany	B421	1	0	0	1	1	0	1	0	0	0	0	1	0	0	1	0	1	0	0	0	0	0	0	1	0	1	1	1	1	0	0	0	0	1	0	0	0	0	0	0	0	0	0	0
39047	acute infection	keratitis	2003	Bristol, Great Britain	B429	1	0	0	1	1	0	1	0	0	0	0	1	0	1	0	0	1	1	0	0	0	0	0	1	0	0	0	0	0	1	1	0	0	1	0	0	0	1	0	1	0	0	0	0
39092	acute infection	keratitis	2003	Moorfields, Great Britain	B429	1	0	0	1	1	0	1	0	0	0	0	1	0	1	0	0	1	0	0	0	1	1	0	0	1	0	0	0	0	1	1	0	0	0	1	0	1	0	0	1	0	0	1	0
39320	acute infection	keratitis	2003	Moorfields, Great Britain	B429	1	0	0	1	1	0	1	0	0	0	0	1	0	1	0	0	1	0	0	0	1	0	0	0	1	0	0	0	0	1	1	0	0	0	0	0	0	0	0	1	0	0	0	0
MCF31	chronic infection	CF	2006-09-07	Munich, Germany	B429	1	0	0	1	1	0	1	0	0	0	0	1	0	1	0	0	1	0	0	1	0	1	0	0	0	0	0	0	0	1	1	0	0	1	1	0	0	0	0	1	0	0	0	0
Pneumo103	chronic infection	bronchiectasis	2018-03-23	Hannover, Germany	B429	1	0	0	1	1	0	1	0	0	0	0	1	0	1	0	0	1	0	0	0	1	1	0	0	1	0	0	0	0	1	1	0	0	1	1	0	0	0	1	1	0	0	0	0
Pneumo113	chronic infection	bronchiectasis	2018-04-06	Hannover, Germany	B429	1	0	0	1	1	0	1	0	0	0	0	1	0	1	0	0	1	1	0	0	0	1	0	1	1	1	1	0	1	1	1	0	0	1	1	0	0	0	0	0	0	0	0	0
Pneumo87	chronic infection	bronchiectasis	2018-03-02	Hannover, Germany	B429	1	0	0	1	1	0	1	0	0	0	0	1	0	1	0	0	1	1	0	0	0	1	0	1	1	1	0	0	1	1	1	0	0	1	1	0	0	1	0	0	0	0	0	0
PT39	environmental	water	1990 - 1991	Ruhr river, Muelheim, Germany	B429	1	0	0	1	1	0	1	0	0	0	0	1	0	1	0	0	1	0	0	0	1	1	0	0	1	0	0	0	0	1	1	0	0	1	1	0	1	1	1	1	0	0	0	1
PT51	environmental	water	1990 - 1991	Ruhr river, Muelheim, Germany	B429	1	0	0	1	1	0	1	0	0	0	0	1	0	1	0	0	1	0	0	0	1	1	0	0	1	0	0	0	0	1	1	0	0	0	0	0	0	0	0	0	0	0	0	0
22398423-p4_2	environmental	water	June 2008	Mallorca, Spain	B42A	1	0	0	1	1	0	1	0	0	0	0	1	0	1	0	1	0	1	0	0	0	1	0	1	1	1	0	0	0	1	1	0	0	0	0	0	0	0	0	1	0	0	0	0
22398426-p4_3	environmental	water	June 2008	Mallorca, Spain	B42A	1	0	0	1	1	0	1	0	0	0	0	1	0	1	0	1	0	1	0	0	0	1	0	1	1	1	0	0	0	1	1	0	0	0	0	0	0	0	0	1	0	0	0	0
Pneumo76	chronic infection	bronchiectasis	2018-02-19	Hannover, Germany	B468	1	0	0	1	1	0	1	0	0	0	1	1	0	1	0	0	0	0	0	0	1	1	0	1	1	1	1	0	1	1	1	0	0	0	1	0	0	0	0	0	0	0	0	0
Pneumo77	chronic infection	bronchiectasis	2018-02-23	Hannover, Germany	B468	1	0	0	1	1	0	1	0	0	0	1	1	0	1	0	0	0	0	0	0	1	1	0	1	1	1	1	0	1	1	1	0	0	0	1	0	0	0	0	0	0	0	0	0
39299	acute infection	keratitis	2003	Moorfields, Great Britain	B469	1	0	0	1	1	0	1	0	0	0	1	1	0	1	0	0	1	0	1	0	0	1	1	0	0	0	0	0	0	1	1	0	0	0	0	0	0	0	0	1	0	0	0	0
UTI-30	acute infection	urinary tract infection	2006 - 2007	Munich, Germany	B469	1	0	0	1	1	0	1	0	0	0	1	1	0	1	0	0	1	0	0	0	0	1	0	0	0	0	0	0	0	1	1	0	0	0	1	0	1	1	0	0	0	0	0	0
Zw73_1	chronic infection	CF	1997-04-10	Ulm, Germany	B4E1	1	0	0	1	1	0	1	0	0	1	1	1	0	0	1	0	1	x	x	x	x	x	x	1	1	0	0	0	0	0	0	0	0	0	x	x	1	0	1	1	x	x	x	x
107P37PA	chronic infection	COPD	2003-10-29	Buffalo, USA	BE1A	1	0	0	1	1	1	1	1	0	0	0	0	1	1	0	1	0	1	0	0	0	1	0	1	1	0	1	0	1	1	1	0	0	0	0	0	0	0	0	1	0	0	0	0
HCF160	chronic infection	CF	2001-09-21	Hannover, Germany	C409	1	1	0	0	0	0	1	0	0	0	0	0	0	1	0	0	1	0	0	0	0	0	0	1	1	0	1	0	0	1	1	1	1	1	1	0	1	1	1	1	0	0	1	1
13110	acute infection	lung infection (intubation)	2003 - 2005	Limoges, France	C40A	1	1	0	0	0	0	1	0	0	0	0	0	0	1	0	1	0	0	0	1	0	1	0	1	1	0	1	0	0	1	1	1	1	0	1	0	1	1	0	1	0	0	1	1
13112	acute infection	lung infection (intubation)	2003 - 2005	Limoges, France	C40A	1	1	0	0	0	0	1	0	0	0	0	0	0	1	0	1	0	0	0	1	0	1	0	1	1	0	1	0	0	1	1	1	1	0	1	0	1	1	1	1	0	0	1	1
39005	acute infection	keratitis	2003	Liverpool, Great Britain	C40A	1	1	0	0	0	0	1	0	0	0	0	0	0	1	0	1	0	0	1	0	0	1	0	1	1	0	1	0	0	1	1	1	1	0	1	0	1	1	1	1	0	0	1	1
39135	acute infection	keratitis	2003	Newcastle Upon Tyne, Great Britain	C40A	1	1	0	0	0	0	1	0	0	0	0	0	0	1	0	1	0	0	0	1	0	0	0	1	0	0	1	0	0	1	1	1	1	0	1	0	1	1	0	1	0	0	1	1
39201	acute infection	keratitis	2003	Manchester, Great Britain	C40A	1	1	0	0	0	0	1	0	0	0	0	0	0	1	0	1	0	0	0	1	0	1	0	0	0	1	0	1	1	1	1	1	1	1	1	0	0	0	0	1	0	0	0	0
39266	acute infection	keratitis	2003	Newcastle Upon Tyne, Great Britain	C40A	1	1	0	0	0	0	1	0	0	0	0	0	0	1	0	1	0	0	0	0	0	1	0	1	1	0	1	0	0	1	1	1	1	0	0	0	0	0	0	1	0	0	0	0
39384	acute infection	keratitis	2003	Bristol, Great Britain	C40A	1	1	0	0	0	0	1	0	0	0	0	0	0	1	0	1	0	0	1	0	0	0	0	1	0	0	1	0	0	1	1	1	1	0	0	0	0	0	0	1	0	0	0	0
48002	acute infection	keratitis	2003	Bristol, Great Britain	C40A	1	1	0	0	0	0	1	0	0	0	0	0	0	1	0	1	0	0	1	0	0	1	0	1	1	0	1	0	0	1	1	1	1	0	1	0	1	1	1	1	0	0	1	1
01006-019787	chronic infection	CF	2005-11-04	Jena, Germany	C40A	1	1	0	0	0	0	1	0	0	0	0	0	0	1	0	1	0	0	0	0	0	1	0	1	1	0	1	0	0	1	1	1	1	0	1	0	1	1	1	0	0	0	1	1
01006-019788	chronic infection	CF	2005-11-04	Jena, Germany	C40A	1	1	0	0	0	0	1	0	0	0	0	0	0	1	0	1	0	0	0	1	0	0	0	1	1	0	1	0	0	1	1	1	1	0	1	0	1	1	1	0	0	0	1	1
01018-021832	chronic infection	CF	2005-12-06	Jena, Germany	C40A	1	1	0	0	0	0	1	0	0	0	0	0	0	1	0	1	0	0	0	0	0	1	0	1	1	0	1	0	0	1	1	1	1	0	1	0	1	1	1	0	0	0	1	1
01018-021834	chronic infection	CF	2005-12-06	Jena, Germany	C40A	1	1	0	0	0	0	1	0	0	0	0	0	0	1	0	1	0	0	0	0	0	1	0	1	1	0	1	0	0	1	1	1	1	0	1	0	1	1	1	0	0	0	1	1
01018-021835	chronic infection	CF	2005-12-06	Jena, Germany	C40A	1	1	0	0	0	0	1	0	0	0	0	0	0	1	0	1	0	0	0	0	0	1	0	1	0	0	1	0	0	1	1	1	1	0	1	0	1	1	1	0	0	0	1	1
01022-000997	chronic infection	CF	2006-01-16	Jena, Germany	C40A	1	1	0	0	0	0	1	0	0	0	0	0	0	1	0	1	0	0	0	0	0	1	0	1	0	0	1	0	0	1	1	1	1	0	1	0	1	1	1	0	0	0	1	1
01022-000999	chronic infection	CF	2006-01-16	Jena, Germany	C40A	1	1	0	0	0	0	1	0	0	0	0	0	0	1	0	1	0	0	0	0	0	0	0	1	0	0	1	0	0	1	1	1	1	0	1	0	1	1	0	0	0	0	1	1
010A1	environmental	water	October 2007	Goslar, Germany	C40A	1	1	0	0	0	0	1	0	0	0	0	0	0	1	0	1	0	0	0	1	0	1	0	1	1	0	1	0	0	1	1	1	1	1	0	1	1	1	1	1	0	0	1	1
010C1	environmental	water	October 2007	Goslar, Germany	C40A	1	1	0	0	0	0	1	0	0	0	0	0	0	1	0	1	0	0	0	1	0	1	0	1	1	0	1	0	0	1	1	1	1	1	0	1	1	1	1	1	0	0	1	1
010D1	environmental	water	October 2007	Goslar, Germany	C40A	1	1	0	0	0	0	1	0	0	0	0	0	0	1	0	1	0	0	0	1	0	1	0	1	1	0	1	0	0	1	1	1	1	1	0	1	1	1	1	1	0	0	1	1
010E1	environmental	water	October 2007	Goslar, Germany	C40A	1	1	0	0	0	0	1	0	0	0	0	0	0	1	0	1	0	0	0	1	0	1	0	1	1	0	1	0	0	1	1	1	1	1	0	1	1	1	1	1	0	0	1	1
010SA1	environmental	water	July 2008	Goslar, Germany	C40A	1	1	0	0	0	0	1	0	0	0	0	0	0	1	0	1	0	0	0	1	0	1	0	1	1	0	1	0	0	1	1	1	1	1	0	1	1	1	1	1	0	0	1	1
010SB1	environmental	water	July 2008	Goslar, Germany	C40A	1	1	0	0	0	0	1	0	0	0	0	0	0	1	0	1	0	0	0	1	0	1	0	1	1	0	1	0	0	1	1	1	1	1	0	1	1	1	1	1	0	0	1	1
010SB2	environmental	water	July 2008	Goslar, Germany	C40A	1	1	0	0	0	0	1	0	0	0	0	0	0	1	0	1	0	0	0	1	0	1	0	1	1	0	1	0	0	1	1	1	1	1	0	1	1	1	1	1	0	0	1	1
010SC1	environmental	water	July 2008	Goslar, Germany	C40A	1	1	0	0	0	0	1	0	0	0	0	0	0	1	0	1	0	0	0	1	0	1	0	1	1	0	1	0	0	1	1	1	1	1	0	1	1	1	1	1	0	0	1	1
010SD1	environmental	water	July 2008	Goslar, Germany	C40A	1	1	0	0	0	0	1	0	0	0	0	0	0	1	0	1	0	0	0	1	0	1	0	1	1	0	1	0	0	1	1	1	1	1	0	1	1	1	1	1	0	0	1	1
010SE2	environmental	water	July 2008	Goslar, Germany	C40A	1	1	0	0	0	0	1	0	0	0	0	0	0	1	0	1	0	0	0	1	0	1	0	1	1	0	1	0	0	1	1	1	1	1	0	1	1	1	1	1	0	0	1	1
010SE3	environmental	water	July 2008	Goslar, Germany	C40A	1	1	0	0	0	0	1	0	0	0	0	0	0	1	0	1	0	0	0	1	0	1	0	1	1	0	1	0	0	1	1	1	1	1	0	1	1	1	1	1	0	0	1	1
010SE4	environmental	water	July 2008	Goslar, Germany	C40A	1	1	0	0	0	0	1	0	0	0	0	0	0	1	0	1	0	0	0	1	0	1	0	1	1	0	1	0	0	1	1	1	1	1	0	1	1	1	1	1	0	0	1	1
010SF2	environmental	water	July 2008	Goslar, Germany	C40A	1	1	0	0	0	0	1	0	0	0	0	0	0	1	0	1	0	0	0	1	0	1	0	1	1	0	1	0	0	1	1	1	1	1	0	1	1	1	1	1	0	0	1	1
012D4	environmental	water	October 2007	Weser river, Hann. Muenden, Germany	C40A	1	1	0	0	0	0	1	0	0	0	0	0	0	1	0	1	0	0	0	0	0	1	0	1	1	0	1	0	0	1	1	1	1	1	0	1	1	1	1	1	0	0	1	1
012F8	environmental	water	October 2007	Weser river, Hann. Muenden, Germany	C40A	1	1	0	0	0	0	1	0	0	0	0	0	0	1	0	1	0	0	0	1	0	1	0	1	1	0	1	0	0	1	1	1	1	1	0	1	1	1	1	1	0	0	1	1
012F9	environmental	water	October 2007	Weser river, Hann. Muenden, Germany	C40A	1	1	0	0	0	0	1	0	0	0	0	0	0	1	0	1	0	0	0	1	0	1	0	1	1	0	1	0	0	1	1	1	1	1	0	1	1	1	1	1	0	0	1	1
012SB1	environmental	water	July 2008	Weser river, Hann. Muenden, Germany	C40A	1	1	0	0	0	0	1	0	0	0	0	0	0	1	0	1	0	0	0	1	0	1	0	1	1	0	1	0	0	1	1	1	1	1	0	1	1	1	1	1	0	0	1	1
012SC2	environmental	water	July 2008	Weser river, Hann. Muenden, Germany	C40A	1	1	0	0	0	0	1	0	0	0	0	0	0	1	0	1	0	0	0	0	0	1	0	1	1	0	1	0	0	1	1	1	1	1	0	1	1	1	1	1	0	0	1	1
100P59PA	COPD	respiratory secretion	2004-12-15	Buffalo, USA	C40A	1	1	0	0	0	0	1	0	0	0	0	0	0	1	0	1	0	0	0	1	0	1	0	1	1	0	1	0	0	1	1	1	1	1	0	0	0	0	0	1	0	0	1	0
110D4	environmental	water	October 2007	Oker river, Schwuelper, Germany	C40A	1	1	0	0	0	0	1	0	0	0	0	0	0	1	0	1	0	0	0	1	0	1	0	1	1	0	1	0	0	1	1	1	1	1	0	1	1	1	1	1	0	0	1	1
13110 A	acute infection	lung infection (intubation)	2003 - 2005	Limoges, France	C40A	1	1	0	0	0	0	1	0	0	0	0	0	0	1	0	1	0	0	0	1	0	1	0	1	1	0	1	0	0	1	1	1	1	1	1	0	1	1	1	1	0	0	1	1
13110 B	acute infection	lung infection (intubation)	2003 - 2005	Limoges, France	C40A	1	1	0	0	0	0	1	0	0	0	0	0	0	1	0	1	0	0	0	1	0	1	0	1	1	0	1	0	0	1	1	1	1	1	1	0	1	1	1	1	0	0	1	1
14P45PA	chronic infection	COPD	1999-05-27	Buffalo, USA	C40A	1	1	0	0	0	0	1	0	0	0	0	0	0	1	0	1	0	0	0	1	0	1	0	1	1	0	1	0	0	1	1	1	1	1	1	0	1	1	1	1	0	0	1	1
174728-001	chronic infection	CF	unknown	Germany	C40A	1	1	0	0	0	0	1	0	0	0	0	0	0	1	0	1	0	0	0	0	0	1	0	1	1	0	1	0	0	1	1	1	1	0	1	0	1	1	1	0	0	0	1	1
20319231-510	environmental	Water	< 1974	Japan	C40A	1	1	0	0	0	0	1	0	0	0	0	0	0	1	0	1	0	0	0	1	0	1	0	1	1	0	1	0	0	1	1	1	1	1	0	1	1	1	1	1	0	0	1	1
21P5PA	chronic infection	COPD	1994-10-31	Buffalo, USA	C40A	1	1	0	0	0	0	1	0	0	0	0	0	0	1	0	1	0	0	0	1	0	1	0	1	1	0	1	0	0	1	1	1	1	1	1	0	1	1	1	1	0	0	1	1
21P6PA	chronic infection	COPD	1994-11-20	Buffalo, USA	C40A	1	1	0	0	0	0	1	0	0	0	0	0	0	1	0	1	0	0	0	1	0	1	0	1	1	0	1	0	0	1	1	1	1	1	1	0	1	1	1	1	0	0	1	1
27P11PA	chronic infection	COPD	1995-09-21	Buffalo, USA	C40A	1	1	0	0	0	0	1	0	0	0	0	0	0	1	0	1	0	0	0	1	0	1	0	1	1	0	1	0	0	1	1	1	1	1	1	0	1	1	1	1	0	0	1	1
27P18PA	chronic infection	COPD	1996-05-16	Buffalo, USA	C40A	1	1	0	0	0	0	1	0	0	0	0	0	0	1	0	1	0	0	0	1	0	1	0	1	1	0	1	0	0	1	1	1	1	1	1	0	1	1	1	1	0	0	1	1
27P24PA	chronic infection	COPD	1996-12-05	Buffalo, USA	C40A	1	1	0	0	0	0	1	0	0	0	0	0	0	1	0	1	0	0	0	1	0	1	0	1	1	0	1	0	0	1	1	1	1	1	1	0	1	1	1	1	0	0	1	1
27P31PA	chronic infection	COPD	1997-08-20	Buffalo, USA	C40A	1	1	0	0	0	0	1	0	0	0	0	0	0	1	0	1	0	0	0	1	0	1	0	1	1	0	1	0	0	1	1	1	1	1	1	0	1	1	1	1	0	0	1	1
27P51PA	chronic infection	COPD	1999-09-23	Buffalo, USA	C40A	1	1	0	0	0	0	1	0	0	0	0	0	0	1	0	1	0	0	0	1	0	1	0	1	1	0	1	0	0	1	1	1	1	1	1	0	1	1	1	1	0	0	1	1
27P56PA	chronic infection	COPD	2000-03-20	Buffalo, USA	C40A	1	1	0	0	0	0	1	0	0	0	0	0	0	1	0	1	0	0	0	1	0	1	0	1	1	0	1	0	0	1	1	1	1	1	1	0	1	1	1	1	0	0	1	1
29135	chronic infection	CF	2006-11-14	Erlangen, Germany	C40A	1	1	0	0	0	0	1	0	0	0	0	0	0	1	0	1	0	0	0	1	0	1	0	1	1	0	1	0	0	1	1	1	1	1	1	0	1	1	1	0	0	0	1	1
29141	chronic infection	CF	2006-11-14	Erlangen, Germany	C40A	1	1	0	0	0	0	1	0	0	0	0	0	0	1	0	1	0	0	0	1	0	1	0	1	1	0	1	0	0	1	1	1	1	1	1	0	1	1	1	0	0	0	1	1
29142	chronic infection	CF	2006-11-14	Erlangen, Germany	C40A	1	1	0	0	0	0	1	0	0	0	0	0	0	1	0	1	0	0	0	1	0	1	0	1	1	0	1	0	0	1	1	1	1	1	1	0	1	1	1	0	0	0	1	1
3C8	acute infection	lung infection	2003 - 2005	Geneva, Switzerland	C40A	1	1	0	0	0	0	1	0	0	0	0	0	0	1	0	1	0	0	0	1	0	1	0	1	1	0	1	0	0	1	1	1	1	1	1	0	1	1	1	1	0	0	1	1
53P22PA	chronic infection	COPD	1997-05-01	Buffalo, USA	C40A	1	1	0	0	0	0	1	0	0	0	0	0	0	1	0	1	0	0	0	1	0	1	0	1	1	0	1	0	0	1	1	1	1	1	1	0	1	1	1	1	0	0	1	1
53P24PA	chronic infection	COPD	1997-07-24	Buffalo, USA	C40A	1	1	0	0	0	0	1	0	0	0	0	0	0	1	0	1	0	0	0	1	0	1	0	1	1	0	1	0	0	1	1	1	1	1	1	0	1	1	1	1	0	0	1	1
702D3	environmental	water	October 2007	Weser river, Langwedel, Germany	C40A	1	1	0	0	0	0	1	0	0	0	0	0	0	1	0	1	0	0	0	1	0	1	0	1	1	0	1	0	0	1	1	1	1	1	0	1	1	1	1	1	0	0	1	1
81P29PA	chronic infection	COPD	2001-04-17	Buffalo, USA	C40A	1	1	0	0	0	0	1	0	0	0	0	0	0	1	0	1	0	0	0	0	0	1	0	1	1	0	1	0	0	1	1	1	1	1	1	0	1	1	1	1	0	0	1	1
902D1	environmental	water	October 2007	Weser river, Brake, Germany	C40A	1	1	0	0	0	0	1	0	0	0	0	0	0	1	0	1	0	0	0	1	0	1	0	1	1	0	1	0	0	1	1	1	1	1	0	1	1	1	1	1	0	0	1	1
AC-UL-35	acute infection	human	unknown	Magdeburg, Germany	C40A	1	1	0	0	0	0	1	0	0	0	0	0	0	1	0	1	0	0	0	1	0	1	0	1	1	0	1	0	0	1	1	1	1	1	1	0	1	1	1	1	0	0	1	1
AC-UL-41	acute infection	human	unknown	Ulm, Germany	C40A	1	1	0	0	0	0	1	0	0	0	0	0	0	1	0	1	0	0	0	0	0	1	0	1	1	0	1	0	0	1	1	1	1	1	1	0	1	1	1	0	0	0	1	1
AC-UL-48	acute infection	human	unknown	Wuerzburg, Germany	C40A	1	1	0	0	0	0	1	0	0	0	0	0	0	1	0	1	0	0	0	1	0	1	0	1	1	0	1	0	0	1	1	1	1	1	1	0	1	1	1	1	0	0	1	1
B6470	acute infection	ear infection	1992	Germany	C40A	1	1	0	0	0	0	1	0	0	0	0	0	0	1	0	1	0	0	0	1	0	1	0	1	1	0	1	0	0	1	1	1	1	1	1	0	1	1	1	0	0	0	1	1
BST26	chronic infection	CF	1989-07-19	Hannover, Germany	C40A	1	1	0	0	0	0	1	0	0	0	0	0	0	1	0	1	0	0	0	1	0	1	0	1	1	0	1	0	0	1	1	1	1	1	1	0	1	1	1	1	0	0	1	1
BT31	chronic infection	CF	1991-06-26	Hannover, Germany	C40A	1	1	0	0	0	0	1	0	0	0	0	0	0	1	0	1	0	0	0	0	0	1	0	1	1	0	1	0	0	1	1	1	1	0	1	0	1	1	1	0	0	0	1	1
BT32	chronic infection	CF	1991-06-26	Hannover, Germany	C40A	1	1	0	0	0	0	1	0	0	0	0	0	0	1	0	1	0	0	0	0	0	1	0	1	1	0	1	0	0	1	1	1	1	1	1	0	1	1	1	0	0	0	1	1
CF-VW-4	chronic infection	CF	unknown	Rotterdam, Netherlands	C40A	1	1	0	0	0	0	1	0	0	0	0	0	0	1	0	1	0	0	0	1	0	1	0	1	1	0	1	0	0	1	1	1	1	1	1	0	1	1	1	1	0	0	1	1
CSGB8	chronic infection	CF	1986-08-19	Bueckeburg, Germany	C40A	1	1	0	0	0	0	1	0	0	0	0	0	0	1	0	1	0	0	0	1	0	1	0	1	1	0	1	0	0	1	1	1	1	1	1	0	1	1	1	0	0	0	1	1
HCF110	chronic infection	CF	2000-12-18	Hannover, Germany	C40A	1	1	0	0	0	0	1	0	0	0	0	0	0	1	0	1	0	0	0	0	0	1	0	1	1	0	1	0	0	1	1	1	1	0	1	0	0	0	0	0	0	0	0	0
HCF115	chronic infection	CF	2001-01-08	Hannover, Germany	C40A	1	1	0	0	0	0	1	0	0	0	0	0	0	1	0	1	0	0	0	0	0	1	0	1	1	0	1	0	0	1	1	1	1	0	1	0	1	1	1	0	0	0	1	1
HCF136	chronic infection	CF	2001-04-02	Hannover, Germany	C40A	1	1	0	0	0	0	1	0	0	0	0	0	0	1	0	1	0	0	0	1	0	1	0	1	1	0	1	0	0	1	1	1	1	1	1	0	0	0	0	0	0	0	0	0
HCF150	chronic infection	CF	2001-06-15	Hannover, Germany	C40A	1	1	0	0	0	0	1	0	0	0	0	0	0	1	0	1	0	0	0	1	0	1	0	1	1	0	1	0	0	1	1	1	1	1	1	0	1	1	1	0	0	0	1	1
HCF151	chronic infection	CF	2001-06-25	Hannover, Germany	C40A	1	1	0	0	0	0	1	0	0	0	0	0	0	1	0	1	0	0	0	1	0	1	0	1	1	0	1	0	0	1	1	1	1	1	1	0	1	1	0	1	0	0	1	1
HCF152	chronic infection	CF	2001-06-30	Hannover, Germany	C40A	1	1	0	0	0	0	1	0	0	0	0	0	0	1	0	1	0	0	0	1	0	1	0	1	1	0	1	0	0	1	1	1	1	0	1	0	1	1	1	1	0	0	1	1
HCF154	chronic infection	CF	2001-07-31	Hannover, Germany	C40A	1	1	0	0	0	0	1	0	0	0	0	0	0	1	0	1	0	0	0	0	0	1	0	1	1	0	1	0	0	1	1	1	1	0	1	0	1	1	1	0	0	0	1	1
HCF159	chronic infection	CF	2001-09-18	Hannover, Germany	C40A	1	1	0	0	0	0	1	0	0	0	0	0	0	1	0	1	0	0	0	1	0	1	0	1	1	0	1	0	0	1	1	1	1	1	1	0	1	1	1	1	0	0	1	1
HCF16	chronic infection	CF	1998	Hannover, Germany	C40A	1	1	0	0	0	0	1	0	0	0	0	0	0	1	0	1	0	0	0	0	0	1	0	1	1	0	1	0	0	1	1	1	1	1	1	0	1	1	0	0	0	0	1	1
HCF161	chronic infection	CF	2001-09-28	Hannover, Germany	C40A	1	1	0	0	0	0	1	0	0	0	0	0	0	1	0	1	0	0	0	0	0	1	0	1	1	0	1	0	0	1	1	1	1	1	1	0	1	1	0	0	0	0	1	1
HCF162	chronic infection	CF	2001-09-28	Hannover, Germany	C40A	1	1	0	0	0	0	1	0	0	0	0	0	0	1	0	1	0	0	0	0	0	0	0	1	1	0	1	0	0	1	1	1	1	1	1	0	1	1	0	1	0	0	1	1
HCF168	chronic infection	CF	2001-11-30	Hannover, Germany	C40A	1	1	0	0	0	0	1	0	0	0	0	0	0	1	0	1	0	0	0	1	0	1	0	1	1	0	1	0	0	1	1	1	1	1	1	0	1	1	1	0	0	0	1	1
HCF169	chronic infection	CF	2001-11-30	Hannover, Germany	C40A	1	1	0	0	0	0	1	0	0	0	0	0	0	1	0	1	0	0	0	1	0	1	0	1	1	0	1	0	0	1	1	1	1	1	1	0	1	1	1	0	0	0	1	1
HCF17	chronic infection	CF	1998	Hannover, Germany	C40A	1	1	0	0	0	0	1	0	0	0	0	0	0	1	0	1	0	0	0	1	0	1	0	1	1	0	1	0	0	1	1	1	1	1	1	0	1	1	1	1	0	0	1	1
HCF214	chronic infection	CF	2002-08-28	Hannover, Germany	C40A	1	1	0	0	0	0	1	0	0	0	0	0	0	1	0	1	0	0	0	1	0	1	0	1	1	0	1	0	0	1	1	1	1	1	1	0	1	1	1	0	0	0	1	1
HCF215	chronic infection	CF	2002-08-28	Hannover, Germany	C40A	1	1	0	0	0	0	1	0	0	0	0	0	0	1	0	1	0	0	0	0	0	1	0	1	1	0	1	0	0	1	1	1	1	0	1	0	1	1	1	0	0	0	1	1
HCF217	chronic infection	CF	2002-10-12	Hannover, Germany	C40A	1	1	0	0	0	0	1	0	0	0	0	0	0	1	0	1	0	0	0	0	0	1	0	1	1	0	1	0	0	1	1	1	1	0	1	0	1	1	1	0	0	0	1	1
HCF218	chronic infection	CF	2002-10-12	Hannover, Germany	C40A	1	1	0	0	0	0	1	0	0	0	0	0	0	1	0	1	0	0	0	0	0	1	0	1	0	0	0	0	0	1	1	1	1	0	1	0	1	1	1	0	0	0	1	1
HCF219	chronic infection	CF	2002-10-09	Hannover, Germany	C40A	1	1	0	0	0	0	1	0	0	0	0	0	0	1	0	1	0	0	0	1	0	1	0	1	1	0	1	0	0	1	1	1	1	0	1	0	1	0	0	0	0	0	1	1
HCF220	chronic infection	CF	2002-10-29	Hannover, Germany	C40A	1	1	0	0	0	0	1	0	0	0	0	0	0	1	0	1	0	0	0	0	0	1	0	1	1	0	1	0	0	1	1	1	1	1	1	0	1	1	1	0	0	0	1	1
HCF222	chronic infection	CF	2002-10-23	Hannover, Germany	C40A	1	1	0	0	0	0	1	0	0	0	0	0	0	1	0	1	0	0	0	0	0	1	0	1	1	0	1	0	0	1	1	1	1	1	1	0	1	1	0	0	0	0	1	1
HCF223	chronic infection	CF	2002-09-28	Hannover, Germany	C40A	1	1	0	0	0	0	1	0	0	0	0	0	0	1	0	1	0	0	0	0	0	1	0	1	1	0	1	0	0	1	1	1	1	1	1	0	1	1	0	1	0	0	1	1
HCF224	chronic infection	CF	2002-08-06	Hannover, Germany	C40A	1	1	0	0	0	0	1	0	0	0	0	0	0	1	0	1	0	0	0	0	0	0	0	1	1	0	1	0	0	1	1	1	1	1	1	0	1	1	0	1	0	0	1	1
HCF247	chronic infection	CF	2002-06-28	Hannover, Germany	C40A	1	1	0	0	0	0	1	0	0	0	0	0	0	1	0	1	0	0	0	1	0	1	0	1	0	0	1	0	0	1	1	1	1	1	1	0	1	1	1	1	0	0	1	1
HCF252	chronic infection	CF	2003-12-22	Hannover, Germany	C40A	1	1	0	0	0	0	1	0	0	0	0	0	0	1	0	1	0	0	0	0	0	1	0	1	1	0	1	0	0	1	1	1	1	1	1	0	1	1	1	1	0	0	1	1
HCF253	chronic infection	CF	2003-12-22	Hannover, Germany	C40A	1	1	0	0	0	0	1	0	0	0	0	0	0	1	0	1	0	0	0	0	0	1	0	1	1	0	1	0	0	1	1	1	1	0	1	0	1	1	0	1	0	0	1	1
HCF492	chronic infection	CF	2005-09-20	Hannover, Germany	C40A	1	1	0	0	0	0	1	0	0	0	0	0	0	1	0	1	0	0	0	1	0	1	0	1	1	0	0	0	0	1	1	1	1	1	1	0	1	1	1	1	0	0	1	1
HCF494	chronic infection	CF	2005-08-03	Hannover, Germany	C40A	1	1	0	0	0	0	1	0	0	0	0	0	0	1	0	1	0	0	0	1	0	1	0	1	1	0	0	0	0	1	1	1	1	1	1	0	1	1	1	1	0	0	1	1
HCF495	chronic infection	CF	2005-11-30	Hannover, Germany	C40A	1	1	0	0	0	0	1	0	0	0	0	0	0	1	0	1	0	0	0	1	0	1	0	1	1	0	0	0	0	1	1	1	1	1	1	0	1	1	1	1	0	0	1	1
HCF581	chronic infection	CF	2006-07-26	Hannover, Germany	C40A	1	1	0	0	0	0	1	0	0	0	0	0	0	1	0	1	0	0	0	0	0	1	0	1	1	0	1	0	0	1	1	1	1	1	1	0	1	1	1	1	0	0	1	1
HCF582	chronic infection	CF	2006-08-01	Hannover, Germany	C40A	1	1	0	0	0	0	1	0	0	0	0	0	0	1	0	1	0	0	0	0	0	1	0	1	1	0	1	0	0	1	1	1	1	1	1	0	1	1	1	1	0	0	1	1
HCF583	chronic infection	CF	2006-05-09	Hannover, Germany	C40A	1	1	0	0	0	0	1	0	0	0	0	0	0	1	0	1	0	0	0	0	0	1	0	1	1	0	1	0	0	1	1	1	1	1	1	0	1	1	1	1	0	0	1	1
HCF584	chronic infection	CF	2006-05-09	Hannover, Germany	C40A	1	1	0	0	0	0	1	0	0	0	0	0	0	1	0	1	0	0	0	0	0	1	0	1	1	0	1	0	0	1	1	1	1	1	1	0	1	1	1	1	0	0	1	1
HCF90	chronic infection	CF	2000-12-18	Hannover, Germany	C40A	1	1	0	0	0	0	1	0	0	0	0	0	0	1	0	1	0	0	0	0	0	0	0	1	1	0	1	0	0	1	1	1	1	0	1	0	0	0	0	0	0	0	0	0
HCF637	chronic infection	CF	2007-11-05	Hannover, Germany	C40A	1	1	0	0	0	0	1	0	0	0	0	0	0	1	0	1	0	0	0	0	0	0	0	1	1	0	1	0	0	1	1	1	1	1	1	0	1	1	1	1	0	0	1	1
MCF1012	chronic infection	CF	2007-11-21	Israel	C40A	1	1	0	0	0	0	1	0	0	0	0	0	0	1	0	1	0	0	0	0	0	0	0	1	0	0	1	0	0	1	1	1	1	0	1	0	1	1	1	1	0	0	1	1
MCF1033	chronic infection	CF	2008-02-14	Israel	C40A	1	1	0	0	0	0	1	0	0	0	0	0	0	1	0	1	0	0	0	1	0	1	0	1	0	0	1	0	0	1	1	1	1	1	1	0	1	1	1	1	0	0	1	1
MCF110	chronic infection	CF	2006-09-28	Munich, Germany	C40A	1	1	0	0	0	0	1	0	0	0	0	0	0	1	0	1	0	0	0	1	0	1	0	1	0	0	1	0	0	1	1	1	1	0	1	0	1	1	1	1	0	0	1	1
MCF112	chronic infection	CF	2006-09-28	Munich, Germany	C40A	1	1	0	0	0	0	1	0	0	0	0	0	0	1	0	1	0	0	0	0	0	1	0	1	0	0	1	0	0	1	1	1	1	0	1	0	1	1	1	0	0	0	1	1
MCF124	chronic infection	CF	2006-09-29	Munich, Germany	C40A	1	1	0	0	0	0	1	0	0	0	0	0	0	1	0	1	0	0	0	1	0	1	0	1	1	0	1	0	0	1	1	1	1	1	1	0	1	1	1	1	0	0	1	1
MCF17	chronic infection	CF	2006-09-08	Munich, Germany	C40A	1	1	0	0	0	0	1	0	0	0	0	0	0	1	0	1	0	0	0	1	0	1	0	1	1	0	1	0	0	1	1	1	1	1	1	0	1	1	1	1	0	0	1	1
MCF179	chronic infection	CF	2006-10-19	Munich, Germany	C40A	1	1	0	0	0	0	1	0	0	0	0	0	0	1	0	1	0	0	0	1	0	1	0	1	0	0	1	0	0	1	1	1	1	1	1	0	1	1	1	1	0	0	1	1
MCF19	chronic infection	CF	2006-09-08	Munich, Germany	C40A	1	1	0	0	0	0	1	0	0	0	0	0	0	1	0	1	0	0	0	1	0	1	0	1	1	0	1	0	0	1	1	1	1	1	1	0	1	1	1	1	0	0	1	1
MCF237	chronic infection	CF	2006-11-03	Munich, Germany	C40A	1	1	0	0	0	0	1	0	0	0	0	0	0	1	0	1	0	0	0	1	0	1	0	1	1	0	1	0	0	1	1	1	1	1	1	0	1	1	1	1	0	0	1	1
MCF240	chronic infection	CF	2006-10-26	Munich, Germany	C40A	1	1	0	0	0	0	1	0	0	0	0	0	0	1	0	1	0	0	0	1	0	1	0	1	1	0	1	0	0	1	1	1	1	1	1	0	1	1	1	1	0	0	1	1
MCF343	chronic infection	CF	2006-12-21	Munich, Germany	C40A	1	1	0	0	0	0	1	0	0	0	0	0	0	1	0	1	0	0	0	1	0	1	0	1	1	0	1	0	0	1	1	1	1	1	1	0	1	1	1	1	0	0	1	1
MCF345	chronic infection	CF	2006-12-21	Munich, Germany	C40A	1	1	0	0	0	0	1	0	0	0	0	0	0	1	0	1	0	0	0	1	0	0	0	1	1	0	1	0	0	1	1	1	1	1	1	0	1	1	1	1	0	0	1	1
MCF350	chronic infection	CF	2006-12-27	Munich, Germany	C40A	1	1	0	0	0	0	1	0	0	0	0	0	0	1	0	1	0	0	0	1	0	1	0	1	1	0	1	1	1	1	1	1	1	1	1	0	1	1	1	1	0	0	1	1
MCF356	chronic infection	CF	2006-12-29	Munich, Germany	C40A	1	1	0	0	0	0	1	0	0	0	0	0	0	1	0	1	0	0	0	1	0	1	0	1	0	0	1	0	0	1	1	1	1	1	1	0	1	1	1	1	0	0	1	1
MCF357	chronic infection	CF	2006-12-29	Munich, Germany	C40A	1	1	0	0	0	0	1	0	0	0	0	0	0	1	0	1	0	0	0	1	0	0	0	1	0	0	1	0	0	1	1	1	1	1	1	0	1	1	1	1	0	0	1	1
MCF426	chronic infection	CF	2007-02-09	Munich, Germany	C40A	1	1	0	0	0	0	1	0	0	0	0	0	0	1	0	1	0	0	0	1	0	1	0	1	1	0	1	0	0	1	1	1	1	1	1	0	1	1	1	1	0	0	1	1
MCF46	chronic infection	CF	2006-09-07	Munich, Germany	C40A	1	1	0	0	0	0	1	0	0	0	0	0	0	1	0	1	0	0	0	0	0	1	0	1	1	0	1	0	0	1	1	1	1	0	1	0	1	1	1	1	0	0	1	1
MCF47	chronic infection	CF	2006-09-07	Munich, Germany	C40A	1	1	0	0	0	0	1	0	0	0	0	0	0	1	0	1	0	0	0	0	0	0	0	1	0	0	1	0	0	1	1	1	1	0	1	0	0	0	0	1	0	0	1	1
MCF48	chronic infection	CF	2006-09-07	Munich, Germany	C40A	1	1	0	0	0	0	1	0	0	0	0	0	0	1	0	1	0	0	0	0	0	1	0	1	1	0	1	0	0	1	1	1	1	0	0	0	1	0	1	1	0	0	1	1
MCF642	chronic infection	CF	2007-03-28	Munich, Germany	C40A	1	1	0	0	0	0	1	0	0	0	0	0	0	1	0	1	0	0	0	1	0	1	0	1	0	0	1	0	0	1	1	1	1	1	1	0	1	1	1	1	0	0	1	1
MCF69	chronic infection	CF	2006-09-15	Munich, Germany	C40A	1	1	0	0	0	0	1	0	0	0	0	0	0	1	0	1	0	0	0	1	0	1	0	1	1	0	1	0	0	1	1	1	1	1	1	0	1	1	1	1	0	0	1	1
MCF70	chronic infection	CF	2006-09-15	Munich, Germany	C40A	1	1	0	0	0	0	1	0	0	0	0	0	0	1	0	1	0	0	0	1	0	1	0	1	1	0	1	0	0	1	1	1	1	1	1	0	1	1	1	1	0	0	1	1
MCF747	chronic infection	CF	2007-04-26	Munich, Germany	C40A	1	1	0	0	0	0	1	0	0	0	0	0	0	1	0	1	0	0	0	1	0	1	0	1	0	0	1	0	0	1	1	1	1	1	1	0	0	0	0	1	0	0	0	0
MCF800	chronic infection	CF	2007-06-06	Munich, Germany	C40A	1	1	0	0	0	0	1	0	0	0	0	0	0	1	0	1	0	0	0	0	0	1	0	1	0	0	1	0	0	1	1	1	1	1	1	0	1	1	1	1	0	0	1	1
MCF86	chronic infection	CF	2006-09-20	Munich, Germany	C40A	1	1	0	0	0	0	1	0	0	0	0	0	0	1	0	1	0	0	0	0	0	1	0	1	1	0	1	0	0	1	1	1	1	1	1	0	1	1	1	1	0	0	1	1
MCF87	chronic infection	CF	2006-09-20	Munich, Germany	C40A	1	1	0	0	0	0	1	0	0	0	0	0	0	1	0	1	0	0	0	1	0	0	0	1	1	0	1	0	0	1	1	1	1	1	1	0	1	1	1	1	0	0	1	1
MCF962	chronic infection	CF	2008-01-02	Munich, Germany	C40A	1	1	0	0	0	0	1	0	0	0	0	0	0	1	0	1	0	0	0	1	0	1	0	1	1	0	1	0	0	1	1	1	1	1	1	0	1	1	1	1	0	0	1	1
MCF97	chronic infection	CF	2006-09-28	Munich, Germany	C40A	1	1	0	0	0	0	1	0	0	0	0	0	0	1	0	1	0	0	0	1	0	1	0	1	0	0	1	0	0	1	1	1	1	1	1	0	1	1	1	1	0	0	1	0
MCF99	chronic infection	CF	2008-02-07	Munich, Germany	C40A	1	1	0	0	0	0	1	0	0	0	0	0	0	1	0	1	0	0	0	0	0	1	0	1	0	0	1	0	0	1	1	1	1	1	1	0	1	1	1	0	0	0	1	1
NN1	chronic infection	CF	1985-12-05	Hannover, Germany	C40A	1	1	0	0	0	0	1	0	0	0	0	0	0	1	0	1	0	0	0	1	0	1	0	1	1	0	1	0	0	1	1	1	1	1	1	0	1	1	1	1	0	0	1	1
NN10	chronic infection	CF	1987-04-07	Hannover, Germany	C40A	1	1	0	0	0	0	1	0	0	0	0	0	0	1	0	1	0	0	0	1	0	1	0	1	1	0	1	0	0	1	1	1	1	1	1	0	1	1	1	1	0	0	1	1
NN102	chronic infection	CF	2007-07-10	Hannover, Germany	C40A	1	1	0	0	0	0	1	0	0	0	0	0	0	1	0	1	0	0	0	1	0	1	0	1	1	0	1	0	0	1	1	1	1	1	1	0	1	1	1	1	0	0	1	1
NN108	chronic infection	CF	2008-10-22	Hannover, Germany	C40A	1	1	0	0	0	0	1	0	0	0	0	0	0	1	0	1	0	0	0	1	0	1	0	1	1	0	1	0	0	1	1	1	1	1	1	0	1	1	1	1	0	0	1	1
NN109	chronic infection	CF	2008-10-22	Hannover, Germany	C40A	1	1	0	0	0	0	1	0	0	0	0	0	0	1	0	1	0	0	0	1	0	1	0	1	1	0	1	0	0	1	1	1	1	1	1	0	1	1	1	1	0	0	1	1
NN11	chronic infection	CF	1987-04-07	Hannover, Germany	C40A	1	1	0	0	0	0	1	0	0	0	0	0	0	1	0	1	0	0	0	1	0	1	0	1	1	0	1	0	0	1	1	1	1	1	1	0	1	1	1	0	0	0	1	1
NN117	chronic infection	CF	2010-01-22	Hannover, Germany	C40A	1	1	0	0	0	0	1	0	0	0	0	0	0	1	0	1	0	0	0	0	0	1	0	1	1	0	1	0	0	1	1	1	1	1	1	0	1	1	0	0	0	0	1	1
NN118	chronic infection	CF	2010-01-22	Hannover, Germany	C40A	1	1	0	0	0	0	1	0	0	0	0	0	0	1	0	1	0	0	0	0	0	1	0	1	1	0	1	0	0	1	1	1	1	1	1	0	1	1	0	0	0	0	1	1
NN12	chronic infection	CF	1987-04-07	Hannover, Germany	C40A	1	1	0	0	0	0	1	0	0	0	0	0	0	1	0	1	0	0	0	1	0	1	0	1	1	0	1	0	0	1	1	1	1	1	1	0	1	1	1	0	0	0	1	1
NN13	chronic infection	CF	1988	Hannover, Germany	C40A	1	1	0	0	0	0	1	0	0	0	0	0	0	1	0	1	0	0	0	1	0	1	0	1	1	0	1	0	0	1	1	1	1	1	1	0	1	1	1	1	0	0	1	1
NN15	chronic infection	CF	1988	Hannover, Germany	C40A	1	1	0	0	0	0	1	0	0	0	0	0	0	1	0	1	0	0	0	1	0	1	0	1	1	0	1	0	0	1	1	1	1	1	1	0	1	1	1	1	0	0	1	1
NN16	chronic infection	CF	1988-12-07	Hannover, Germany	C40A	1	1	0	0	0	0	1	0	0	0	0	0	0	1	0	1	0	0	0	1	0	1	0	1	1	0	1	0	0	1	1	1	1	1	1	0	1	1	1	1	0	0	1	1
NN17	chronic infection	CF	1988-12-07	Hannover, Germany	C40A	1	1	0	0	0	0	1	0	0	0	0	0	0	1	0	1	0	0	0	1	0	1	0	1	1	0	1	0	0	1	1	1	1	1	1	0	1	1	1	1	0	0	1	1
NN18	chronic infection	CF	1989-03-08	Hannover, Germany	C40A	1	1	0	0	0	0	1	0	0	0	0	0	0	1	0	1	0	0	0	1	0	1	0	1	1	0	1	0	0	1	1	1	1	1	1	0	1	1	1	0	0	0	1	1
NN19	chronic infection	CF	1989-03-08	Hannover, Germany	C40A	1	1	0	0	0	0	1	0	0	0	0	0	0	1	0	1	0	0	0	1	0	1	0	1	1	0	1	0	0	1	1	1	1	1	1	0	1	1	1	0	0	0	1	1
NN2	chronic infection	CF	1985-12-05	Hannover, Germany	C40A	1	1	0	0	0	0	1	0	0	0	0	0	0	1	0	1	0	0	0	1	0	1	0	1	1	0	1	0	0	1	1	1	1	1	1	0	1	1	1	0	0	0	1	1
NN20	chronic infection	CF	1989-08-25	Hannover, Germany	C40A	1	1	0	0	0	0	1	0	0	0	0	0	0	1	0	1	0	0	0	1	0	1	0	1	1	0	1	0	0	1	1	1	1	1	1	0	1	1	1	0	0	0	1	1
NN21	chronic infection	CF	1989-08-25	Hannover, Germany	C40A	1	1	0	0	0	0	1	0	0	0	0	0	0	1	0	1	0	0	0	1	0	1	0	1	1	0	1	0	0	1	1	1	1	1	1	0	1	1	1	0	0	0	1	1
NN22	chronic infection	CF	1990-01-31	Hannover, Germany	C40A	1	1	0	0	0	0	1	0	0	0	0	0	0	1	0	1	0	0	0	1	0	1	0	1	1	0	1	0	0	1	1	1	1	1	1	0	1	1	1	1	0	0	1	1
NN25	chronic infection	CF	1990-10-10	Hannover, Germany	C40A	1	1	0	0	0	0	1	0	0	0	0	0	0	1	0	1	0	0	0	1	0	1	0	1	1	0	1	0	0	1	1	1	1	1	1	0	1	1	1	1	0	0	1	1
NN26	chronic infection	CF	1990-10-10	Hannover, Germany	C40A	1	1	0	0	0	0	1	0	0	0	0	0	0	1	0	1	0	0	0	1	0	1	0	1	1	0	1	0	0	1	1	1	1	1	1	0	1	1	1	1	0	0	1	1
NN27	chronic infection	CF	1990-10-10	Hannover, Germany	C40A	1	1	0	0	0	0	1	0	0	0	0	0	0	1	0	1	0	0	0	1	0	1	0	1	1	0	1	0	0	1	1	1	1	1	1	0	1	1	1	1	0	0	1	1
NN29	chronic infection	CF	1991-03-06	Hannover, Germany	C40A	1	1	0	0	0	0	1	0	0	0	0	0	0	1	0	1	0	0	0	1	0	1	0	1	1	0	1	0	0	1	1	1	1	1	1	0	1	1	1	1	0	0	1	1
NN30	chronic infection	CF	1991-09-18	Hannover, Germany	C40A	1	1	0	0	0	0	1	0	0	0	0	0	0	1	0	1	0	0	0	1	0	1	0	1	1	0	1	0	0	1	1	1	1	1	1	0	1	1	1	1	0	0	1	1
NN31	chronic infection	CF	1991-09-18	Hannover, Germany	C40A	1	1	0	0	0	0	1	0	0	0	0	0	0	1	0	1	0	0	0	1	0	1	0	1	1	0	1	0	0	1	1	1	1	1	1	0	1	1	1	1	0	0	1	1
NN32	chronic infection	CF	1991-09-18	Hannover, Germany	C40A	1	1	0	0	0	0	1	0	0	0	0	0	0	1	0	1	0	0	0	1	0	1	0	1	1	0	1	0	0	1	1	1	1	1	1	0	1	1	1	1	0	0	1	1
NN33	chronic infection	CF	1992-05-27	Hannover, Germany	C40A	1	1	0	0	0	0	1	0	0	0	0	0	0	1	0	1	0	0	0	1	0	1	0	1	1	0	1	0	0	1	1	1	1	1	1	0	1	1	1	1	0	0	1	1
NN34	chronic infection	CF	1992-05-27	Hannover, Germany	C40A	1	1	0	0	0	0	1	0	0	0	0	0	0	1	0	1	0	0	0	1	0	1	0	1	1	0	1	0	0	1	1	1	1	1	1	0	1	1	1	1	0	0	1	1
NN35	chronic infection	CF	1992-05-27	Hannover, Germany	C40A	1	1	0	0	0	0	1	0	0	0	0	0	0	1	0	1	0	0	0	1	0	1	0	1	1	0	1	0	0	1	1	1	1	1	1	0	1	1	1	1	0	0	1	1
NN36	chronic infection	CF	1992-12-09	Hannover, Germany	C40A	1	1	0	0	0	0	1	0	0	0	0	0	0	1	0	1	0	0	0	1	0	1	0	1	1	0	1	0	0	1	1	1	1	1	1	0	1	1	1	1	0	0	1	1
NN37	chronic infection	CF	1993-05-05	Hannover, Germany	C40A	1	1	0	0	0	0	1	0	0	0	0	0	0	1	0	1	0	0	0	1	0	1	0	1	1	0	1	0	0	1	1	1	1	1	1	0	1	1	1	1	0	0	1	1
NN38	chronic infection	CF	1993-05-05	Hannover, Germany	C40A	1	1	0	0	0	0	1	0	0	0	0	0	0	1	0	1	0	0	0	1	0	1	0	1	1	0	1	0	0	1	1	1	1	1	1	0	1	1	1	1	0	0	1	1
NN39	chronic infection	CF	1993-11-09	Hannover, Germany	C40A	1	1	0	0	0	0	1	0	0	0	0	0	0	1	0	1	0	0	0	0	0	0	0	1	1	0	1	0	0	1	1	1	1	1	1	0	1	1	1	1	0	0	1	1
NN4	chronic infection	CF	1986-04-22	Hannover, Germany	C40A	1	1	0	0	0	0	1	0	0	0	0	0	0	1	0	1	0	0	0	1	0	1	0	1	1	0	1	0	0	1	1	1	1	1	1	0	1	1	1	0	0	0	1	1
NN40	chronic infection	CF	1994-04-29	Hannover, Germany	C40A	1	1	0	0	0	0	1	0	0	0	0	0	0	1	0	1	0	0	0	1	0	1	0	1	1	0	1	0	0	1	1	1	1	1	1	0	1	1	1	1	0	0	1	1
NN41	chronic infection	CF	1994-04-29	Hannover, Germany	C40A	1	1	0	0	0	0	1	0	0	0	0	0	0	1	0	1	0	0	0	1	0	1	0	1	1	0	1	0	0	1	1	1	1	1	1	0	1	1	1	1	0	0	1	1
NN42	chronic infection	CF	1994-04-29	Hannover, Germany	C40A	1	1	0	0	0	0	1	0	0	0	0	0	0	1	0	1	0	0	0	1	0	1	0	1	1	0	1	0	0	1	1	1	1	1	1	0	1	1	1	1	0	0	1	1
[truncated: 884 more rows]
[truncated: 14 more columns]
