# Supplementary material for: Phenotypic and Genomic Comparison of the Two Most Common ExoU-Positive Pseudomonas aeruginosa Clones, PA14 and ST235
Source: mSystems. 2020 Dec 8;5(6):e01007-20. doi: 10.1128/mSystems.01007-20 (PMC7743143; doi:10.1128/mSystems.01007-20)
Supplement: DATA SET S2 [file mSystems.01007-20-sd002.xlsx]

## Sheet: README
Dataset S2. The dataset lists all detected amino acid exchanges of strain 60P57PA compared to the PA14 reference. The minimal cutoff quality of a SNP to be considered was 80. Hotspots with more than 5 mutations per locus are marked in column I.

## Sheet: Dataset S2
Genome Position	PA14	60P57PA	Locus	Gene Name	Product Name	Type of Exchange	Amino Acid	Hotspot of Mutation
7764	C	T	PA14_00060	lptA	lysophosphatidic acid acyltransferase, LptA	missense_variant	Val10Ile
8000	T	C	PA14_00070		conserved hypothetical protein	missense_variant	Lys114Glu
8213	G	T	PA14_00070		conserved hypothetical protein	missense_variant	Gln43Lys
9710	A	G	PA14_00080		hypothetical protein	missense_variant	Glu347Gly
9887	A	G	PA14_00080		hypothetical protein	missense_variant	Glu406Gly
10286	C	A	PA14_00080		hypothetical protein	missense_variant	Ala539Asp
12177	C	A	PA14_00090	glyS	glycyl-tRNA synthetase beta chain	missense_variant	Gln104His
15684	G	T	PA14_00140		conserved hypothetical protein	missense_variant	Val22Phe
16515	T	A	PA14_00150		hypothetical protein	missense_variant	Met32Leu
17095	G	T	PA14_00160		hypothetical protein	missense_variant	Thr49Lys
17563	C	A	PA14_00170	trkA	potassium uptake protein TrkA	missense_variant	Glu400Asp
19400	T	C	PA14_00180		conserved hypothetical protein	missense_variant	Thr232Ala
19460	G	A	PA14_00180		conserved hypothetical protein	missense_variant	Arg212Cys
19616	T	C	PA14_00180		conserved hypothetical protein	missense_variant	Thr160Ala
20448	T	A	PA14_00190	fmt	methionyl-tRNA formyltransferase	missense_variant	Asp196Val
20472	G	A	PA14_00190	fmt	methionyl-tRNA formyltransferase	missense_variant	Ala188Val
23404	T	C	PA14_00230		conserved hypothetical protein	missense_variant	Val171Ala
28694	T	C	PA14_00310		hypothetical protein	missense_variant	Phe21Leu
28735	G	C	PA14_00310		hypothetical protein	missense_variant	Lys34Asn
30043	G	C	PA14_00320		hypothetical protein	missense_variant	Val43Leu
30127	G	A	PA14_00320		hypothetical protein	missense_variant	Glu71Lys
33101	T	C	PA14_00380	betC	choline sulfatase	missense_variant	Ile478Val
34667	C	T	PA14_00400		probable transcriptional regulator	missense_variant	Pro8Leu
38420	T	C	PA14_00450	trpB	tryptophan synthase beta chain	missense_variant	Ile234Val
38429	T	C	PA14_00450	trpB	tryptophan synthase beta chain	missense_variant	Asn231Asp
39437	C	T	PA14_00460	trpI	transcriptional regulator TrpI	missense_variant	Ala72Val
39566	G	A	PA14_00460	trpI	transcriptional regulator TrpI	missense_variant	Arg115Gln
40083	T	A	PA14_00460	trpI	transcriptional regulator TrpI	missense_variant	His287Gln
41364	A	C	PA14_00490		conserved hypothetical protein	missense_variant	Met78Leu
44165	C	G	PA14_00510		probable hemagglutinin	missense_variant	Ala411Gly	x
45140	A	G	PA14_00510		probable hemagglutinin	missense_variant	Asp736Gly	x
45935	T	C	PA14_00510		probable hemagglutinin	missense_variant	Val1001Ala	x
48348	G	C	PA14_00510		probable hemagglutinin	missense_variant	Glu1805Asp	x
49656	T	G	PA14_00510		probable hemagglutinin	missense_variant	His2241Gln	x
49790	C	T	PA14_00510		probable hemagglutinin	missense_variant	Ala2286Val	x
50039	C	A	PA14_00510		probable hemagglutinin	missense_variant	Ala2369Asp	x
50191	C	A	PA14_00510		probable hemagglutinin	missense_variant	Gln2420Lys	x
50199	C	G	PA14_00510		probable hemagglutinin	missense_variant	His2422Gln	x
50816	G	A	PA14_00510		probable hemagglutinin	missense_variant	Ser2628Asn	x
55368	G	C	PA14_00530		hypothetical protein	missense_variant	Arg71Gly
55539	G	T	PA14_00530		hypothetical protein	missense_variant	Arg14Ser
55561	G	C	PA14_00530		hypothetical protein	missense_variant	Asn6Lys
55667	T	C	PA14_00550		hypothetical protein	missense_variant	Ile440Val
56026	A	G	PA14_00550		hypothetical protein	missense_variant	Val320Ala
56908	A	G	PA14_00550		hypothetical protein	missense_variant	Val26Ala
57391	A	G	PA14_00560	exoT	exoenzyme T	missense_variant	Thr82Ala	x
57539	A	C	PA14_00560	exoT	exoenzyme T	missense_variant	Glu131Ala	x
57635	G	T	PA14_00560	exoT	exoenzyme T	missense_variant	Arg163Leu	x
58201	G	A	PA14_00560	exoT	exoenzyme T	missense_variant	Gly352Ser	x
58226	A	T	PA14_00560	exoT	exoenzyme T	missense_variant	Gln360Leu	x
58414	G	A	PA14_00560	exoT	exoenzyme T	missense_variant	Gly423Ser	x
61070	C	T	PA14_00600		probable transcriptional regulator	missense_variant	Val27Ile
62212	C	T	PA14_00620		hypothetical protein	missense_variant	Val294Ile	x
62580	C	T	PA14_00620		hypothetical protein	missense_variant	Arg171His	x
62953	T	C	PA14_00620		hypothetical protein	missense_variant	Asn47Asp	x
62979	T	G	PA14_00620		hypothetical protein	missense_variant	Lys38Thr	x
63052	T	C	PA14_00620		hypothetical protein	missense_variant	Thr14Ala	x
65899	G	A	PA14_00640	phzH	potential phenazine-modifying enzyme	missense_variant	Arg412His
67308	C	T	PA14_00660		conserved hypothetical protein	missense_variant	Ser143Asn
67578	G	A	PA14_00660		conserved hypothetical protein	missense_variant	Ala53Val
67656	T	G	PA14_00660		conserved hypothetical protein	missense_variant	Lys27Thr
68747	C	G	PA14_00680		probable transcriptional regulator	missense_variant	Gly174Arg
70405	C	T	PA14_00700	dsbM	DsbM	missense_variant	Arg28Cys
70871	A	C	PA14_00700	dsbM	DsbM	missense_variant	Glu183Ala
70981	T	G	PA14_00700	dsbM	DsbM	missense_variant	Leu220Val
71705	A	G	PA14_00720		conserved hypothetical protein	missense_variant	Thr10Ala
72440	T	C	PA14_00740		hypothetical protein	missense_variant	Lys132Glu
73807	A	G	PA14_00750		hypothetical protein	missense_variant	Thr295Ala
73931	C	T	PA14_00750		hypothetical protein	missense_variant	Ala336Val
75380	C	T	PA14_00770		hypothetical protein	missense_variant	Arg121His
75729	T	C	PA14_00770		hypothetical protein	missense_variant	Thr5Ala
75799	T	C	PA14_00780		conserved hypothetical protein	missense_variant	Thr160Ala
75922	G	C	PA14_00780		conserved hypothetical protein	missense_variant	Gln119Glu
77916	A	C	PA14_00790	prlC	oligopeptidase A	missense_variant	Gln521His
82969	A	G	PA14_00850	tagS1	TagS1	missense_variant	Phe321Leu
86564	T	C	PA14_00875	ppkA	serine/threonine protein kinase PpkA	missense_variant	Thr394Ala	x
86593	A	G	PA14_00875	ppkA	serine/threonine protein kinase PpkA	missense_variant	Val384Ala	x
86597	G	C	PA14_00875	ppkA	serine/threonine protein kinase PpkA	missense_variant	Pro383Ala	x
86611	T	C	PA14_00875	ppkA	serine/threonine protein kinase PpkA	missense_variant	Asp378Gly	x
87421	G	A	PA14_00875	ppkA	serine/threonine protein kinase PpkA	missense_variant	Ala108Val	x
87430	T	A	PA14_00875	ppkA	serine/threonine protein kinase PpkA	missense_variant	Gln105Leu	x
89455	G	C	PA14_00910	icmF1	IcmF1	missense_variant	Ala1082Gly
89456	C	T	PA14_00910	icmF1	IcmF1	missense_variant	Ala1082Thr
90197	C	G	PA14_00910	icmF1	IcmF1	missense_variant	Glu835Gln
93930	C	G	PA14_00925	tssL1	TssL1	missense_variant	Gly39Ala
96130	C	G	PA14_00970		hypothetical protein	missense_variant	Cys427Ser	x
96307	A	C	PA14_00970		hypothetical protein	missense_variant	Leu368Arg	x
96350	T	C	PA14_00970		hypothetical protein	missense_variant	Thr354Ala	x
96353	T	G	PA14_00970		hypothetical protein	missense_variant	Thr353Pro	x
96356	A	C	PA14_00970		hypothetical protein	missense_variant	Trp352Gly	x
96391	A	G	PA14_00970		hypothetical protein	missense_variant	Val340Ala	x
96401	G	C	PA14_00970		hypothetical protein	missense_variant	Pro337Ala	x
96406	T	G	PA14_00970		hypothetical protein	missense_variant	Asp335Ala	x
98515	C	T	PA14_00990	tssA1	TssA1	missense_variant	Pro247Ser	x
98540	C	T	PA14_00990	tssA1	TssA1	missense_variant	Ala255Val	x
98542	A	G	PA14_00990	tssA1	TssA1	missense_variant	Thr256Ala	x
98546	G	A	PA14_00990	tssA1	TssA1	missense_variant	Gly257Asp	x
98555	G	T	PA14_00990	tssA1	TssA1	missense_variant	Gly260Val	x
100620	C	G	PA14_01020	tssC1	TssC1	missense_variant	Thr397Ser
102684	A	C	PA14_01060	tssE1	TssE1	missense_variant	His60Pro
105059	G	C	PA14_01080	tssG1	TssG1	missense_variant	Gln75His
105060	G	A	PA14_01080	tssG1	TssG1	missense_variant	Ala76Thr
105075	G	A	PA14_01080	tssG1	TssG1	missense_variant	Val81Met
105076	T	C	PA14_01080	tssG1	TssG1	missense_variant	Val81Ala
106247	C	T	PA14_01100	clpV1	ClpV1	missense_variant	Pro125Leu
108393	C	G	PA14_01100	clpV1	ClpV1	missense_variant	Asp840Glu
109669	C	G	PA14_01110	vgrG1	VgrG1	missense_variant	Ile347Met
110217	T	C	PA14_01110	vgrG1	VgrG1	missense_variant	Val530Ala
114252	T	G	PA14_01160		hypothetical protein	missense_variant	Asp324Glu
114513	A	G	PA14_01160		hypothetical protein	missense_variant	Ile411Met
114865	T	C	PA14_01160		hypothetical protein	missense_variant	Tyr529His
115453	A	G	PA14_01160		hypothetical protein	missense_variant	Ile725Val
115735	A	C	PA14_01170		hypothetical protein	missense_variant	Met68Leu
115768	C	G	PA14_01170		hypothetical protein	missense_variant	Leu79Val
115805	T	C	PA14_01170		hypothetical protein	missense_variant	Leu91Pro
115811	A	G	PA14_01170		hypothetical protein	missense_variant	Gln93Arg
115913	A	G	PA14_01180		hypothetical protein	start_lost	Met1?	x
115923	C	T	PA14_01180		hypothetical protein	missense_variant	Thr4Ile	x
115926	C	T	PA14_01180		hypothetical protein	missense_variant	Ser5Phe	x
116333	G	A	PA14_01180		hypothetical protein	missense_variant	Ala141Thr	x
116987	A	G	PA14_01180		hypothetical protein	missense_variant	Ile359Val	x
117078	C	T	PA14_01180		hypothetical protein	missense_variant	Ala389Val	x
117119	C	T	PA14_01190		hypothetical protein	missense_variant	Ala4Val
117311	C	T	PA14_01190		hypothetical protein	missense_variant	Ala68Val
117351	T	A	PA14_01190		hypothetical protein	missense_variant	Asp81Glu
118042	T	C	PA14_01190		hypothetical protein	missense_variant	Cys312Arg
120521	G	A	PA14_01230		hypothetical protein	missense_variant	Gly115Asp	x
121143	C	A	PA14_01230		hypothetical protein	missense_variant	Asp322Glu	x
121144	A	G	PA14_01230		hypothetical protein	missense_variant	Asn323Asp	x
121185	G	C	PA14_01230		hypothetical protein	missense_variant	Glu336Asp	x
121190	A	C	PA14_01230		hypothetical protein	missense_variant	Glu338Ala	x
121198	T	A	PA14_01230		hypothetical protein	missense_variant	Ser341Thr	x
121216	A	C	PA14_01230		hypothetical protein	missense_variant	Asn347His	x
121297	A	G	PA14_01230		hypothetical protein	missense_variant	Asn374Asp	x
123443	T	C	PA14_01250		probable sulfate transporter	missense_variant	Val240Ala
124834	A	G	PA14_01270		hypothetical protein	missense_variant	Cys30Arg
129569	C	T	PA14_01330		hypothetical protein	missense_variant	Ala47Thr
130011	G	C	PA14_01340		hypothetical protein	missense_variant	Glu97Gln
130138	C	G	PA14_01340		hypothetical protein	missense_variant	Thr139Ser
130158	A	G	PA14_01340		hypothetical protein	missense_variant	Thr146Ala
130786	G	A	PA14_01350		hypothetical protein	missense_variant	Val99Ile
131453	G	A	PA14_01360		hypothetical protein	missense_variant	Gly107Ser
131681	T	C	PA14_01360		hypothetical protein	missense_variant	Phe183Leu
139241	C	G	PA14_01480		hypothetical protein	missense_variant	Leu109Val
141791	C	T	PA14_01520		ParD antitoxin	missense_variant	Ala66Thr
142479	A	G	PA14_01540		hypothetical protein	missense_variant	Ser103Pro
143102	A	G	PA14_01550		hypothetical protein	missense_variant	Asn73Asp
143256	C	T	PA14_01550		hypothetical protein	missense_variant	Thr124Ile
143259	G	A	PA14_01550		hypothetical protein	missense_variant	Arg125Gln
143473	C	T	PA14_01560		conserved hypothetical protein	missense_variant	Pro6Ser
144110	A	G	PA14_01580	bauD	Amino acid permease	missense_variant	Val400Ala
146822	C	T	PA14_01600	bauC	3-Oxopropanoate dehydrogenase	missense_variant	Arg50Lys
147597	A	C	PA14_01620	bauA	Beta-alanine:pyruvate transaminase	missense_variant	Val364Gly
151174	C	T	PA14_01660		probable guanine deaminase	missense_variant	Arg17His
151181	C	T	PA14_01660		probable guanine deaminase	missense_variant	Val15Ile
151682	G	A	PA14_01660		probable guanine deaminase	missense_variant	Arg8His
152393	T	A	PA14_01670		probable ATP-binding component of ABC transporter	missense_variant	Ser5Thr
152717	A	G	PA14_01670		probable ATP-binding component of ABC transporter	missense_variant	Thr113Ala
153504	A	G	PA14_01670		probable ATP-binding component of ABC transporter	missense_variant	Lys375Arg
154111	C	G	PA14_01680		probable permease of ABC transporter	missense_variant	Leu54Val
157663	C	A	PA14_01720	ahpF	alkyl hydroperoxide reductase subunit F	missense_variant	Asp264Glu
158669	C	A	PA14_01730		conserved hypothetical protein	missense_variant	Ala249Ser
159891	A	C	PA14_01750		hypothetical protein	missense_variant	Lys8Asn
161565	A	C	PA14_01760	nuh	purine nucleosidase Nuh	missense_variant	Glu81Ala
164217	C	T	PA14_01790		hypothetical protein	missense_variant	Arg125His
164425	C	T	PA14_01790		hypothetical protein	missense_variant	Val56Ile
164525	C	G	PA14_01790		hypothetical protein	missense_variant	Met22Ile
164526	A	G	PA14_01790		hypothetical protein	missense_variant	Met22Thr
164841	C	G	PA14_01800		conserved hypothetical protein	missense_variant	Pro5Arg
164880	T	C	PA14_01800		conserved hypothetical protein	missense_variant	Val18Ala
165668	T	G	PA14_01800		conserved hypothetical protein	missense_variant	Ser281Ala
166565	G	A	PA14_01810		probable oxidoreductase	missense_variant	Ala190Thr
168815	T	C	PA14_01860		anti-sigma factor	missense_variant	Val21Ala
169144	G	A	PA14_01860		anti-sigma factor	missense_variant	Gly131Arg
169367	C	A	PA14_01860		anti-sigma factor	missense_variant	Ala205Glu
169444	A	G	PA14_01860		anti-sigma factor	missense_variant	Ser231Gly
169973	C	T	PA14_01870		probable TonB-dependent receptor	missense_variant	Ala26Val
170558	A	G	PA14_01870		probable TonB-dependent receptor	missense_variant	Asp221Gly
170833	A	G	PA14_01870		probable TonB-dependent receptor	missense_variant	Thr313Ala
171335	T	C	PA14_01870		probable TonB-dependent receptor	missense_variant	Val480Ala
173137	T	A	PA14_01890	pcaQ	transcriptional regulator PcaQ	missense_variant	Val189Asp
174484	G	A	PA14_01910	pcaG	protocatechuate 3,4-dioxygenase, alpha subunit	missense_variant	Gly44Asp
174694	T	G	PA14_01910	pcaG	protocatechuate 3,4-dioxygenase, alpha subunit	missense_variant	Val114Gly
174801	A	G	PA14_01910	pcaG	protocatechuate 3,4-dioxygenase, alpha subunit	missense_variant	Thr150Ala
175196	T	C	PA14_01930	pcaR	transcriptional regulator PcaR	missense_variant	Ser8Pro
175244	A	G	PA14_01930	pcaR	transcriptional regulator PcaR	missense_variant	Lys24Glu
177077	T	A	PA14_01940	triA	Resistance-Nodulation-Cell Division (RND) triclosan efflux membrane fusion protein, TriA	missense_variant	Val304Asp
180848	A	C	PA14_01970	triC	Resistance-Nodulation-Cell Division (RND) triclosan efflux transporter, TriC	missense_variant	Lys823Gln
180849	A	G	PA14_01970	triC	Resistance-Nodulation-Cell Division (RND) triclosan efflux transporter, TriC	missense_variant	Lys823Arg
183210	A	G	PA14_02010		hypothetical protein	missense_variant	Thr43Ala
184069	G	A	PA14_02020	opdC	histidine porin OpdC	missense_variant	Gly206Ser
186112	C	T	PA14_02050		probable gamma-glutamyltranspeptidase	missense_variant	Arg141Trp	x
186367	A	G	PA14_02050		probable gamma-glutamyltranspeptidase	missense_variant	Thr226Ala	x
186680	T	A	PA14_02050		probable gamma-glutamyltranspeptidase	missense_variant	Val330Glu	x
186749	A	G	PA14_02050		probable gamma-glutamyltranspeptidase	missense_variant	Lys353Arg	x
187845	C	T	PA14_02050		probable gamma-glutamyltranspeptidase	missense_variant	Ala23Thr	x
188694	C	G	PA14_02060		hypothetical protein	missense_variant	Pro239Ala
190824	T	G	PA14_02090		probable transcriptional regulator	missense_variant	Cys90Gly
191294	A	G	PA14_02100		conserved hypothetical protein	missense_variant	Ile23Val
191487	T	C	PA14_02100		conserved hypothetical protein	missense_variant	Val87Ala
196782	A	G	PA14_02180	cheB	probable methylesterase	missense_variant	Tyr47His
197240	G	T	PA14_02190		conserved hypothetical protein	missense_variant	Asn101Lys
197241	T	C	PA14_02190		conserved hypothetical protein	missense_variant	Asn101Ser
199824	A	T	PA14_02220	aer2	aerotaxis transducer Aer2	missense_variant	Leu226Met
202079	C	T	PA14_02250	cheA	probable two-component sensor	missense_variant	Arg283His
202682	T	C	PA14_02250	cheA	probable two-component sensor	missense_variant	His82Arg
202683	G	C	PA14_02250	cheA	probable two-component sensor	missense_variant	His82Asp
204239	T	C	PA14_02270	cttP	chemotactic transducer for trichloroethylene [positive chemotaxis], CttP	missense_variant	Ile151Val
207590	C	T	PA14_02310	atsA	arylsulfatase	missense_variant	Asp269Asn
208622	C	T	PA14_02330		probable ATP-binding component of ABC transporter	missense_variant	Ala234Thr
209312	A	G	PA14_02330		probable ATP-binding component of ABC transporter	missense_variant	Phe4Leu
210129	C	T	PA14_02340		probable permease of ABC transporter	missense_variant	Arg269His
210640	C	T	PA14_02340		probable permease of ABC transporter	missense_variant	Val99Ile
211864	A	G	PA14_02360		probable binding protein component of ABC transporter	missense_variant	Asn222Asp
212380	T	C	PA14_02370		probable porin	missense_variant	Thr422Ala
213148	A	C	PA14_02370		probable porin	missense_variant	Ser166Ala
214038	A	G	PA14_02380		probable acid phosphatase	missense_variant	Asn50Asp
215290	T	C	PA14_02390		probable transcriptional regulator	missense_variant	Thr90Ala
218366	G	A	PA14_02420		hypothetical protein	missense_variant	Val16Ile
218370	G	A	PA14_02420		hypothetical protein	missense_variant	Arg17Gln
218846	C	G	PA14_02420		hypothetical protein	missense_variant	Leu176Val
219692	G	C	PA14_02435		hypothetical protein	missense_variant	Leu134Phe
219880	A	G	PA14_02435		hypothetical protein	missense_variant	Asp197Gly
220009	C	T	PA14_02435		hypothetical protein	missense_variant	Ala240Val
224617	G	A	PA14_02490	tonB2	TonB2	missense_variant	Ala167Thr
224633	C	T	PA14_02490	tonB2	TonB2	missense_variant	Ala172Val
225969	G	A	PA14_02510	exbD1	transport protein ExbD	missense_variant	Val97Ile
229413	G	A	PA14_02560		conserved hypothetical protein	missense_variant	Ala123Thr
229422	G	C	PA14_02560		conserved hypothetical protein	missense_variant	Glu126Gln
229497	G	A	PA14_02560		conserved hypothetical protein	missense_variant	Ala151Thr
231334	G	A	PA14_02590	mdcE	malonate decarboxylase gamma subunit	missense_variant	Ala85Thr
231857	A	G	PA14_02590	mdcE	malonate decarboxylase gamma subunit	missense_variant	Gln259Arg
231973	A	T	PA14_02610		hypothetical protein	missense_variant	Arg24Trp	x
231980	G	C	PA14_02610		hypothetical protein	missense_variant	Gly26Ala	x
232139	T	C	PA14_02610		hypothetical protein	missense_variant	Val79Ala	x
232186	T	C	PA14_02610		hypothetical protein	missense_variant	Trp95Arg	x
232519	C	T	PA14_02610		hypothetical protein	missense_variant	Pro206Ser	x
232988	C	A	PA14_02620		probable acyl transferase	missense_variant	Asp132Glu	x
233003	T	A	PA14_02620		probable acyl transferase	missense_variant	Asp137Glu	x
233016	A	G	PA14_02620		probable acyl transferase	missense_variant	Met142Val	x
233017	T	C	PA14_02620		probable acyl transferase	missense_variant	Met142Thr	x
233157	G	A	PA14_02620		probable acyl transferase	missense_variant	Ala189Thr	x
233229	G	A	PA14_02620		probable acyl transferase	missense_variant	Val213Ile	x
233233	G	A	PA14_02620		probable acyl transferase	missense_variant	Arg214His	x
233239	G	A	PA14_02620		probable acyl transferase	missense_variant	Arg216His	x
233412	G	A	PA14_02620		probable acyl transferase	missense_variant	Val274Ile	x
233723	G	A	PA14_02630		malonate transporter MadL	missense_variant	Gly48Ser
241022	A	G	PA14_02700		probable aminotransferase	missense_variant	Lys214Arg
241950	A	G	PA14_02720		hypothetical protein	missense_variant	Tyr8Cys
242522	A	G	PA14_02720		hypothetical protein	missense_variant	Ser199Gly
242775	T	C	PA14_02720		hypothetical protein	missense_variant	Val283Ala
243243	T	C	PA14_02730		probable dihydrodipicolinate synthetase	missense_variant	Thr235Ala
243564	C	T	PA14_02730		probable dihydrodipicolinate synthetase	missense_variant	Ala128Thr
245004	G	C	PA14_02750		probable transcriptional regulator	missense_variant	Glu21Asp
245916	C	A	PA14_02760		probable CoA transferase, subunit A	missense_variant	His95Gln
247922	T	C	PA14_02790	pcaF	beta-ketoadipyl CoA thiolase PcaF	missense_variant	Tyr222His
249284	A	C	PA14_02810	pcaT	dicarboxylic acid transporter PcaT	missense_variant	Glu224Ala
250109	T	G	PA14_02830	pcaB	3-carboxy-cis,cis-muconate cycloisomerase	missense_variant	Ser59Ala
250230	C	A	PA14_02830	pcaB	3-carboxy-cis,cis-muconate cycloisomerase	missense_variant	Ala99Glu
250442	C	T	PA14_02830	pcaB	3-carboxy-cis,cis-muconate cycloisomerase	missense_variant	Leu170Phe
250554	A	G	PA14_02830	pcaB	3-carboxy-cis,cis-muconate cycloisomerase	missense_variant	Asp207Gly
251583	C	G	PA14_02840	pcaD	beta-ketoadipate enol-lactone hydrolase	missense_variant	Asp85Glu
252374	A	C	PA14_02850	pcaC	gamma-carboxymuconolactone decarboxylase	missense_variant	Ser82Arg
252521	A	G	PA14_02850	pcaC	gamma-carboxymuconolactone decarboxylase	missense_variant	Thr131Ala
254026	C	T	PA14_02890		hypothetical protein	missense_variant	Pro79Ser
255214	G	C	PA14_02900	pcaK	4-hydroxybenzoate transporter PcaK	missense_variant	His299Gln
256101	G	A	PA14_02900	pcaK	4-hydroxybenzoate transporter PcaK	missense_variant	Pro4Ser
256581	C	G	PA14_02910		probable transcriptional regulator	missense_variant	His56Asp
257040	C	T	PA14_02910		probable transcriptional regulator	missense_variant	Arg209Cys
257991	C	T	PA14_02930		probable oxidoreductase	missense_variant	His185Tyr	x
258019	A	G	PA14_02930		probable oxidoreductase	missense_variant	Gln194Arg	x
258066	G	A	PA14_02930		probable oxidoreductase	missense_variant	Val210Ile	x
258304	T	A	PA14_02930		probable oxidoreductase	missense_variant	Val289Glu	x
258318	G	A	PA14_02930		probable oxidoreductase	missense_variant	Ala294Thr	x
259690	C	G	PA14_02970		hypothetical protein	missense_variant	Thr74Ser
260283	G	T	PA14_02970		hypothetical protein	missense_variant	Ala272Ser
261042	T	C	PA14_02980		probable porin	missense_variant	Thr200Ala
261047	C	A	PA14_02980		probable porin	missense_variant	Arg198Leu
262340	C	G	PA14_02990		probable major facilitator superfamily (MFS) transporter	missense_variant	Glu231Gln
263646	A	G	PA14_03000		hypothetical protein	missense_variant	Thr24Ala	x
263862	A	G	PA14_03000		hypothetical protein	missense_variant	Met96Val	x
263932	A	T	PA14_03000		hypothetical protein	missense_variant	Gln119Leu	x
264403	C	T	PA14_03000		hypothetical protein	missense_variant	Thr276Met	x
264538	C	T	PA14_03000		hypothetical protein	missense_variant	Ala321Val	x
264815	G	C	PA14_03000		hypothetical protein	missense_variant	Glu413Asp	x
264817	A	G	PA14_03000		hypothetical protein	missense_variant	Gln414Arg	x
265471	T	C	PA14_03000		hypothetical protein	missense_variant	Val632Ala	x
265595	G	C	PA14_03010		probable transcriptional regulator	missense_variant	Val8Leu
266293	G	T	PA14_03020		hypothetical protein	missense_variant	Leu282Met
267479	T	G	PA14_03030	aroQ2	3-dehydroquinate dehydratase	missense_variant	Asp34Ala
267527	A	G	PA14_03030	aroQ2	3-dehydroquinate dehydratase	missense_variant	Ile18Thr
267710	T	C	PA14_03040		probable major facilitator superfamily (MFS) transporter	missense_variant	Thr498Ala
270302	T	C	PA14_03050	pobA	p-hydroxybenzoate hydroxylase	missense_variant	Asn87Asp
271128	T	G	PA14_03070		probable transcriptional regulator	missense_variant	Tyr131Asp
271398	A	G	PA14_03070		probable transcriptional regulator	missense_variant	Ser221Gly
272758	A	T	PA14_03100		hypothetical protein	missense_variant	Leu203Gln
273787	A	G	PA14_03110		hypothetical protein	missense_variant	Val45Ala	x
273796	T	C	PA14_03110		hypothetical protein	missense_variant	Asp42Gly	x
273798	C	G	PA14_03110		hypothetical protein	missense_variant	Glu41Asp	x
273806	A	G	PA14_03110		hypothetical protein	missense_variant	Phe39Leu	x
273841	G	A	PA14_03110		hypothetical protein	missense_variant	Thr27Ile	x
274893	G	A	PA14_03130	hudA	HudA	missense_variant	Ala376Val
274989	G	A	PA14_03130	hudA	HudA	missense_variant	Ala344Val
275986	T	C	PA14_03130	hudA	HudA	missense_variant	Ile12Val
276016	T	A	PA14_03130	hudA	HudA	missense_variant	Asn2Tyr
279728	A	G	PA14_03170		conserved hypothetical protein	missense_variant	Leu376Pro	x
279893	T	C	PA14_03170		conserved hypothetical protein	missense_variant	Tyr321Cys	x
279908	C	T	PA14_03170		conserved hypothetical protein	missense_variant	Ser316Asn	x
279945	T	C	PA14_03170		conserved hypothetical protein	missense_variant	Lys304Glu	x
280061	C	A	PA14_03170		conserved hypothetical protein	missense_variant	Ser265Ile	x
280277	C	T	PA14_03170		conserved hypothetical protein	missense_variant	Arg193His	x
280825	G	A	PA14_03180		conserved hypothetical protein	missense_variant	Thr10Ile
281245	C	T	PA14_03190	tla3	Type 6 lipase adaptor, Tla3	missense_variant	Gly391Ser
285203	A	G	PA14_03210	tli3	Type 6 lipase immunity, Tli3	missense_variant	Cys3Arg
285778	C	T	PA14_03220	vgrG2b	VgrG2b	missense_variant	Arg832Lys
316904	C	T	PA14_03450	davT	delta-aminovalerate aminotransferase	missense_variant	Asp46Asn
318594	T	C	PA14_03480		probable transcriptional regulator	missense_variant	Glu387Gly
320879	T	A	PA14_03520		hypothetical protein	missense_variant	Leu37Gln
321313	C	T	PA14_03530		probable transcriptional regulator	missense_variant	Gly224Asp
321880	T	C	PA14_03530		probable transcriptional regulator	missense_variant	Asn35Ser
321885	C	G	PA14_03530		probable transcriptional regulator	missense_variant	Gln33His
322061	T	C	PA14_03550		probable major facilitator superfamily (MFS) transporter	missense_variant	Gln396Arg	x
322065	G	C	PA14_03550		probable major facilitator superfamily (MFS) transporter	missense_variant	Pro395Ala	x
322143	T	C	PA14_03550		probable major facilitator superfamily (MFS) transporter	missense_variant	Thr369Ala	x
322494	C	T	PA14_03550		probable major facilitator superfamily (MFS) transporter	missense_variant	Val252Met	x
322617	T	C	PA14_03550		probable major facilitator superfamily (MFS) transporter	missense_variant	Ile211Val	x
322667	T	G	PA14_03550		probable major facilitator superfamily (MFS) transporter	missense_variant	Asp194Ala	x
323043	T	C	PA14_03550		probable major facilitator superfamily (MFS) transporter	missense_variant	Ser69Gly	x
323234	T	G	PA14_03550		probable major facilitator superfamily (MFS) transporter	missense_variant	Asn5Thr	x
324176	G	A	PA14_03560		hypothetical protein	missense_variant	Pro2Leu
324868	A	C	PA14_03580		probable transcriptional regulator	missense_variant	His36Gln
324935	C	T	PA14_03580		probable transcriptional regulator	missense_variant	Gly14Asp
325821	T	C	PA14_03610		conserved hypothetical protein	missense_variant	Ile182Val
326610	T	C	PA14_03620		hypothetical protein	missense_variant	Thr227Ala
326802	G	C	PA14_03620		hypothetical protein	missense_variant	Arg163Gly
328030	C	T	PA14_03630		probable transcriptional regulator	missense_variant	Pro217Ser
333584	A	G	PA14_03720		conserved hypothetical protein	missense_variant	Leu389Pro
337252	T	A	PA14_03760	gpuP	3-guanidinopropionate transport protein	missense_variant	Val309Glu
338462	A	C	PA14_03770	gpuA	3-guanidinopropionase	missense_variant	Asp232Ala
338673	G	A	PA14_03770	gpuA	3-guanidinopropionase	missense_variant	Met302Ile
338780	A	G	PA14_03780	gpuR	transcriptional activator GpuR	missense_variant	Arg2Gly	x
339368	G	A	PA14_03780	gpuR	transcriptional activator GpuR	missense_variant	Ala198Thr	x
339375	A	G	PA14_03780	gpuR	transcriptional activator GpuR	missense_variant	Asp200Gly	x
339702	T	C	PA14_03780	gpuR	transcriptional activator GpuR	missense_variant	Val309Ala	x
339740	C	T	PA14_03780	gpuR	transcriptional activator GpuR	missense_variant	Thr2Ile	x
339864	C	A	PA14_03790		hypothetical protein	stop_gained	Tyr43*
341600	G	C	PA14_03800	oprE	Anaerobically-induced outer membrane porin OprE precursor	missense_variant	Ser55Thr	x
342073	G	A	PA14_03800	oprE	Anaerobically-induced outer membrane porin OprE precursor	missense_variant	Gly213Ser	x
342565	G	A	PA14_03800	oprE	Anaerobically-induced outer membrane porin OprE precursor	missense_variant	Gly377Ser	x
342566	G	C	PA14_03800	oprE	Anaerobically-induced outer membrane porin OprE precursor	missense_variant	Gly377Ala	x
342568	C	G	PA14_03800	oprE	Anaerobically-induced outer membrane porin OprE precursor	missense_variant	Leu378Val	x
342574	C	G	PA14_03800	oprE	Anaerobically-induced outer membrane porin OprE precursor	missense_variant	Leu380Val	x
342600	G	T	PA14_03800	oprE	Anaerobically-induced outer membrane porin OprE precursor	missense_variant	Met388Ile	x
342608	A	G	PA14_03800	oprE	Anaerobically-induced outer membrane porin OprE precursor	missense_variant	Lys391Arg	x
342609	G	C	PA14_03800	oprE	Anaerobically-induced outer membrane porin OprE precursor	missense_variant	Lys391Asn	x
342618	C	G	PA14_03800	oprE	Anaerobically-induced outer membrane porin OprE precursor	missense_variant	Asn394Lys	x
342625	T	A	PA14_03800	oprE	Anaerobically-induced outer membrane porin OprE precursor	missense_variant	Ser397Thr	x
342629	G	C	PA14_03800	oprE	Anaerobically-induced outer membrane porin OprE precursor	missense_variant	Gly398Ala	x
342664	G	T	PA14_03800	oprE	Anaerobically-induced outer membrane porin OprE precursor	missense_variant	Ala410Ser	x
342737	C	G	PA14_03800	oprE	Anaerobically-induced outer membrane porin OprE precursor	missense_variant	Thr434Ser	x
343473	A	G	PA14_03810	aguA	agmatine deiminase	missense_variant	Val187Ala
343891	C	T	PA14_03810	aguA	agmatine deiminase	missense_variant	Ala48Thr
344257	C	T	PA14_03830	aguB	N-carbamoylputrescine amidohydrolase	missense_variant	Arg247His
345805	G	A	PA14_03840	aguR	transcriptional regulator AguR	missense_variant	Thr7Ile
345809	G	A	PA14_03840	aguR	transcriptional regulator AguR	missense_variant	Pro6Ser
346132	C	G	PA14_03855		probable periplasmic polyamine binding protein	missense_variant	Glu273Gln
346150	C	T	PA14_03855		probable periplasmic polyamine binding protein	missense_variant	Gly267Ser
346932	G	A	PA14_03855		probable periplasmic polyamine binding protein	missense_variant	Ala6Val
349588	A	G	PA14_03870	spuA	probable glutamine amidotransferase	missense_variant	Ser244Gly
357197	C	T	PA14_03950	spuG	polyamine transport protein PotH	missense_variant	Pro261Ser
359041	T	C	PA14_03980	hacB	acylhomoserine lactone acylase B	missense_variant	Ser599Gly
359863	C	T	PA14_03980	hacB	acylhomoserine lactone acylase B	missense_variant	Val325Ile
361636	T	A	PA14_04000		probable transcriptional regulator	missense_variant	Ser231Thr
361972	G	A	PA14_04000		probable transcriptional regulator	missense_variant	Glu343Lys
362829	G	A	PA14_04020		hypothetical protein	missense_variant	Ala123Val
364311	A	C	PA14_04040		hypothetical protein	missense_variant	Ser226Ala
364776	C	T	PA14_04040		hypothetical protein	missense_variant	Ala71Thr
365231	C	T	PA14_04050		hypothetical protein	missense_variant	Thr66Ile
365345	T	C	PA14_04050		hypothetical protein	missense_variant	Val104Ala
372574	A	G	PA14_04150		conserved hypothetical protein	missense_variant	Asn87Ser
373278	A	T	PA14_04160		hypothetical protein	missense_variant	Gln67Leu
373288	C	A	PA14_04160		hypothetical protein	missense_variant	Asp70Glu
373354	A	C	PA14_04160		hypothetical protein	missense_variant	Glu92Asp
375503	G	A	PA14_04190		acetylpolyamine amidohydrolase	missense_variant	Arg39Cys
376478	C	T	PA14_04210		probable transporter	missense_variant	Val184Ile
377018	G	C	PA14_04210		probable transporter	missense_variant	Gln4Glu
377528	T	C	PA14_04220		probable binding protein component of ABC transporter	missense_variant	Asn322Asp
377771	G	C	PA14_04220		probable binding protein component of ABC transporter	missense_variant	Pro241Ala
379364	C	T	PA14_04240		probable permease of ABC transporter	missense_variant	Ser297Asn
379629	T	C	PA14_04240		probable permease of ABC transporter	missense_variant	Thr209Ala
380928	C	G	PA14_04250		probable ATP-binding component of ABC transporter	missense_variant	Glu124Asp
383113	A	G	PA14_04290	aaaA	arginine-specific autotransporter of Pseudomonas aeruginosa, AaaA	missense_variant	Ser488Pro
383991	T	C	PA14_04290	aaaA	arginine-specific autotransporter of Pseudomonas aeruginosa, AaaA	missense_variant	Asn195Ser
384066	A	T	PA14_04290	aaaA	arginine-specific autotransporter of Pseudomonas aeruginosa, AaaA	missense_variant	Leu170Gln
384942	T	C	PA14_04300		conserved hypothetical protein	missense_variant	Asn89Ser
386457	G	T	PA14_04320	ilvA1	threonine dehydratase, biosynthetic	missense_variant	Glu74Asp
386920	A	G	PA14_04320	ilvA1	threonine dehydratase, biosynthetic	missense_variant	Met229Val
388766	A	G	PA14_04340		hypothetical protein	missense_variant	Thr119Ala
389229	C	A	PA14_04340		hypothetical protein	missense_variant	Ala273Glu
389667	A	G	PA14_04340		hypothetical protein	missense_variant	Lys419Arg
390771	C	A	PA14_04370		probable major facilitator superfamily (MFS) transporter	missense_variant	Gln197His
390784	T	C	PA14_04370		probable major facilitator superfamily (MFS) transporter	missense_variant	Asn193Ser
390839	T	A	PA14_04370		probable major facilitator superfamily (MFS) transporter	missense_variant	Ile175Phe
390952	T	C	PA14_04370		probable major facilitator superfamily (MFS) transporter	missense_variant	His137Arg
391858	A	C	PA14_04380		hypothetical protein	missense_variant	Asp69Glu
395837	A	G	PA14_04420		hypothetical protein	missense_variant	Met255Val
397350	A	G	PA14_04440		conserved hypothetical protein	missense_variant	Ile89Val
397396	T	C	PA14_04440		conserved hypothetical protein	missense_variant	Leu104Pro
397474	G	A	PA14_04440		conserved hypothetical protein	missense_variant	Ser130Asn
399244	A	C	PA14_04480	thyA	thymidylate synthase	missense_variant	Asn114His
401442	C	T	PA14_04510		hypothetical protein	missense_variant	Ala166Thr
402004	T	C	PA14_04520		hypothetical protein	missense_variant	Thr438Ala
402185	A	T	PA14_04520		hypothetical protein	missense_variant	Asp377Glu
403757	T	C	PA14_04530		hypothetical protein	missense_variant	Leu84Pro
404820	T	C	PA14_04550	glpQ	glycerophosphoryl diester phosphodiesterase, periplasmic	missense_variant	Met80Val
404907	G	C	PA14_04550	glpQ	glycerophosphoryl diester phosphodiesterase, periplasmic	missense_variant	His51Asp
404910	C	T	PA14_04550	glpQ	glycerophosphoryl diester phosphodiesterase, periplasmic	missense_variant	Gly50Ser
405394	T	A	PA14_04560		hypothetical protein	missense_variant	Val43Asp
405414	G	A	PA14_04560		hypothetical protein	missense_variant	Ala50Thr
406684	T	G	PA14_04570		hypothetical protein	missense_variant	Ile109Met
408259	G	A	PA14_04590		conserved hypothetical protein	missense_variant	Ala69Val
408610	C	G	PA14_04610		probable transporter	missense_variant	Gly460Ala
413678	C	T	PA14_04650	pfpI	protease PfpI	missense_variant	Arg172Gln
414068	G	T	PA14_04650	pfpI	protease PfpI	missense_variant	Ala42Asp
414868	A	G	PA14_04660		hypothetical protein	missense_variant	Lys154Glu
415587	C	T	PA14_04670	mutM	formamidopyrimidine-DNA glycosylase	missense_variant	Ala99Val
416402	G	C	PA14_04680		hypothetical protein	missense_variant	Lys74Asn
418330	T	C	PA14_04700		hypothetical protein	missense_variant	Val292Ala
419814	G	A	PA14_04730		probable gamma-glutamyltranspeptidase precursor	missense_variant	Ala353Val
423521	T	G	PA14_04780	laoA	LaoA	missense_variant	Asp25Ala
424984	T	C	PA14_04810	laoC	LaoC	missense_variant	Ile234Val
425493	C	T	PA14_04810	laoC	LaoC	missense_variant	Arg64Gln
425537	C	G	PA14_04810	laoC	LaoC	missense_variant	Glu49Asp
428612	A	G	PA14_04850		Uncharacterized protein	missense_variant	Ser23Pro
429188	G	T	PA14_04860		conserved hypothetical protein	missense_variant	Phe30Leu
429737	T	C	PA14_04870		hypothetical protein	missense_variant	Lys343Arg
430674	G	T	PA14_04870		hypothetical protein	missense_variant	Pro31Thr
432374	G	A	PA14_04900	ftsY	signal recognition particle receptor FtsY	missense_variant	Ala34Thr
437516	C	G	PA14_04950	mtgA	probable transglycosylase	missense_variant	Gly55Ala
439374	G	A	PA14_04980	thiG	thiamine biosynthesis protein, thiazole moiety	missense_variant	Gly11Asp
439982	G	C	PA14_05000	micA	DNA mismatch repair protein MicA	missense_variant	Ala214Pro
440582	T	A	PA14_05010		conserved hypothetical protein	missense_variant	Ser115Thr
442386	C	T	PA14_05040		probable oxidase	missense_variant	Arg364His
442728	T	C	PA14_05040		probable oxidase	missense_variant	Asp250Gly
443202	C	T	PA14_05040		probable oxidase	missense_variant	Arg92Lys
443368	T	G	PA14_05040		probable oxidase	missense_variant	Thr37Pro
448686	T	C	PA14_05120		hypothetical protein	missense_variant	Thr94Ala
450736	A	G	PA14_05160		conserved hypothetical protein	missense_variant	Leu119Pro
453602	A	G	PA14_05190	pilU	twitching motility protein PilU	missense_variant	Asn362Ser
453787	C	T	PA14_05200		probable cation efflux system protein	missense_variant	Ala263Thr
454261	T	C	PA14_05200		probable cation efflux system protein	missense_variant	Thr105Ala
456743	A	G	PA14_05220		cystathionine beta-synthase	missense_variant	Thr457Ala
457703	C	T	PA14_05230		probable cystathionine gamma-lyase	missense_variant	Ala320Val
459283	G	A	PA14_05250	pyrC	noncatalytic dihydroorotase-like protein	missense_variant	Ala49Val
469119	A	G	PA14_05390	chpA	component of chemotactic signal transduction system	missense_variant	Ser86Gly	x
470574	G	A	PA14_05390	chpA	component of chemotactic signal transduction system	missense_variant	Gly571Ser	x
470599	C	A	PA14_05390	chpA	component of chemotactic signal transduction system	missense_variant	Ala579Glu	x
470679	G	A	PA14_05390	chpA	component of chemotactic signal transduction system	missense_variant	Ala606Thr	x
470701	G	A	PA14_05390	chpA	component of chemotactic signal transduction system	missense_variant	Gly613Glu	x
470752	C	T	PA14_05390	chpA	component of chemotactic signal transduction system	missense_variant	Ala630Val	x
470998	A	C	PA14_05390	chpA	component of chemotactic signal transduction system	missense_variant	Gln712Pro	x
471813	G	T	PA14_05390	chpA	component of chemotactic signal transduction system	missense_variant	Ala984Ser	x
471902	G	C	PA14_05390	chpA	component of chemotactic signal transduction system	missense_variant	Glu1013Asp	x
473271	C	G	PA14_05390	chpA	component of chemotactic signal transduction system	missense_variant	His1470Asp	x
473383	T	A	PA14_05390	chpA	component of chemotactic signal transduction system	missense_variant	Val1507Glu	x
474190	G	A	PA14_05390	chpA	component of chemotactic signal transduction system	missense_variant	Arg1776Gln	x
476509	T	C	PA14_05400	chpB	probable methylesterase	missense_variant	Cys75Arg
478121	C	T	PA14_05420	chpD	probable transcriptional regulator	missense_variant	Ser98Phe
479860	T	C	PA14_05440		hypothetical protein	missense_variant	His292Arg	x
479933	A	G	PA14_05440		hypothetical protein	missense_variant	Phe268Leu	x
480374	T	C	PA14_05440		hypothetical protein	missense_variant	Asn121Asp	x
480425	G	A	PA14_05440		hypothetical protein	missense_variant	Leu104Phe	x
480433	T	C	PA14_05440		hypothetical protein	missense_variant	Gln101Arg	x
480713	T	G	PA14_05440		hypothetical protein	missense_variant	Thr8Pro	x
480879	T	G	PA14_05450		conserved hypothetical protein	missense_variant	Lys205Gln
480915	T	C	PA14_05450		conserved hypothetical protein	missense_variant	Lys193Glu
480950	A	G	PA14_05450		conserved hypothetical protein	missense_variant	Val181Ala
480997	C	G	PA14_05450		conserved hypothetical protein	missense_variant	Glu165Asp
483218	G	A	PA14_05480		hypothetical protein	missense_variant	Val20Met
483237	A	G	PA14_05480		hypothetical protein	missense_variant	Lys26Arg
484311	G	C	PA14_05480		hypothetical protein	missense_variant	Gly384Ala
485070	C	T	PA14_05500		conserved hypothetical protein	missense_variant	Ala80Val
490811	G	A	PA14_05540	mexB	Resistance-Nodulation-Cell Division (RND) multidrug efflux transporter MexB	missense_variant	Gly957Asp
491062	T	G	PA14_05540	mexB	Resistance-Nodulation-Cell Division (RND) multidrug efflux transporter MexB	missense_variant	Ser1041Ala
491063	C	A	PA14_05540	mexB	Resistance-Nodulation-Cell Division (RND) multidrug efflux transporter MexB	missense_variant	Ser1041Tyr
491066	T	C	PA14_05540	mexB	Resistance-Nodulation-Cell Division (RND) multidrug efflux transporter MexB	missense_variant	Val1042Ala
496986	C	T	PA14_05600		hypothetical protein	missense_variant	Ser144Asn
497789	A	G	PA14_05620	sahH	S-adenosyl-L-homocysteine hydrolase	missense_variant	Tyr360His
498554	C	T	PA14_05620	sahH	S-adenosyl-L-homocysteine hydrolase	missense_variant	Val105Met
499189	T	A	PA14_05630		hypothetical protein	missense_variant	Ile12Asn
499396	T	C	PA14_05630		hypothetical protein	missense_variant	Val81Ala
499419	G	A	PA14_05630		hypothetical protein	missense_variant	Val89Met
499788	G	T	PA14_05640		hypothetical protein	missense_variant	Trp25Leu
502386	G	C	PA14_05650		hypothetical protein	missense_variant	Glu157Gln
502509	T	G	PA14_05650		hypothetical protein	missense_variant	Trp198Gly
502648	C	T	PA14_05650		hypothetical protein	missense_variant	Ala244Val
506662	G	A	PA14_05700	codB	cytosine permease	missense_variant	Val1Met
508444	T	G	PA14_05750		probable oxidoreductase	missense_variant	Gln343His
508949	A	G	PA14_05750		probable oxidoreductase	missense_variant	Val175Ala
510592	C	T	PA14_05770	dht	dihydropyrimidinase	missense_variant	Glu139Lys
510898	T	G	PA14_05770	dht	dihydropyrimidinase	missense_variant	Thr37Pro
510899	T	G	PA14_05770	dht	dihydropyrimidinase	missense_variant	Glu36Asp
510900	T	G	PA14_05770	dht	dihydropyrimidinase	missense_variant	Glu36Ala
511174	A	G	PA14_05775		hypothetical protein	missense_variant	Ile19Thr
517772	G	A	PA14_05850	gcdR	transcriptional regulator, GcdR	missense_variant	Val125Ile
519289	T	C	PA14_05870		probable phosphate transporter	missense_variant	Gln414Arg
520408	G	A	PA14_05870		probable phosphate transporter	missense_variant	Thr41Ile
520462	A	G	PA14_05870		probable phosphate transporter	missense_variant	Leu23Pro
521480	G	A	PA14_05880		conserved hypothetical protein	missense_variant	Arg191Lys
521573	C	T	PA14_05880		conserved hypothetical protein	missense_variant	Ala222Val
521590	G	A	PA14_05880		conserved hypothetical protein	missense_variant	Val228Ile
523346	C	T	PA14_05910		periplasmic transport system	missense_variant	His70Tyr
523722	C	T	PA14_05910		periplasmic transport system	missense_variant	Thr195Ile
528918	A	G	PA14_05970		hypothetical protein	missense_variant	Ser169Gly
530781	C	G	PA14_05990		probable major facilitator superfamily (MFS) transporter	missense_variant	Val24Leu
533562	A	G	PA14_06000		probable ClpA/B protease ATP binding subunit	missense_variant	Lys905Arg
533639	A	G	PA14_06000		probable ClpA/B protease ATP binding subunit	missense_variant	Thr931Ala
534766	C	T	PA14_06030		conserved hypothetical protein	missense_variant	Arg189His
536183	T	C	PA14_06060	creB	two-component response regulator CreB	missense_variant	Val39Ala
536450	A	G	PA14_06060	creB	two-component response regulator CreB	missense_variant	Glu128Gly
539463	C	T	PA14_06080	creD	inner membrane protein CreD	missense_variant	Ala394Val
539631	A	C	PA14_06080	creD	inner membrane protein CreD	missense_variant	Asp450Ala
540145	C	T	PA14_06120		conserved hypothetical protein	missense_variant	Arg205His
540171	A	G	PA14_06120		conserved hypothetical protein	missense_variant	Asp61Gly
540257	C	T	PA14_06120		conserved hypothetical protein	missense_variant	Ala168Thr
540898	G	A	PA14_06130		hypothetical protein	missense_variant	Ala277Val
543121	C	T	PA14_06160	fiuA	Ferrichrome receptor FiuA	missense_variant	Ala706Thr	x
543244	A	T	PA14_06160	fiuA	Ferrichrome receptor FiuA	missense_variant	Leu665Met	x
544071	C	T	PA14_06160	fiuA	Ferrichrome receptor FiuA	missense_variant	Arg389Gln	x
544354	T	C	PA14_06160	fiuA	Ferrichrome receptor FiuA	missense_variant	Ile295Val	x
544456	T	C	PA14_06160	fiuA	Ferrichrome receptor FiuA	missense_variant	Thr261Ala	x
544941	G	A	PA14_06160	fiuA	Ferrichrome receptor FiuA	missense_variant	Ala99Val	x
545582	G	T	PA14_06170	fiuR	FiuR	missense_variant	Leu244Met
545605	C	T	PA14_06170	fiuR	FiuR	missense_variant	Arg236Gln
546307	C	T	PA14_06170	fiuR	FiuR	missense_variant	Ser2Asn
547366	C	G	PA14_06190		probable glutathione S-transferase	missense_variant	His124Gln
550398	T	G	PA14_06230		probable permease	missense_variant	Thr91Pro
551029	A	G	PA14_06240		probable transcriptional regulator	missense_variant	Phe305Ser
551092	A	G	PA14_06240		probable transcriptional regulator	missense_variant	Val284Ala
552680	C	T	PA14_06260		probable transcriptional regulator	missense_variant	Val282Ile
552836	T	C	PA14_06260		probable transcriptional regulator	missense_variant	Met230Val
553328	C	A	PA14_06260		probable transcriptional regulator	missense_variant	Ala66Ser
556453	G	T	PA14_06290	glcB	malate synthase G	missense_variant	Pro228Gln
559852	A	G	PA14_06320		conserved hypothetical protein	missense_variant	Phe56Leu
560909	C	A	PA14_06330		conserved hypothetical protein	missense_variant	Ala96Ser
560929	C	T	PA14_06330		conserved hypothetical protein	missense_variant	Gly89Asp
562288	T	C	PA14_06350		conserved hypothetical protein	missense_variant	Thr39Ala
562698	T	A	PA14_06360		probable phosphoribosyl transferase	missense_variant	Ser158Cys
563100	G	A	PA14_06360		probable phosphoribosyl transferase	missense_variant	Arg24Cys
564714	T	C	PA14_06420		conserved hypothetical protein	missense_variant	Phe6Leu
564889	C	T	PA14_06420		conserved hypothetical protein	missense_variant	Ala64Val
574159	C	A	PA14_06570	bioD	dethiobiotin synthase	missense_variant	Ala213Glu
574469	G	C	PA14_06580		hypothetical protein	missense_variant	Lys51Asn
577123	C	G	PA14_06620		probable acyl-CoA dehydrogenase	missense_variant	Thr73Ser	x
577257	T	G	PA14_06620		probable acyl-CoA dehydrogenase	missense_variant	Ser118Ala	x
577515	C	A	PA14_06620		probable acyl-CoA dehydrogenase	missense_variant	Leu204Met	x
577621	A	C	PA14_06620		probable acyl-CoA dehydrogenase	missense_variant	Glu239Ala	x
577622	A	C	PA14_06620		probable acyl-CoA dehydrogenase	missense_variant	Glu239Asp	x
577626	A	G	PA14_06620		probable acyl-CoA dehydrogenase	missense_variant	Asn241Asp	x
577628	C	G	PA14_06620		probable acyl-CoA dehydrogenase	missense_variant	Asn241Lys	x
577630	T	C	PA14_06620		probable acyl-CoA dehydrogenase	missense_variant	Val242Ala	x
577636	C	T	PA14_06620		probable acyl-CoA dehydrogenase	missense_variant	Ala244Val	x
581483	G	A	PA14_06650	nirN	NirN	missense_variant	Arg363Cys
590811	C	G	PA14_06770	nirQ	regulatory protein NirQ	missense_variant	His173Gln
591557	C	A	PA14_06790		probable cytochrome c oxidase subunit	missense_variant	Leu150Met
593116	G	A	PA14_06830	norB	nitric-oxide reductase subunit B	missense_variant	Val229Ile
594080	T	G	PA14_06840		probable dinitrification protein NorD	missense_variant	Ser84Ala
594568	G	C	PA14_06840		probable dinitrification protein NorD	missense_variant	Glu246Asp
595389	A	T	PA14_06840		probable dinitrification protein NorD	missense_variant	Glu520Val
598822	G	A	PA14_06900		hypothetical protein	missense_variant	Ser52Asn
598823	C	G	PA14_06900		hypothetical protein	missense_variant	Ser52Arg
602268	G	A	PA14_06950		probable transcriptional regulator	missense_variant	Cys284Tyr
602286	T	C	PA14_06950		probable transcriptional regulator	missense_variant	Val290Ala
603322	G	T	PA14_06960	pauB1	FAD-dependent oxidoreductase	missense_variant	Ala26Ser
603587	C	A	PA14_06960	pauB1	FAD-dependent oxidoreductase	missense_variant	Ala114Glu
603890	G	A	PA14_06960	pauB1	FAD-dependent oxidoreductase	missense_variant	Ser215Asn
604416	C	G	PA14_06960	pauB1	FAD-dependent oxidoreductase	missense_variant	Asp390Glu
605763	C	T	PA14_06980		hypothetical protein	missense_variant	Ser161Asn
606984	A	G	PA14_07000	dsbB	disulfide bond formation protein	missense_variant	Val157Ala
607167	T	C	PA14_07000	dsbB	disulfide bond formation protein	missense_variant	Lys96Arg
608804	G	C	PA14_07020		hypothetical protein	missense_variant	Val75Leu
610500	A	C	PA14_07050		hypothetical protein	missense_variant	Thr34Pro
610590	A	T	PA14_07050		hypothetical protein	missense_variant	Thr64Ser
611155	C	A	PA14_07050		hypothetical protein	missense_variant	Ala252Asp
611516	G	C	PA14_07060		hypothetical protein	missense_variant	Leu201Val
611871	A	C	PA14_07060		hypothetical protein	missense_variant	Asp82Glu
612982	G	A	PA14_07070		hypothetical protein	missense_variant	Arg221His	x
613048	T	A	PA14_07070		hypothetical protein	missense_variant	Phe243Tyr	x
613144	T	C	PA14_07070		hypothetical protein	missense_variant	Val275Ala	x
613321	T	C	PA14_07070		hypothetical protein	missense_variant	Val334Ala	x
613414	A	G	PA14_07070		hypothetical protein	missense_variant	His365Arg	x
616714	C	A	PA14_07130	tktA	transketolase	missense_variant	His194Asn
617774	A	C	PA14_07130	tktA	transketolase	missense_variant	Glu547Ala
617775	A	C	PA14_07130	tktA	transketolase	missense_variant	Glu547Asp
618450	T	C	PA14_07140		hypothetical protein	missense_variant	Tyr107His	x
618535	C	T	PA14_07140		hypothetical protein	missense_variant	Ala135Val	x
618548	G	T	PA14_07140		hypothetical protein	missense_variant	Gln139His	x
618567	T	C	PA14_07140		hypothetical protein	missense_variant	Ser146Pro	x
618925	C	A	PA14_07140		hypothetical protein	missense_variant	Pro265Gln	x
619143	A	G	PA14_07140		hypothetical protein	missense_variant	Thr338Ala	x
619889	T	A	PA14_07150		conserved hypothetical protein	missense_variant	Tyr29Phe
619918	A	T	PA14_07150		conserved hypothetical protein	missense_variant	Asp19Glu
624700	A	C	PA14_07240		hypothetical protein	missense_variant	Gln86His
625058	G	T	PA14_07250		hypothetical protein	missense_variant	Gln176Lys	x
625114	G	T	PA14_07250		hypothetical protein	missense_variant	Pro157Gln	x
625379	T	C	PA14_07250		hypothetical protein	missense_variant	Ile69Val	x
625468	A	C	PA14_07250		hypothetical protein	missense_variant	Val39Gly	x
625493	C	T	PA14_07250		hypothetical protein	missense_variant	Gly31Ser	x
625528	G	A	PA14_07250		hypothetical protein	missense_variant	Pro19Leu	x
625534	G	A	PA14_07250		hypothetical protein	missense_variant	Ala17Val	x
625559	T	C	PA14_07250		hypothetical protein	missense_variant	Lys9Glu	x
625567	C	T	PA14_07250		hypothetical protein	missense_variant	Gly6Asp	x
626860	G	A	PA14_07280		conserved hypothetical protein	missense_variant	Ala222Val
630822	A	T	PA14_07340		probable transcriptional regulator	missense_variant	Ile244Asn
631278	T	C	PA14_07340		probable transcriptional regulator	missense_variant	His92Arg
632246	T	A	PA14_07360		hypothetical protein	missense_variant	Ile90Phe
633564	T	C	PA14_07400		hypothetical protein	missense_variant	Thr84Ala
633792	T	G	PA14_07400		hypothetical protein	missense_variant	Thr8Pro
633937	G	A	PA14_07410		hypothetical protein	missense_variant	Arg80Trp
634071	C	T	PA14_07410		hypothetical protein	missense_variant	Gly35Asp
634274	T	C	PA14_07420		hypothetical protein	missense_variant	Asn169Asp
634304	G	C	PA14_07420		hypothetical protein	missense_variant	Gln159Glu
634360	G	C	PA14_07420		hypothetical protein	missense_variant	Ala140Gly
634588	C	T	PA14_07420		hypothetical protein	missense_variant	Ser64Asn
634986	T	C	PA14_07430		hypothetical protein	missense_variant	Thr919Ala	x
635079	T	C	PA14_07430		hypothetical protein	missense_variant	Ser888Gly	x
635267	C	T	PA14_07430		hypothetical protein	missense_variant	Ser825Asn	x
636893	G	C	PA14_07430		hypothetical protein	missense_variant	Thr283Arg	x
637092	T	C	PA14_07430		hypothetical protein	missense_variant	Thr217Ala	x
637173	T	C	PA14_07430		hypothetical protein	missense_variant	Thr190Ala	x
638134	A	G	PA14_07430		hypothetical protein	missense_variant	Ile60Thr	x
638398	C	T	PA14_07440		hypothetical protein	missense_variant	Val83Met
638419	A	G	PA14_07440		hypothetical protein	missense_variant	Phe76Leu
639348	C	T	PA14_07450		hypothetical protein	missense_variant	Gly171Arg
643930	C	T	PA14_07500	rmcA	redox regulator of c_di_GMP, RmcA	missense_variant	Gly1052Glu	x
644319	T	G	PA14_07500	rmcA	redox regulator of c_di_GMP, RmcA	missense_variant	Glu922Asp	x
645487	G	A	PA14_07500	rmcA	redox regulator of c_di_GMP, RmcA	missense_variant	Ala533Val	x
645860	C	T	PA14_07500	rmcA	redox regulator of c_di_GMP, RmcA	missense_variant	Ala409Thr	x
646091	C	T	PA14_07500	rmcA	redox regulator of c_di_GMP, RmcA	missense_variant	Glu332Lys	x
649770	A	G	PA14_07530	dnaG	DNA primase	missense_variant	Val450Ala
649771	C	T	PA14_07530	dnaG	DNA primase	missense_variant	Val450Ile
651350	T	C	PA14_07550		conserved hypothetical protein	missense_variant	Asn101Asp
652427	G	A	PA14_07570	gcp	O-sialoglycoprotein endopeptidase	missense_variant	Val98Met
652700	C	T	PA14_07570	gcp	O-sialoglycoprotein endopeptidase	missense_variant	Arg189Cys
652701	G	T	PA14_07570	gcp	O-sialoglycoprotein endopeptidase	missense_variant	Arg189Leu
654298	G	A	PA14_07600		hypothetical protein	missense_variant	Arg21His
654678	A	G	PA14_07600		hypothetical protein	missense_variant	Thr148Ala
655531	T	C	PA14_07620	cca	tRNA nucleotidyl transferase	missense_variant	Ile152Val
655732	C	G	PA14_07620	cca	tRNA nucleotidyl transferase	missense_variant	Glu85Gln
655742	C	G	PA14_07620	cca	tRNA nucleotidyl transferase	missense_variant	Glu81Asp
656068	A	G	PA14_07630		hypothetical protein	missense_variant	Val156Ala
657151	T	A	PA14_07650		conserved hypothetical protein	missense_variant	Glu344Asp
658804	T	C	PA14_07660		conserved hypothetical protein	missense_variant	Lys216Arg
662047	G	A	PA14_07690	glpE	conserved hypothetical protein	missense_variant	Ala13Val
662156	G	A	PA14_07700	apaH	bis(5'-nucleosyl)-tetraphosphatase	missense_variant	Pro275Leu
662898	C	T	PA14_07700	apaH	bis(5'-nucleosyl)-tetraphosphatase	missense_variant	Ala28Thr
663917	C	T	PA14_07730	ksgA	rRNA (adenine-N6,N6)-dimethyltransferase	missense_variant	Ala96Thr
664764	C	A	PA14_07740	pdxA	pyridoxal phosphate biosynthetic protein PdxA	missense_variant	Ala181Ser
665085	C	T	PA14_07740	pdxA	pyridoxal phosphate biosynthetic protein PdxA	missense_variant	Val74Ile
665148	A	C	PA14_07740	pdxA	pyridoxal phosphate biosynthetic protein PdxA	missense_variant	Tyr53Asp
666912	C	T	PA14_07770	lptD	LPS-assembly protein LptD	missense_variant	Asp813Asn	x
667027	G	C	PA14_07770	lptD	LPS-assembly protein LptD	missense_variant	Ile774Met	x
668159	C	T	PA14_07770	lptD	LPS-assembly protein LptD	missense_variant	Gly397Asp	x
668160	C	T	PA14_07770	lptD	LPS-assembly protein LptD	missense_variant	Gly397Ser	x
668197	G	C	PA14_07770	lptD	LPS-assembly protein LptD	missense_variant	Asn384Lys	x
668198	T	G	PA14_07770	lptD	LPS-assembly protein LptD	missense_variant	Asn384Thr	x
668203	G	C	PA14_07770	lptD	LPS-assembly protein LptD	missense_variant	Ile382Met	x
669035	C	T	PA14_07770	lptD	LPS-assembly protein LptD	missense_variant	Arg105Lys	x
669119	C	G	PA14_07770	lptD	LPS-assembly protein LptD	missense_variant	Ser77Thr	x
670006	C	A	PA14_07780		hypothetical protein	missense_variant	Gln178Lys
671096	G	C	PA14_07790		probable nucleotidyl transferase	missense_variant	Gln203His
671507	C	A	PA14_07800		hypothetical protein	missense_variant	Ala115Glu
672035	G	A	PA14_07810		hypothetical protein	missense_variant	Ala317Val
672195	C	T	PA14_07810		hypothetical protein	missense_variant	Val264Ile
672888	C	G	PA14_07810		hypothetical protein	missense_variant	Glu33Gln
673640	A	G	PA14_07820	agtS	two-component sensor, AgtS	missense_variant	Ser169Gly
674032	T	G	PA14_07820	agtS	two-component sensor, AgtS	missense_variant	His299Gln
674607	T	G	PA14_07820	agtS	two-component sensor, AgtS	missense_variant	Leu491Arg
675521	A	G	PA14_07820	agtS	two-component sensor, AgtS	missense_variant	Ser796Gly
677057	C	G	PA14_07850		probable binding protein component of ABC transporter	missense_variant	Pro241Arg
677258	G	A	PA14_07850		probable binding protein component of ABC transporter	missense_variant	Ser308Asn
678795	C	G	PA14_07870	agtB	AgtB	missense_variant	Ser9Arg
680233	G	A	PA14_07890	agtC	AgtC	missense_variant	Ala102Thr
683242	A	G	PA14_07930		probable phosphoglycolate phosphatase	missense_variant	Lys111Arg
683700	G	A	PA14_07930		probable phosphoglycolate phosphatase	missense_variant	Ala264Thr
685759	C	G	PA14_07950	prtN	transcriptional regulator PrtN	missense_variant	Ser8Thr
685900	C	G	PA14_07960	prtR	transcriptional regulator PrtR	missense_variant	Gly251Ala
687571	A	C	PA14_07980		hypothetical protein	missense_variant	Asn72Thr
687709	T	C	PA14_07980		hypothetical protein	missense_variant	Val118Ala
688688	A	G	PA14_08000		hypothetical protein	missense_variant	Ile46Met
691700	C	T	PA14_08050		probable bacteriophage protein	missense_variant	His64Tyr	x
691742	G	A	PA14_08050		probable bacteriophage protein	missense_variant	Ala78Thr	x
691743	C	T	PA14_08050		probable bacteriophage protein	missense_variant	Ala78Val	x
692172	C	G	PA14_08050		probable bacteriophage protein	missense_variant	Thr221Ser	x
692391	C	G	PA14_08050		probable bacteriophage protein	missense_variant	Ala294Gly	x
692492	A	G	PA14_08050		probable bacteriophage protein	missense_variant	Thr328Ala	x
692604	A	C	PA14_08050		probable bacteriophage protein	missense_variant	Asn365Thr	x
692607	G	C	PA14_08050		probable bacteriophage protein	missense_variant	Ser366Thr	x
692798	A	G	PA14_08050		probable bacteriophage protein	missense_variant	Ile430Val	x
692799	T	C	PA14_08050		probable bacteriophage protein	missense_variant	Ile430Thr	x
692806	G	C	PA14_08050		probable bacteriophage protein	missense_variant	Glu432Asp	x
692819	C	A	PA14_08050		probable bacteriophage protein	missense_variant	Gln437Lys	x
692847	C	G	PA14_08050		probable bacteriophage protein	missense_variant	Thr446Ser	x
694674	G	C	PA14_08070		probable bacteriophage protein	missense_variant	Lys197Asn
696481	G	C	PA14_08120		hypothetical protein	missense_variant	Asp65His	x
696594	G	A	PA14_08120		hypothetical protein	missense_variant	Met102Ile	x
696761	T	C	PA14_08120		hypothetical protein	missense_variant	Val158Ala	x
696947	T	C	PA14_08120		hypothetical protein	missense_variant	Val220Ala	x
697222	G	A	PA14_08120		hypothetical protein	missense_variant	Gly312Ser	x
697255	G	A	PA14_08120		hypothetical protein	missense_variant	Asp323Asn	x
697367	T	C	PA14_08120		hypothetical protein	missense_variant	Val360Ala	x
697429	T	A	PA14_08120		hypothetical protein	missense_variant	Ser381Thr	x
697445	C	T	PA14_08120		hypothetical protein	missense_variant	Ala386Val	x
697469	G	A	PA14_08120		hypothetical protein	missense_variant	Arg394Gln	x
697477	G	A	PA14_08120		hypothetical protein	missense_variant	Glu397Lys	x
697751	T	C	PA14_08120		hypothetical protein	missense_variant	Ile488Thr	x
698120	T	C	PA14_08120		hypothetical protein	missense_variant	Val611Ala	x
698309	A	C	PA14_08120		hypothetical protein	missense_variant	Asp674Ala	x
698326	A	G	PA14_08120		hypothetical protein	missense_variant	Thr680Ala	x
698818	G	C	PA14_08130		hypothetical protein	missense_variant	Val95Leu
699762	C	T	PA14_08150		conserved hypothetical protein	missense_variant	Thr39Ile
700254	A	T	PA14_08150		conserved hypothetical protein	missense_variant	Tyr203Phe
700362	C	T	PA14_08150		conserved hypothetical protein	missense_variant	Thr239Met
700739	T	C	PA14_08160		conserved hypothetical protein	missense_variant	Val24Ala
700789	T	C	PA14_08160		conserved hypothetical protein	missense_variant	Cys41Arg
700891	G	A	PA14_08160		conserved hypothetical protein	missense_variant	Gly75Ser
701590	A	G	PA14_08180		hypothetical protein	missense_variant	Gln99Arg
701607	G	A	PA14_08180		hypothetical protein	missense_variant	Val105Met
701608	T	C	PA14_08180		hypothetical protein	missense_variant	Val105Ala
701792	A	G	PA14_08190		hypothetical protein	missense_variant	Ser47Gly
701804	C	A	PA14_08190		hypothetical protein	missense_variant	Gln51Lys
714530	G	A	PA14_08340	trpG	anthranilate synthase component II	missense_variant	Ala24Thr
716474	G	A	PA14_08360	trpC	indole-3-glycerol-phosphate synthase	missense_variant	Val121Ile
721472	G	A	PA14_08430		probable ATPase	missense_variant	Asp264Asn
723844	G	C	PA14_08450		hypothetical protein	missense_variant	His102Asp
724295	G	T	PA14_08460		NAD(P)H:quinone reductase	missense_variant	Arg315Ser
726154	T	C	PA14_08480	argC	N-acetyl-gamma-glutamyl-phosphate reductase	missense_variant	Val63Ala
726624	T	C	PA14_08480	argC	N-acetyl-gamma-glutamyl-phosphate reductase	missense_variant	Cys220Arg
726644	C	G	PA14_08480	argC	N-acetyl-gamma-glutamyl-phosphate reductase	missense_variant	Asp226Glu
727553	G	A	PA14_08490		hypothetical protein	missense_variant	Ala185Thr
728087	A	G	PA14_08500		hypothetical protein	missense_variant	Thr123Ala
728804	T	G	PA14_08520	anmK	conserved hypothetical protein	missense_variant	Met305Leu
729410	T	C	PA14_08520	anmK	conserved hypothetical protein	missense_variant	Thr103Ala
732389	T	C	PA14_08560	tyrZ	tyrosyl-tRNA synthetase 2	missense_variant	Val348Ala
738606	G	A	PA14_08620	birA	BirA bifunctional protein	missense_variant	Asp68Asn
738887	A	C	PA14_08620	birA	BirA bifunctional protein	missense_variant	Glu161Asp
740296	C	T	PA14_08640		hypothetical protein	missense_variant	Pro68Ser
740612	T	C	PA14_08640		hypothetical protein	missense_variant	Val173Ala
747764	G	A	PA14_08760	rpoB	DNA-directed RNA polymerase beta chain	missense_variant	Gly521Asp
766973	C	T	PA14_09010	rplR	50S ribosomal protein L18	missense_variant	Leu27Phe
780706	G	A	PA14_09210	pchA	salicylate biosynthesis isochorismate synthase	missense_variant	Ala331Val
781009	C	T	PA14_09210	pchA	salicylate biosynthesis isochorismate synthase	missense_variant	Arg230Gln
781869	T	C	PA14_09220	pchB	salicylate biosynthesis protein PchB	missense_variant	Asn44Ser
781944	T	C	PA14_09220	pchB	salicylate biosynthesis protein PchB	missense_variant	Gln19Arg
782073	C	T	PA14_09230	pchC	pyochelin biosynthetic protein PchC	missense_variant	Gly228Arg	x
782348	G	A	PA14_09230	pchC	pyochelin biosynthetic protein PchC	missense_variant	Ala136Val	x
782441	T	C	PA14_09230	pchC	pyochelin biosynthetic protein PchC	missense_variant	Asn105Ser	x
782565	A	G	PA14_09230	pchC	pyochelin biosynthetic protein PchC	missense_variant	Cys64Arg	x
782571	C	T	PA14_09230	pchC	pyochelin biosynthetic protein PchC	missense_variant	Ala62Thr	x
783463	C	A	PA14_09240	pchD	pyochelin biosynthesis protein PchD	missense_variant	Arg311Leu
784291	T	C	PA14_09240	pchD	pyochelin biosynthesis protein PchD	missense_variant	Asn35Ser
784378	G	A	PA14_09240	pchD	pyochelin biosynthesis protein PchD	missense_variant	Ala6Val
785008	C	T	PA14_09260	pchR	transcriptional regulator PchR	missense_variant	Pro129Ser
785996	A	G	PA14_09270	pchE	dihydroaeruginoic acid synthetase	missense_variant	Thr97Ala	x
786000	T	C	PA14_09270	pchE	dihydroaeruginoic acid synthetase	missense_variant	Val98Ala	x
786116	A	G	PA14_09270	pchE	dihydroaeruginoic acid synthetase	missense_variant	Thr137Ala	x
786758	G	A	PA14_09270	pchE	dihydroaeruginoic acid synthetase	missense_variant	Ala351Thr	x
787014	A	G	PA14_09270	pchE	dihydroaeruginoic acid synthetase	missense_variant	Gln436Arg	x
787230	C	T	PA14_09270	pchE	dihydroaeruginoic acid synthetase	missense_variant	Thr508Ile	x
787277	A	G	PA14_09270	pchE	dihydroaeruginoic acid synthetase	missense_variant	Thr524Ala	x
787758	T	C	PA14_09270	pchE	dihydroaeruginoic acid synthetase	missense_variant	Val684Ala	x
788309	C	G	PA14_09270	pchE	dihydroaeruginoic acid synthetase	missense_variant	Pro868Ala	x
788342	G	A	PA14_09270	pchE	dihydroaeruginoic acid synthetase	missense_variant	Ala879Thr	x
788505	A	G	PA14_09270	pchE	dihydroaeruginoic acid synthetase	missense_variant	Asp933Gly	x
788605	G	T	PA14_09270	pchE	dihydroaeruginoic acid synthetase	missense_variant	Gln966His	x
788606	G	A	PA14_09270	pchE	dihydroaeruginoic acid synthetase	missense_variant	Ala967Thr	x
789171	T	C	PA14_09270	pchE	dihydroaeruginoic acid synthetase	missense_variant	Leu1155Pro	x
789327	C	A	PA14_09270	pchE	dihydroaeruginoic acid synthetase	missense_variant	Ala1207Glu	x
789737	G	C	PA14_09270	pchE	dihydroaeruginoic acid synthetase	missense_variant	Asp1344His	x
790589	G	A	PA14_09280	pchF	pyochelin synthetase	missense_variant	Arg190Gln	x
790595	A	C	PA14_09280	pchF	pyochelin synthetase	missense_variant	Asp192Ala	x
791404	G	A	PA14_09280	pchF	pyochelin synthetase	missense_variant	Val462Ile	x
791599	A	T	PA14_09280	pchF	pyochelin synthetase	missense_variant	Thr527Ser	x
791755	G	A	PA14_09280	pchF	pyochelin synthetase	missense_variant	Val579Ile	x
791818	C	T	PA14_09280	pchF	pyochelin synthetase	missense_variant	Pro600Ser	x
791819	C	T	PA14_09280	pchF	pyochelin synthetase	missense_variant	Pro600Leu	x
791848	C	G	PA14_09280	pchF	pyochelin synthetase	missense_variant	Pro610Ala	x
791863	T	C	PA14_09280	pchF	pyochelin synthetase	missense_variant	Trp615Arg	x
791864	G	T	PA14_09280	pchF	pyochelin synthetase	missense_variant	Trp615Leu	x
791890	A	G	PA14_09280	pchF	pyochelin synthetase	missense_variant	Asn624Asp	x
792896	C	T	PA14_09280	pchF	pyochelin synthetase	missense_variant	Pro959Leu	x
792934	A	G	PA14_09280	pchF	pyochelin synthetase	missense_variant	Thr972Ala	x
793579	A	G	PA14_09280	pchF	pyochelin synthetase	missense_variant	Thr1187Ala	x
794261	G	A	PA14_09280	pchF	pyochelin synthetase	missense_variant	Ser1414Asn	x
794539	A	G	PA14_09280	pchF	pyochelin synthetase	missense_variant	Thr1507Ala	x
794681	C	G	PA14_09280	pchF	pyochelin synthetase	missense_variant	Ala1554Gly	x
794755	T	C	PA14_09280	pchF	pyochelin synthetase	missense_variant	Tyr1579His	x
794878	C	G	PA14_09280	pchF	pyochelin synthetase	missense_variant	Leu1620Val	x
795035	A	T	PA14_09280	pchF	pyochelin synthetase	missense_variant	Gln1672Leu	x
795038	C	T	PA14_09280	pchF	pyochelin synthetase	missense_variant	Ala1673Val	x
795233	A	C	PA14_09280	pchF	pyochelin synthetase	missense_variant	Glu1738Ala	x
795446	A	G	PA14_09280	pchF	pyochelin synthetase	missense_variant	Gln1809Arg	x
795871	G	A	PA14_09290	pchG	pyochelin biosynthetic protein PchG	missense_variant	Arg142His
796545	C	T	PA14_09300		probable ATP-binding component of ABC transporter	missense_variant	Ala18Val	x
797015	T	C	PA14_09300		probable ATP-binding component of ABC transporter	missense_variant	Cys175Arg	x
797028	A	T	PA14_09300		probable ATP-binding component of ABC transporter	missense_variant	Gln179Leu	x
797264	A	G	PA14_09300		probable ATP-binding component of ABC transporter	missense_variant	Thr258Ala	x
797271	C	T	PA14_09300		probable ATP-binding component of ABC transporter	missense_variant	Ala260Val	x
797466	T	C	PA14_09300		probable ATP-binding component of ABC transporter	missense_variant	Leu325Pro	x
797490	G	A	PA14_09300		probable ATP-binding component of ABC transporter	missense_variant	Arg333His	x
797549	A	G	PA14_09300		probable ATP-binding component of ABC transporter	missense_variant	Lys353Glu	x
797654	A	G	PA14_09300		probable ATP-binding component of ABC transporter	missense_variant	Ile388Val	x
798006	G	A	PA14_09300		probable ATP-binding component of ABC transporter	missense_variant	Arg505His	x
798185	G	A	PA14_09300		probable ATP-binding component of ABC transporter	missense_variant	Gly565Ser	x
798737	C	T	PA14_09320		probable ATP-binding component of ABC transporter	missense_variant	Ala179Val
799822	T	C	PA14_09320		probable ATP-binding component of ABC transporter	missense_variant	Cys541Arg
802252	A	G	PA14_09350		hypothetical protein	missense_variant	Thr25Ala
802379	A	G	PA14_09350		hypothetical protein	missense_variant	Asp67Gly
802390	T	C	PA14_09350		hypothetical protein	missense_variant	Phe71Leu
802604	A	G	PA14_09350		hypothetical protein	missense_variant	Thr48Ala
803165	T	A	PA14_09370	ampO	AmpO	missense_variant	Ser235Thr
803560	C	G	PA14_09370	ampO	AmpO	missense_variant	Asp366Glu
804180	C	T	PA14_09380	ampP	AmpP	missense_variant	Leu74Phe
804252	C	T	PA14_09380	ampP	AmpP	missense_variant	Leu98Phe
806644	G	A	PA14_09400	phzS	flavin-containing monooxygenase	missense_variant	Gly47Asp
806647	C	A	PA14_09400	phzS	flavin-containing monooxygenase	missense_variant	Ser48Tyr
806650	A	G	PA14_09400	phzS	flavin-containing monooxygenase	missense_variant	Glu49Gly
806674	T	G	PA14_09400	phzS	flavin-containing monooxygenase	missense_variant	Phe57Cys
807157	C	T	PA14_09410	phzG2	probable pyridoxamine 5'-phosphate oxidase	missense_variant	Arg116His
810929	C	A	PA14_09460	phzC1	phenazine biosynthesis protein PhzC	missense_variant	Ala389Ser
812885	C	T	PA14_09480	phzA1	probable phenazine biosynthesis protein	missense_variant	Arg84His
814853	C	T	PA14_09500	opmD	probable outer membrane protein precursor	missense_variant	Ser486Asn
815505	C	T	PA14_09500	opmD	probable outer membrane protein precursor	missense_variant	Gly269Ser
815975	C	T	PA14_09500	opmD	probable outer membrane protein precursor	missense_variant	Ser112Asn
816173	T	C	PA14_09500	opmD	probable outer membrane protein precursor	missense_variant	Asp46Gly
819615	G	T	PA14_09530	mexH	probable Resistance-Nodulation-Cell Division (RND) efflux membrane fusion protein precursor	missense_variant	Asp302Glu
820025	T	G	PA14_09530	mexH	probable Resistance-Nodulation-Cell Division (RND) efflux membrane fusion protein precursor	missense_variant	Ser166Arg
822875	C	T	PA14_09570	nmoR	NmoR	missense_variant	Gly284Asp
822894	C	G	PA14_09570	nmoR	NmoR	missense_variant	Val278Leu
824775	A	G	PA14_09580	nmoA	nitronate monooxygenase NmoA	missense_variant	Thr315Ala
824859	C	T	PA14_09580	nmoA	nitronate monooxygenase NmoA	missense_variant	Arg343Cys
827500	C	T	PA14_09630		probable acyl-CoA dehydrogenase	missense_variant	Ala474Thr
829622	T	G	PA14_09660		probable AMP-binding enzyme	missense_variant	Glu346Asp
831509	T	A	PA14_09680	bfiS	BfiS	missense_variant	Phe202Tyr
831769	A	G	PA14_09680	bfiS	BfiS	missense_variant	Ile289Val
832214	G	A	PA14_09680	bfiS	BfiS	missense_variant	Arg437His
834321	G	A	PA14_09700	pqsL	probable FAD-dependent monooxygenase	missense_variant	Arg240Cys
834423	C	A	PA14_09700	pqsL	probable FAD-dependent monooxygenase	missense_variant	Ala206Ser
838314	G	T	PA14_09740		probable major facilitator superfamily (MFS) transporter	missense_variant	Ala227Glu
838408	T	G	PA14_09740		probable major facilitator superfamily (MFS) transporter	missense_variant	Thr196Pro
839626	G	T	PA14_09750		hypothetical protein	missense_variant	Arg275Ser
839642	C	A	PA14_09750		hypothetical protein	missense_variant	Glu269Asp
840138	C	G	PA14_09750		hypothetical protein	missense_variant	Gly104Ala
840635	G	C	PA14_09760		probable transcriptional regulator	missense_variant	Asp212Glu
842338	C	T	PA14_09770	souR	sarcosine oxidation and utilization regulator SouR	missense_variant	Leu254Phe
843318	T	G	PA14_09790		hypothetical protein	missense_variant	Lys140Thr
844722	G	C	PA14_09810		hypothetical protein	missense_variant	Gly57Ala
848922	T	G	PA14_09880		hypothetical protein	missense_variant	Glu109Ala
848926	A	C	PA14_09880		hypothetical protein	missense_variant	Ser108Ala
848980	T	C	PA14_09880		hypothetical protein	missense_variant	Lys90Glu
849166	G	A	PA14_09880		hypothetical protein	missense_variant	Arg28Cys
852629	C	T	PA14_09910		probable transcriptional regulator	missense_variant	Val70Ile
852980	A	T	PA14_09920		conserved hypothetical protein	missense_variant	Thr2Ser
853128	C	T	PA14_09920		conserved hypothetical protein	missense_variant	Thr51Ile
853365	A	C	PA14_09920		conserved hypothetical protein	missense_variant	Glu130Ala
854053	C	T	PA14_09930		probable nuclease	missense_variant	Arg52Lys
854504	C	T	PA14_09940		probable protease	missense_variant	Arg97Gln
854706	T	G	PA14_09940		probable protease	missense_variant	Thr30Pro
856030	C	G	PA14_09960		conserved hypothetical protein	missense_variant	Ala30Gly
856303	A	G	PA14_09960		conserved hypothetical protein	missense_variant	Glu121Gly
858552	G	C	PA14_09970	fpvB	second ferric pyoverdine receptor FpvB	missense_variant	Pro98Ala
859771	G	A	PA14_09980	dkgB	probable oxidoreductase	missense_variant	Ala196Thr
860320	C	G	PA14_09990		probable acetyltransferase	missense_variant	Gly65Arg
860362	C	T	PA14_09990		probable acetyltransferase	missense_variant	Glu51Lys
861943	A	G	PA14_10010		probable transcriptional regulator	missense_variant	Ile434Val
863265	T	G	PA14_10040		hypothetical protein	missense_variant	Lys328Thr
870693	A	G	PA14_10140	fepG	ferric enterobactin transport protein FepG	missense_variant	Met259Thr
871626	A	G	PA14_10160	fepD	ferric enterobactin transport protein FepD	missense_variant	Ser288Pro
874634	C	T	PA14_10190		probable transcriptional regulator	missense_variant	Ala170Thr
877906	G	A	PA14_10210		hypothetical protein	missense_variant	Asp120Asn
878179	C	G	PA14_10210		hypothetical protein	missense_variant	Arg211Gly
878699	C	G	PA14_10210		hypothetical protein	missense_variant	Ala384Gly
879336	A	T	PA14_10220		conserved hypothetical protein	missense_variant	Gln15Leu
880842	G	C	PA14_10230	adh	2,3-butanediol dehydrogenase	missense_variant	Leu99Val
881463	T	G	PA14_10240		probable hydrolase	missense_variant	Glu267Ala
882395	T	C	PA14_10250	acoB	acetoin catabolism protein AcoB	missense_variant	His295Arg
882528	G	T	PA14_10250	acoB	acetoin catabolism protein AcoB	missense_variant	Leu251Met
884114	T	C	PA14_10260		probable dehydrogenase E1 component	missense_variant	Asn58Asp
884396	T	C	PA14_10270		conserved hypothetical protein	missense_variant	Asp318Gly
884433	C	T	PA14_10270		conserved hypothetical protein	missense_variant	Ala306Thr
888038	C	T	PA14_10290	acoR	transcriptional regulator AcoR	missense_variant	Pro521Leu
888497	A	C	PA14_10290	acoR	transcriptional regulator AcoR	missense_variant	Lys25Thr
888545	A	G	PA14_10290	acoR	transcriptional regulator AcoR	missense_variant	Gln41Arg
889163	C	T	PA14_10320		probable transcriptional regulator	missense_variant	Pro247Leu
889185	T	C	PA14_10320		probable transcriptional regulator	missense_variant	His288Arg
890399	T	C	PA14_10330		probable outer membrane protein precursor	missense_variant	Asn387Ser
890587	A	C	PA14_10330		probable outer membrane protein precursor	missense_variant	His324Gln
890850	C	T	PA14_10330		probable outer membrane protein precursor	missense_variant	Ala237Thr
891152	A	T	PA14_10330		probable outer membrane protein precursor	missense_variant	Val136Glu
892093	C	T	PA14_10340		probable toxin transporter	missense_variant	Gly542Glu
892272	A	C	PA14_10340		probable toxin transporter	missense_variant	Asp482Glu
893303	A	G	PA14_10340		probable toxin transporter	missense_variant	Phe139Leu
894943	G	C	PA14_10350		probable secretion protein	missense_variant	Ala14Gly
895214	C	T	PA14_10360		hypothetical protein	missense_variant	Val56Ile
897025	C	G	PA14_10370		hypothetical protein	missense_variant	Ala153Pro
897070	T	C	PA14_10370		hypothetical protein	missense_variant	Met138Val
898372	C	T	PA14_10410		hypothetical protein	missense_variant	Gly64Asp
898827	A	G	PA14_10420	tyrS	tyrosyl-tRNA synthetase	missense_variant	Ile53Val
899676	A	G	PA14_10420	tyrS	tyrosyl-tRNA synthetase	missense_variant	Met336Val
900500	C	T	PA14_10440		probable porin	missense_variant	Arg232Gln
900971	C	T	PA14_10440		probable porin	missense_variant	Gly75Asp
901158	A	T	PA14_10440		probable porin	missense_variant	Cys13Ser
901586	G	C	PA14_10470		probable major facilitator superfamily (MFS) transporter	missense_variant	Val10Leu
902441	C	G	PA14_10470		probable major facilitator superfamily (MFS) transporter	missense_variant	Leu295Val
907714	T	C	PA14_10540		probable iron-sulfur protein	missense_variant	Ile277Val	x
908211	G	A	PA14_10540		probable iron-sulfur protein	missense_variant	Ala111Val	x
908341	G	A	PA14_10540		probable iron-sulfur protein	missense_variant	Arg68Trp	x
908395	A	T	PA14_10540		probable iron-sulfur protein	missense_variant	Ser50Thr	x
908400	G	C	PA14_10540		probable iron-sulfur protein	missense_variant	Pro48Arg	x
909237	A	G	PA14_10550		probable sulfite or nitrite reductase	missense_variant	Glu197Gly
909368	T	C	PA14_10550		probable sulfite or nitrite reductase	missense_variant	Tyr241His
910451	A	G	PA14_10560		hypothetical protein	missense_variant	His45Arg
910721	T	A	PA14_10560		hypothetical protein	missense_variant	Val135Glu
910910	A	G	PA14_10570		conserved hypothetical protein	missense_variant	Val262Ala
912041	T	A	PA14_10590	hpcG	2-oxo-hept-3-ene-1,7-dioate hydratase	missense_variant	Lys157Met
912802	C	G	PA14_10600		probable major facilitator superfamily (MFS) transporter	missense_variant	Gly344Ala
912803	C	T	PA14_10600		probable major facilitator superfamily (MFS) transporter	missense_variant	Gly344Ser
913190	T	C	PA14_10600		probable major facilitator superfamily (MFS) transporter	missense_variant	Thr215Ala
917539	T	G	PA14_10640		conserved hypothetical protein	missense_variant	Glu27Asp
917588	C	T	PA14_10640		conserved hypothetical protein	missense_variant	Arg11Gln
917890	T	C	PA14_10650		conserved hypothetical protein	missense_variant	Thr134Ala
921321	C	T	PA14_10700	bphP	bacterial phytochrome, BphP	missense_variant	Val638Ile
923051	G	T	PA14_10700	bphP	bacterial phytochrome, BphP	missense_variant	Pro61Gln
926185	C	T	PA14_10740		lysine decarboxylase	missense_variant	Thr139Met
926230	A	C	PA14_10740		lysine decarboxylase	missense_variant	Lys154Thr
927610	C	G	PA14_10750		probable major facilitator superfamily (MFS) transporter	missense_variant	Thr393Ser
927917	T	C	PA14_10770		probable sensor/response regulator hybrid	missense_variant	Ile56Thr
931595	A	C	PA14_10770		probable sensor/response regulator hybrid	missense_variant	Asp1282Ala
931615	A	G	PA14_10770		probable sensor/response regulator hybrid	missense_variant	Thr1289Ala
931886	G	T	PA14_10770		probable sensor/response regulator hybrid	missense_variant	Arg1379Leu
933361	C	T	PA14_10790	ampC	beta-lactamase precursor	missense_variant	Arg155Gln
933535	G	A	PA14_10790	ampC	beta-lactamase precursor	missense_variant	Ala97Val
933662	T	C	PA14_10790	ampC	beta-lactamase precursor	missense_variant	Thr55Ala
934313	C	A	PA14_10800	ampR	transcriptional regulator AmpR	missense_variant	Ala114Glu
936417	A	C	PA14_10820		cyclic di-GMP phosphodiesterase	missense_variant	Ser84Ala
936422	T	C	PA14_10820		cyclic di-GMP phosphodiesterase	missense_variant	Asp82Gly
936575	C	T	PA14_10820		cyclic di-GMP phosphodiesterase	missense_variant	Arg31Lys
940031	T	C	PA14_10850		probable dehydrogenase	missense_variant	His134Arg
940912	T	G	PA14_10870		hypothetical protein	missense_variant	Met327Leu
943374	C	T	PA14_10900		probable alcohol dehydrogenase (Zn-dependent)	missense_variant	Val134Met
944012	C	T	PA14_10910		probable major facilitator superfamily (MFS) transporter	missense_variant	Gly340Ser
944409	G	T	PA14_10910		probable major facilitator superfamily (MFS) transporter	missense_variant	Asp207Glu
945542	T	C	PA14_10920		hypothetical protein	missense_variant	His31Arg
945979	T	C	PA14_10940		probable transcriptional regulator	missense_variant	Ile9Thr
946087	T	C	PA14_10940		probable transcriptional regulator	missense_variant	Val45Ala
947001	A	G	PA14_10950		hypothetical protein	missense_variant	His14Arg
947415	T	C	PA14_10960		ferredoxin oxidoreductase subunit	missense_variant	His362Arg
948383	C	A	PA14_10960		ferredoxin oxidoreductase subunit	missense_variant	Glu39Asp
949396	T	C	PA14_10970		flavodoxin reductase	missense_variant	Asp33Gly
951178	C	T	PA14_11000	hpaA	4-hydroxyphenylacetate 3-monooxygenase large chain	missense_variant	Val477Ile
951514	T	C	PA14_11000	hpaA	4-hydroxyphenylacetate 3-monooxygenase large chain	missense_variant	Ser365Gly
951517	A	G	PA14_11000	hpaA	4-hydroxyphenylacetate 3-monooxygenase large chain	missense_variant	Tyr364His
953467	G	T	PA14_11020		probable short-chain dehydrogenase	missense_variant	His220Gln
953942	A	T	PA14_11020		probable short-chain dehydrogenase	missense_variant	Val62Asp
955769	T	A	PA14_11050		conserved hypothetical protein	missense_variant	Gln191His
955959	G	A	PA14_11050		conserved hypothetical protein	missense_variant	Ala128Val
956885	C	T	PA14_11060	cupB1	probable fimbrial subunit CupB1	missense_variant	Ala25Val
958882	A	G	PA14_11080	cupB3	usher CupB3	missense_variant	Ile135Val	x
958888	A	G	PA14_11080	cupB3	usher CupB3	missense_variant	Ile137Val	x
960134	A	G	PA14_11080	cupB3	usher CupB3	missense_variant	Lys552Arg	x
960536	G	C	PA14_11080	cupB3	usher CupB3	missense_variant	Gly686Ala	x
960559	G	A	PA14_11080	cupB3	usher CupB3	missense_variant	Val694Ile	x
961614	C	G	PA14_11090	cupB4	chaperone CupB4	missense_variant	Leu202Val
961635	C	G	PA14_11090	cupB4	chaperone CupB4	missense_variant	Leu209Val
961675	C	T	PA14_11090	cupB4	chaperone CupB4	missense_variant	Ala222Val
962399	C	G	PA14_11100	cupB5	adhesive protein CupB5	missense_variant	His187Gln
962713	A	G	PA14_11100	cupB5	adhesive protein CupB5	missense_variant	Lys292Arg
962792	A	C	PA14_11100	cupB5	adhesive protein CupB5	missense_variant	Lys318Asn
963114	G	T	PA14_11100	cupB5	adhesive protein CupB5	missense_variant	Ala426Ser
965718	C	G	PA14_11110	cupB6	fimbrial subunit CupB6	missense_variant	Pro242Ala
968509	T	C	PA14_11140		probable nonribosomal peptide synthetase	missense_variant	Asp897Gly	x
968720	G	A	PA14_11140		probable nonribosomal peptide synthetase	missense_variant	His827Tyr	x
969365	T	C	PA14_11140		probable nonribosomal peptide synthetase	missense_variant	Thr612Ala	x
969423	C	G	PA14_11140		probable nonribosomal peptide synthetase	missense_variant	Gln592His	x
969871	C	T	PA14_11140		probable nonribosomal peptide synthetase	missense_variant	Gly443Asp	x
970459	A	G	PA14_11140		probable nonribosomal peptide synthetase	missense_variant	Val247Ala	x
972861	A	G	PA14_11170		hypothetical protein	missense_variant	Lys257Glu
973256	A	C	PA14_11180		probable transcriptional regulator	missense_variant	His113Gln
973888	G	C	PA14_11190		probable aldehyde dehydrogenase	missense_variant	Glu22Asp
974525	G	A	PA14_11190		probable aldehyde dehydrogenase	missense_variant	Ala235Thr
974952	C	T	PA14_11190		probable aldehyde dehydrogenase	missense_variant	Thr377Met
977294	T	C	PA14_11230		hypothetical protein	missense_variant	Leu110Pro
980674	T	C	PA14_11260		probable epimerase	missense_variant	Cys292Arg
980781	C	T	PA14_11260		probable epimerase	missense_variant	Ala103Thr
982022	T	C	PA14_11280		hypothetical protein	missense_variant	Ser172Gly
982408	G	A	PA14_11280		hypothetical protein	missense_variant	Ala43Val
982669	C	T	PA14_11290		hypothetical protein	missense_variant	Asp384Asn	x
982753	A	C	PA14_11290		hypothetical protein	missense_variant	Cys356Gly	x
983358	G	T	PA14_11290		hypothetical protein	missense_variant	Ala154Glu	x
983650	T	C	PA14_11290		hypothetical protein	missense_variant	Ile57Val	x
983689	C	T	PA14_11290		hypothetical protein	missense_variant	Ala44Thr	x
984802	T	G	PA14_11320		hypothetical protein	missense_variant	Asn135His
985481	T	C	PA14_11330		hypothetical protein	missense_variant	Ser49Pro
985578	C	G	PA14_11330		hypothetical protein	missense_variant	Ala81Gly
985753	T	C	PA14_11340		probable thioredoxin	missense_variant	Thr279Ala
986131	G	C	PA14_11340		probable thioredoxin	missense_variant	Pro153Ala
986135	G	C	PA14_11340		probable thioredoxin	missense_variant	Asp151Glu
986740	G	T	PA14_11350		hypothetical protein	missense_variant	Asp194Glu
987077	T	C	PA14_11350		hypothetical protein	missense_variant	Asp82Gly
987884	G	T	PA14_11370		hypothetical protein	missense_variant	Ser37Ile
987919	T	C	PA14_11370		hypothetical protein	missense_variant	Ser49Pro
988763	C	G	PA14_11400	ribD	riboflavin-specific deaminase/reductase	missense_variant	Ala110Gly
988963	T	G	PA14_11400	ribD	riboflavin-specific deaminase/reductase	missense_variant	Ser177Ala
989299	G	C	PA14_11400	ribD	riboflavin-specific deaminase/reductase	missense_variant	Val289Leu
989458	A	G	PA14_11400	ribD	riboflavin-specific deaminase/reductase	missense_variant	Thr342Ala
993143	A	C	PA14_11460	thiL	thiamine monophosphate kinase	missense_variant	Glu96Asp
995988	G	T	PA14_11510	ribA	GTP cyclohydrolase II	missense_variant	Asp42Tyr
997300	A	G	PA14_11530		conserved hypothetical protein	missense_variant	Thr135Ala
997322	A	G	PA14_11530		conserved hypothetical protein	missense_variant	Gln142Arg
1002013	C	T	PA14_11580		hypothetical protein	missense_variant	His307Tyr
1002226	A	G	PA14_11580		hypothetical protein	missense_variant	Thr378Ala
1002245	A	G	PA14_11580		hypothetical protein	missense_variant	His384Arg
1002260	C	T	PA14_11580		hypothetical protein	missense_variant	Ala389Val
1002618	C	T	PA14_11590		hypothetical protein	missense_variant	Val296Ile
1003728	T	C	PA14_11600		hypothetical protein	missense_variant	Asp527Gly	x
1003884	G	C	PA14_11600		hypothetical protein	missense_variant	Pro475Arg	x
1004058	C	G	PA14_11600		hypothetical protein	missense_variant	Ser417Thr	x
1004887	G	C	PA14_11600		hypothetical protein	missense_variant	Pro141Ala	x
1004890	T	C	PA14_11600		hypothetical protein	missense_variant	Asn140Asp	x
1004929	G	T	PA14_11600		hypothetical protein	missense_variant	Pro127Thr	x
1004940	G	A	PA14_11600		hypothetical protein	missense_variant	Pro123Leu	x
1005679	C	T	PA14_11610		hypothetical protein	missense_variant	Gly125Ser
1005973	C	T	PA14_11610		hypothetical protein	missense_variant	Val27Ile
1006015	T	C	PA14_11610		hypothetical protein	missense_variant	Ser13Gly
1006113	C	A	PA14_11620		probable ATP-binding component of ABC transporter	missense_variant	Val288Leu
1006133	C	T	PA14_11620		probable ATP-binding component of ABC transporter	missense_variant	Ser281Asn
1006218	A	G	PA14_11620		probable ATP-binding component of ABC transporter	missense_variant	Cys253Arg
1007513	T	C	PA14_11630		probable two-component sensor	missense_variant	Thr723Ala
1008248	A	G	PA14_11630		probable two-component sensor	missense_variant	Cys478Arg
1008655	G	A	PA14_11630		probable two-component sensor	missense_variant	Ala342Val
1011488	C	T	PA14_11660	aqpZ	aquaporin Z	missense_variant	Val23Ile
1015519	A	G	PA14_11730		protein kinase	missense_variant	Thr17Ala
1015894	A	C	PA14_11730		protein kinase	missense_variant	Met142Leu
1016051	T	C	PA14_11730		protein kinase	missense_variant	Ile194Thr
1023769	G	C	PA14_11810	hdhA	hydrazone dehydrogenase, HdhA	missense_variant	Asp70Glu
1025254	C	T	PA14_11830	eatR	regulator of ethanolamine catabolism, EatR	missense_variant	Ala313Val
1025752	G	A	PA14_11830	eatR	regulator of ethanolamine catabolism, EatR	missense_variant	Gly479Glu
1026093	A	G	PA14_11830	eatR	regulator of ethanolamine catabolism, EatR	missense_variant	Ser593Gly
1027294	G	A	PA14_11845	mpl	UDP-N-acetylmuramate:L-alanyl-gamma-D-glutamyl-meso-diaminopimelate ligase	missense_variant	Val297Met
1030261	T	C	PA14_11900		hypothetical protein	missense_variant	Asp288Gly
1030601	T	G	PA14_11900		hypothetical protein	missense_variant	Asn175His
1034789	T	G	PA14_11960		hypothetical protein	missense_variant	Met62Leu
1035303	T	C	PA14_11970		hypothetical protein	missense_variant	Asn129Ser
1035325	C	G	PA14_11970		hypothetical protein	missense_variant	Ala122Pro
1036202	T	A	PA14_11980		hypothetical protein	missense_variant	Cys151Ser
1036888	C	G	PA14_11990		probable hydrolase	missense_variant	Gly318Ala	x
1037365	T	A	PA14_11990		probable hydrolase	missense_variant	Glu159Val	x
1037389	T	C	PA14_11990		probable hydrolase	missense_variant	Glu151Gly	x
1037726	G	A	PA14_11990		probable hydrolase	missense_variant	Arg39Cys	x
1037758	A	T	PA14_11990		probable hydrolase	missense_variant	Phe28Tyr	x
1038961	G	A	PA14_12010	proA	gamma-glutamyl phosphate reductase	missense_variant	Arg275Gln
1038964	C	T	PA14_12010	proA	gamma-glutamyl phosphate reductase	missense_variant	Ala276Val
1040669	T	C	PA14_12050		conserved hypothetical protein	missense_variant	Leu79Pro
1043321	A	G	PA14_12070	rodA	rod shape-determining protein	missense_variant	Ile146Val
1047457	A	G	PA14_12110		conserved hypothetical protein	missense_variant	Gln40Arg
1049534	G	A	PA14_12140		probable transcriptional regulator	missense_variant	Pro253Leu
1049741	A	G	PA14_12140		probable transcriptional regulator	missense_variant	Val184Ala
1050513	A	G	PA14_12150		probable epoxide hydrolase	missense_variant	Thr39Ala	x
1050531	G	C	PA14_12150		probable epoxide hydrolase	missense_variant	Glu45Gln	x
1050651	G	C	PA14_12150		probable epoxide hydrolase	missense_variant	Val85Leu	x
1050669	A	G	PA14_12150		probable epoxide hydrolase	missense_variant	Ser91Gly	x
1050753	G	T	PA14_12150		probable epoxide hydrolase	missense_variant	Gly119Cys	x
1050754	G	T	PA14_12150		probable epoxide hydrolase	missense_variant	Gly119Val	x
1052526	G	C	PA14_12160	sltB3	SltB3	missense_variant	Gln105Glu	x
1052636	T	C	PA14_12160	sltB3	SltB3	missense_variant	Asn68Ser	x
1052652	G	A	PA14_12160	sltB3	SltB3	missense_variant	Pro63Ser	x
1052679	A	T	PA14_12160	sltB3	SltB3	missense_variant	Ser54Thr	x
1052709	C	A	PA14_12160	sltB3	SltB3	missense_variant	Ala44Ser	x
1052727	C	T	PA14_12160	sltB3	SltB3	missense_variant	Val38Ile	x
1052729	G	A	PA14_12160	sltB3	SltB3	missense_variant	Thr37Ile	x
1054872	C	T	PA14_12210	lptE	LPS-assembly lipoprotein LptE	missense_variant	Ala158Thr
1055910	C	T	PA14_12230	leuS	leucyl-tRNA synthetase	missense_variant	Asp708Asn
1056452	C	T	PA14_12230	leuS	leucyl-tRNA synthetase	missense_variant	Arg527Lys
1058478	C	T	PA14_12260		hypothetical protein	missense_variant	Pro93Ser
1058626	A	G	PA14_12260		hypothetical protein	missense_variant	Asp142Gly
1058874	C	T	PA14_12270		conserved hypothetical protein	missense_variant	Arg57Trp
1058968	T	C	PA14_12270		conserved hypothetical protein	missense_variant	Val88Ala
1060964	A	T	PA14_12280	lnt	apolipoprotein N-acyltransferase	missense_variant	Val30Asp
1062610	T	C	PA14_12330		conserved hypothetical protein	missense_variant	Asn320Ser
1066631	T	C	PA14_12390	hemL	glutamate-1-semialdehyde 2,1-aminomutase	missense_variant	Asn322Asp
1067933	C	T	PA14_12400	thiE	thiamin-phosphate pyrophosphorylase	missense_variant	Arg110Gln
1068081	A	G	PA14_12400	thiE	thiamin-phosphate pyrophosphorylase	missense_variant	Tyr61His
1070297	T	C	PA14_12420		0	missense_variant	Trp340Arg
1070474	G	A	PA14_12430		0	missense_variant	Ala399Thr	x
1070576	T	C	PA14_12430		0	missense_variant	Ser433Pro	x
1070669	G	A	PA14_12430		0	missense_variant	Ala464Thr	x
1070963	C	T	PA14_12430		0	missense_variant	Arg562Cys	x
1070993	C	G	PA14_12430		0	missense_variant	His572Asp	x
1071164	T	G	PA14_12430		0	missense_variant	Ser629Ala	x
1071395	A	G	PA14_12430		0	missense_variant	Thr706Ala	x
1072569	G	T	PA14_12450		probable acyl-CoA dehydrogenase	missense_variant	Gly35Val
1073993	T	G	PA14_12450		probable acyl-CoA dehydrogenase	missense_variant	Ser510Ala
1074371	G	C	PA14_12470		hypothetical protein	missense_variant	Ser82Thr
1074506	G	A	PA14_12470		hypothetical protein	missense_variant	Arg127His
1076415	C	A	PA14_12490	amn	AMP nucleosidase	missense_variant	Asp51Glu
1076717	C	G	PA14_12490	amn	AMP nucleosidase	missense_variant	Ala152Gly
1076818	T	C	PA14_12530		conserved hypothetical protein	missense_variant	Ser186Pro
1077617	C	T	PA14_12530		conserved hypothetical protein	missense_variant	Val86Ile
1078415	C	G	PA14_12540		probable pseudouridine synthase	missense_variant	His135Gln
1080610	C	T	PA14_12590		hypothetical protein	missense_variant	His46Tyr
1081006	A	G	PA14_12590		hypothetical protein	missense_variant	Ser178Gly
1081043	T	G	PA14_12590		hypothetical protein	missense_variant	Val190Gly
1082944	G	C	PA14_12630		probable ATP-dependent helicase	missense_variant	Arg84Pro	x
1082958	A	G	PA14_12630		probable ATP-dependent helicase	missense_variant	Lys89Glu	x
1083075	G	C	PA14_12630		probable ATP-dependent helicase	missense_variant	Gly128Arg	x
1083309	G	A	PA14_12630		probable ATP-dependent helicase	missense_variant	Ala206Thr	x
1083618	C	T	PA14_12630		probable ATP-dependent helicase	missense_variant	Arg309Trp	x
1083918	T	C	PA14_12630		probable ATP-dependent helicase	missense_variant	Cys409Arg	x
1084117	G	A	PA14_12630		probable ATP-dependent helicase	missense_variant	Arg475His	x
1084200	A	G	PA14_12630		probable ATP-dependent helicase	missense_variant	Ser503Gly	x
1084218	C	T	PA14_12630		probable ATP-dependent helicase	missense_variant	Pro509Ser	x
1084224	T	G	PA14_12630		probable ATP-dependent helicase	missense_variant	Ser511Ala	x
1084765	T	C	PA14_12630		probable ATP-dependent helicase	missense_variant	Val691Ala	x
1084855	C	T	PA14_12630		probable ATP-dependent helicase	missense_variant	Ala721Val	x
1085061	T	C	PA14_12630		probable ATP-dependent helicase	missense_variant	Ser790Pro	x
1087429	G	A	PA14_12670		hypothetical protein	missense_variant	Ala63Val
1087444	A	T	PA14_12670		hypothetical protein	missense_variant	Leu58Gln
1088727	G	A	PA14_12690		hypothetical protein	missense_variant	Leu77Phe
1090831	T	C	PA14_12710	sfnG	FMNH2-dependent monooxygenase, SfnG	missense_variant	His9Arg
1091517	G	C	PA14_12730		conserved hypothetical protein	missense_variant	His27Asp
1092056	G	C	PA14_12740		hypothetical protein	missense_variant	Gly121Ala
1092094	T	G	PA14_12740		hypothetical protein	missense_variant	Ser134Ala
1092292	A	C	PA14_12740		hypothetical protein	missense_variant	Thr200Pro
1094262	C	T	PA14_12760		probable ATP-dependent RNA helicase	missense_variant	Ala402Val
1094435	G	C	PA14_12770		hypothetical protein	missense_variant	Arg413Gly	x
1095798	C	G	PA14_12770		hypothetical protein	missense_variant	Gln47Glu	x
1095799	A	G	PA14_12770		hypothetical protein	missense_variant	Gln47Arg	x
1095882	T	C	PA14_12770		hypothetical protein	missense_variant	Cys75Arg	x
1095889	G	C	PA14_12770		hypothetical protein	missense_variant	Trp77Ser	x
1095901	A	G	PA14_12770		hypothetical protein	missense_variant	Asn81Ser	x
1095912	C	T	PA14_12770		hypothetical protein	missense_variant	Pro85Ser	x
1095922	T	C	PA14_12770		hypothetical protein	missense_variant	Leu88Pro	x
1098218	A	G	PA14_12820	rocS1	two-component sensor RocS1	missense_variant	Ile22Val	x
1099441	A	G	PA14_12820	rocS1	two-component sensor RocS1	missense_variant	Ile429Met	x
1100985	A	G	PA14_12820	rocS1	two-component sensor RocS1	missense_variant	Asn944Ser	x
1101009	G	A	PA14_12820	rocS1	two-component sensor RocS1	missense_variant	Ser952Asn	x
1101129	A	G	PA14_12820	rocS1	two-component sensor RocS1	missense_variant	Asn992Ser	x
1104122	A	T	PA14_12860		conserved hypothetical protein	missense_variant	Glu306Val
1104635	A	G	PA14_12860		conserved hypothetical protein	missense_variant	Glu477Gly
1105956	A	G	PA14_12890		hypothetical protein	missense_variant	Ser86Gly
1107181	C	T	PA14_12910		hypothetical protein	missense_variant	Ala37Val
1107503	T	C	PA14_12920		probable periplasmic taurine-binding protein precursor	missense_variant	Phe16Leu
1107509	A	G	PA14_12920		probable periplasmic taurine-binding protein precursor	missense_variant	Ser18Gly
1107834	T	C	PA14_12920		probable periplasmic taurine-binding protein precursor	missense_variant	Val126Ala
1108934	G	C	PA14_12940		probable ATP-binding component of ABC taurine transporter	missense_variant	Glu134Gln
1109246	T	G	PA14_12940		probable ATP-binding component of ABC taurine transporter	missense_variant	Ser238Ala
1109344	T	C	PA14_12960		probable permease of ABC taurine transporter	missense_variant	Val10Ala
1109351	T	G	PA14_12960		probable permease of ABC taurine transporter	missense_variant	Asn12Lys
1110322	G	A	PA14_12970	tauD	taurine dioxygenase	missense_variant	Ala28Thr
1110902	A	C	PA14_12970	tauD	taurine dioxygenase	missense_variant	Lys221Thr
1111069	T	G	PA14_12970	tauD	taurine dioxygenase	missense_variant	Phe277Val
1111295	T	C	PA14_12980		conserved hypothetical protein	missense_variant	Ile20Thr
1112177	G	A	PA14_12980		conserved hypothetical protein	missense_variant	Ser314Asn
1113049	A	G	PA14_12980		conserved hypothetical protein	missense_variant	Thr605Ala
1120424	A	G	PA14_13050		hypothetical protein	missense_variant	Asn12Ser
1121373	T	G	PA14_13060		probable transcriptional regulator	missense_variant	Gln84Pro
1121563	T	C	PA14_13060		probable transcriptional regulator	missense_variant	Ser21Gly
1122440	G	T	PA14_13070		probable major facilitator superfamily (MFS) transporter	missense_variant	Trp239Leu
1123225	T	C	PA14_13090		probable acyl-CoA thiolase	missense_variant	Asn305Ser
1123447	T	C	PA14_13090		probable acyl-CoA thiolase	missense_variant	Lys231Arg
1124075	T	C	PA14_13090		probable acyl-CoA thiolase	missense_variant	Thr22Ala
1124443	T	G	PA14_13110		probable medium-chain acyl-CoA ligase	missense_variant	Leu42Val
1124765	C	T	PA14_13110		probable medium-chain acyl-CoA ligase	missense_variant	Ala149Val
1127786	A	G	PA14_13130		hypothetical protein	missense_variant	Ile525Val
1128275	G	A	PA14_13140		conserved hypothetical protein	missense_variant	Val26Ile
1133140	T	C	PA14_13170	copA1	CopA1	missense_variant	Glu631Gly
1134684	G	C	PA14_13170	copA1	CopA1	missense_variant	Asp116Glu
1137769	T	C	PA14_13200		hypothetical protein	missense_variant	Ser243Pro
1137884	G	A	PA14_13210		hypothetical protein	missense_variant	Ala43Val
1137969	C	T	PA14_13210		hypothetical protein	missense_variant	Val15Ile
1137995	T	G	PA14_13210		hypothetical protein	missense_variant	His6Pro
1139344	G	A	PA14_13240	moaD	molybdopterin converting factor, small subunit	missense_variant	Val16Ile
1140262	T	A	PA14_13260	moaB1	molybdopterin biosynthetic protein B1	missense_variant	Ser52Thr
1141291	G	A	PA14_13280	moeA1	molybdenum cofactor biosynthetic protein A1	missense_variant	Arg210His
1141665	C	G	PA14_13280	moeA1	molybdenum cofactor biosynthetic protein A1	missense_variant	Pro335Ala
1143803	C	A	PA14_13300		conserved hypothetical protein	missense_variant	Gln266Lys
1143901	C	T	PA14_13320		conserved hypothetical protein	missense_variant	Arg4Cys
1144322	G	A	PA14_13320		conserved hypothetical protein	missense_variant	Ser144Asn
1145881	G	A	PA14_13330	eddA	Extracelullar DNA degradation protein, EddA	missense_variant	Gly408Glu
1146658	C	A	PA14_13340	eddB	Extracelullar DNA degradation protein, EddB	missense_variant	Pro134His
1147098	G	A	PA14_13340	eddB	Extracelullar DNA degradation protein, EddB	missense_variant	Val281Ile
1147708	C	T	PA14_13340	eddB	Extracelullar DNA degradation protein, EddB	missense_variant	Ala484Val
1147957	T	C	PA14_13340	eddB	Extracelullar DNA degradation protein, EddB	missense_variant	Ile567Thr
1149170	T	C	PA14_13350	tsiT	immunity protein, TsiT	missense_variant	Thr158Ala
1149302	T	A	PA14_13350	tsiT	immunity protein, TsiT	missense_variant	Thr114Ser
1149353	A	G	PA14_13350	tsiT	immunity protein, TsiT	missense_variant	Phe97Leu
1149838	A	C	PA14_13360	tseT	TOX-REase-5 domain-containing effector, TseT	missense_variant	Phe196Val
1149849	A	G	PA14_13360	tseT	TOX-REase-5 domain-containing effector, TseT	missense_variant	Ile192Thr
1150548	G	C	PA14_13370		co-chaperone, co-TecT	missense_variant	Leu86Val
1150571	G	C	PA14_13370		co-chaperone, co-TecT	missense_variant	Ala78Gly
1150647	C	T	PA14_13370		co-chaperone, co-TecT	missense_variant	Ala53Thr
1151056	C	T	PA14_13380	tecT	type VI effector chaperone for Tox-Rease, TecT	missense_variant	Ala90Thr
1151119	G	A	PA14_13380	tecT	type VI effector chaperone for Tox-Rease, TecT	missense_variant	Pro69Ser
1151203	T	G	PA14_13380	tecT	type VI effector chaperone for Tox-Rease, TecT	missense_variant	Ser41Arg
1155957	G	A	PA14_13430	fecA	Fe(III) dicitrate transport protein FecA	missense_variant	Thr288Ile
1156482	G	A	PA14_13430	fecA	Fe(III) dicitrate transport protein FecA	missense_variant	Ala113Val
1156815	A	G	PA14_13430	fecA	Fe(III) dicitrate transport protein FecA	missense_variant	Phe2Ser
1156988	T	C	PA14_13450	fecR	FecR	missense_variant	Thr294Ala	x
1157115	C	T	PA14_13450	fecR	FecR	missense_variant	Met251Ile	x
1157293	C	T	PA14_13450	fecR	FecR	missense_variant	Gly192Glu	x
1157376	G	C	PA14_13450	fecR	FecR	missense_variant	His164Gln	x
1157714	T	G	PA14_13450	fecR	FecR	missense_variant	Ser52Arg	x
1160732	C	T	PA14_13500		probable 2-hydroxyacid dehydrogenase	missense_variant	Arg216Gln
1162750	C	G	PA14_13520		probable outer membrane protein precursor	missense_variant	Gln27Glu	x
1162796	T	C	PA14_13520		probable outer membrane protein precursor	missense_variant	Ile42Thr	x
1163087	C	G	PA14_13520		probable outer membrane protein precursor	missense_variant	Ala139Gly	x
1163461	A	C	PA14_13520		probable outer membrane protein precursor	missense_variant	Ser264Arg	x
1164131	A	G	PA14_13520		probable outer membrane protein precursor	missense_variant	Asn487Ser	x
1164155	C	T	PA14_13520		probable outer membrane protein precursor	missense_variant	Ser495Leu	x
1166833	G	A	PA14_13560		conserved hypothetical protein	missense_variant	Val85Met
1173636	T	C	PA14_13650		hypothetical protein	missense_variant	Thr143Ala
1173797	C	T	PA14_13650		hypothetical protein	missense_variant	Arg89Gln
1173987	T	C	PA14_13650		hypothetical protein	missense_variant	Thr26Ala
1174214	G	C	PA14_13660	tpbA	protein tyrosine phosphatase TpbA	missense_variant	Leu204Val
1175067	C	T	PA14_13670		hypothetical protein	missense_variant	Val80Ile
1175069	C	G	PA14_13670		hypothetical protein	missense_variant	Gly79Ala
1175942	T	C	PA14_13680		probable short-chain dehydrogenase	missense_variant	Thr72Ala
1176770	T	C	PA14_13690		hypothetical protein	missense_variant	Ile75Val
1181397	C	T	PA14_13750	narK1	nitrite extrusion protein 1	missense_variant	Ala194Val
1182066	C	T	PA14_13750	narK1	nitrite extrusion protein 1	missense_variant	Ala417Val
1191078	G	C	PA14_13840		probable peptidyl-prolyl cis-trans isomerase, PpiC-type	missense_variant	Gly216Ala
1191222	G	A	PA14_13840		probable peptidyl-prolyl cis-trans isomerase, PpiC-type	missense_variant	Gly264Glu
1197343	G	A	PA14_13940		Pyocin S4	missense_variant	Ala367Thr
1197461	C	A	PA14_13940		Pyocin S4	missense_variant	Thr406Asn
1197545	G	A	PA14_13940		Pyocin S4	missense_variant	Gly434Glu
1198815	T	C	PA14_13970		hypothetical protein	missense_variant	Thr17Ala
1198833	T	C	PA14_13970		hypothetical protein	missense_variant	Arg11Gly
1199882	A	G	PA14_13990		probable amino acid binding protein	missense_variant	Lys214Arg
1201267	C	T	PA14_14010	dauA	FAD-dependent catabolic D-arginine dehydrogenase, DauA	missense_variant	Ala205Thr
1201323	T	G	PA14_14010	dauA	FAD-dependent catabolic D-arginine dehydrogenase, DauA	missense_variant	Asp186Ala
1202321	G	C	PA14_14020	dauB	NAD(P)H-dependent anabolic L-arginine dehydrogenase, DauB	missense_variant	Pro177Ala
1204615	T	C	PA14_14040	rhl	ATP-dependent RNA helicase RhlB	missense_variant	Thr61Ala	x
1204617	A	C	PA14_14040	rhl	ATP-dependent RNA helicase RhlB	missense_variant	Val60Gly	x
1204627	T	C	PA14_14040	rhl	ATP-dependent RNA helicase RhlB	missense_variant	Ser57Gly	x
1204671	G	C	PA14_14040	rhl	ATP-dependent RNA helicase RhlB	missense_variant	Ser42Cys	x
1204675	C	T	PA14_14040	rhl	ATP-dependent RNA helicase RhlB	missense_variant	Gly41Ser	x
1204687	T	G	PA14_14040	rhl	ATP-dependent RNA helicase RhlB	missense_variant	Asn37His	x
1204734	G	A	PA14_14040	rhl	ATP-dependent RNA helicase RhlB	missense_variant	Ala21Val	x
1206527	G	A	PA14_14060		probable AMP-binding enzyme	missense_variant	Ala571Thr
1206603	G	A	PA14_14060		probable AMP-binding enzyme	missense_variant	Arg596His
1206912	A	G	PA14_14080		carboxylesterase	missense_variant	Ile156Thr
1207911	C	T	PA14_14100		probable amino acid-binding protein	missense_variant	Pro85Ser
1209961	T	C	PA14_14130		hypothetical protein	missense_variant	Val126Ala
1211792	A	G	PA14_14160		probable transferase	missense_variant	Thr208Ala
1212747	G	T	PA14_14170		hypothetical protein	missense_variant	Arg256Leu
1213518	T	C	PA14_14200		hypothetical protein	missense_variant	Phe200Ser
1214566	C	G	PA14_14210		hypothetical protein	missense_variant	Thr269Ser
1216947	C	T	PA14_14230		hypothetical protein	missense_variant	Arg74Lys
1218217	C	T	PA14_14270		hypothetical protein	missense_variant	Pro135Ser
1220581	T	C	PA14_14300		zinc-binding oxidoreductase	missense_variant	Thr183Ala
1220719	T	C	PA14_14300		zinc-binding oxidoreductase	missense_variant	Thr137Ala
1222003	A	G	PA14_14320		hypothetical protein	missense_variant	Thr103Ala
1222405	C	G	PA14_14320		hypothetical protein	missense_variant	Glu16Gln
1222573	A	T	PA14_14330	spcS	specific Pseudomonas chaperone for ExoS, SpcS	missense_variant	Asp84Glu
1222647	C	T	PA14_14330	spcS	specific Pseudomonas chaperone for ExoS, SpcS	missense_variant	Ala60Thr
1222803	C	T	PA14_14330	spcS	specific Pseudomonas chaperone for ExoS, SpcS	missense_variant	Ala8Thr
1228730	G	T	PA14_14390		hypothetical protein	missense_variant	Asp28Glu
1233659	C	T	PA14_14440	valS	valyl-tRNA synthetase	missense_variant	Val259Ile
1233670	C	T	PA14_14440	valS	valyl-tRNA synthetase	missense_variant	Arg255His
1233825	T	G	PA14_14440	valS	valyl-tRNA synthetase	missense_variant	Lys203Asn
1236105	T	C	PA14_14470	pepA	leucine aminopeptidase	missense_variant	Ile248Val
1236207	T	C	PA14_14470	pepA	leucine aminopeptidase	missense_variant	Ser214Gly
1236485	C	T	PA14_14470	pepA	leucine aminopeptidase	missense_variant	Gly121Asp
1237714	A	G	PA14_14480		probable transcriptional regulator	missense_variant	Asn178Asp
1237754	A	G	PA14_14480		probable transcriptional regulator	missense_variant	Tyr191Cys
1238982	C	T	PA14_14490		hypothetical protein	missense_variant	Pro302Ser
1242577	T	C	PA14_14530		Cyclic-guanylate-specific phosphodiesterase	missense_variant	Phe149Ser
1243129	G	C	PA14_14530		Cyclic-guanylate-specific phosphodiesterase	missense_variant	Gly333Ala
1243452	A	G	PA14_14530		Cyclic-guanylate-specific phosphodiesterase	missense_variant	Ile441Val
1245193	C	G	PA14_14590	queA	S-adenosylmethionine:trna ribosyltransferase-isomerase	missense_variant	His89Asp
1245242	C	T	PA14_14590	queA	S-adenosylmethionine:trna ribosyltransferase-isomerase	missense_variant	Thr105Met
1247746	A	G	PA14_14630	secD	secretion protein SecD	missense_variant	Asn68Asp
1250618	A	G	PA14_14660		conserved hypothetical protein	missense_variant	Asn33Asp
1256190	G	A	PA14_14750	iscA	probable iron-binding protein IscA	missense_variant	Ser57Asn
1262673	A	C	PA14_14860		hypothetical protein	missense_variant	Asn239Thr
1266296	G	C	PA14_14910		conserved hypothetical protein	missense_variant	Ser68Thr
1268050	T	A	PA14_14930	engA	conserved hypothetical protein	missense_variant	Met246Lys
1269615	G	A	PA14_14940		probable aminotransferase	missense_variant	Ser175Asn
1269739	G	C	PA14_14940		probable aminotransferase	missense_variant	Glu216Asp
1271342	G	A	PA14_14975		hypothetical protein	missense_variant	Gly63Ser
1271529	C	G	PA14_14975		hypothetical protein	missense_variant	Ala125Gly
1272539	T	C	PA14_14990		probable oxidoreductase	missense_variant	Met82Val
1273724	A	T	PA14_15020		hypothetical protein	missense_variant	Thr85Ser
1278575	G	A	PA14_15070	oprC	Putative copper transport outer membrane porin OprC precursor	missense_variant	Ala657Thr
1281952	C	T	PA14_15110		hypothetical protein	missense_variant	Leu59Phe
1282078	G	A	PA14_15110		hypothetical protein	missense_variant	Gly101Ser
1282537	A	G	PA14_15120		conserved hypothetical protein	missense_variant	Asn81Ser
1283809	C	T	PA14_15140		hypothetical protein	missense_variant	Arg86His
1284059	T	C	PA14_15140		hypothetical protein	missense_variant	Thr3Ala
1284961	G	A	PA14_15150		probable transcriptional regulator	missense_variant	Ser259Asn
1285146	G	A	PA14_15160		hypothetical protein	missense_variant	Pro251Leu
1290097	T	C	PA14_15230	xseA	exodeoxyribonuclease VII large subunit	missense_variant	His388Arg	x
1290112	T	C	PA14_15230	xseA	exodeoxyribonuclease VII large subunit	missense_variant	Lys383Arg	x
1290118	A	G	PA14_15230	xseA	exodeoxyribonuclease VII large subunit	missense_variant	Val381Ala	x
1290252	A	C	PA14_15230	xseA	exodeoxyribonuclease VII large subunit	missense_variant	His336Gln	x
1290560	C	T	PA14_15230	xseA	exodeoxyribonuclease VII large subunit	missense_variant	Ala234Thr	x
1291418	A	G	PA14_15240		probable transcriptional regulator	missense_variant	Ser263Pro
1291421	T	G	PA14_15240		probable transcriptional regulator	missense_variant	Met262Leu
1292069	T	G	PA14_15240		probable transcriptional regulator	missense_variant	Thr46Pro
1292709	T	G	PA14_15250		hypothetical protein	missense_variant	Leu133Arg
1292804	G	T	PA14_15250		hypothetical protein	missense_variant	Ala165Ser
1293317	T	C	PA14_15260		histone deacetylase-like amidohydrolase	missense_variant	Asp302Gly
1293339	C	G	PA14_15260		histone deacetylase-like amidohydrolase	missense_variant	Asp295His
1293848	A	G	PA14_15260		histone deacetylase-like amidohydrolase	missense_variant	Val125Ala
1294340	T	C	PA14_15270		hypothetical protein	missense_variant	Ser357Gly
1294724	T	C	PA14_15270		hypothetical protein	missense_variant	Ile229Val
1294793	T	C	PA14_15270		hypothetical protein	missense_variant	Ile206Val
1295404	T	C	PA14_15270		hypothetical protein	missense_variant	Asn2Ser
1295501	G	A	PA14_15280		hypothetical protein	missense_variant	Leu273Phe	x
1295924	T	C	PA14_15280		hypothetical protein	missense_variant	Ile132Val	x
1295966	C	T	PA14_15280		hypothetical protein	missense_variant	Ala118Thr	x
1296253	T	G	PA14_15280		hypothetical protein	missense_variant	Gln22Pro	x
1296289	A	G	PA14_15280		hypothetical protein	missense_variant	Val10Ala	x
1296962	G	T	PA14_15290		probable transcriptional regulator	missense_variant	Asp156Glu
1297003	T	C	PA14_15290		probable transcriptional regulator	missense_variant	Ile143Val
1297131	C	T	PA14_15290		probable transcriptional regulator	missense_variant	Arg100His
1299554	G	C	PA14_15340	guaA	GMP synthase	missense_variant	Val105Leu
1306234	C	T	PA14_15410		0	missense_variant	Val13Ile
1306250	A	G	PA14_15420		0	missense_variant	Ile53Thr
1306259	G	A	PA14_15420		0	missense_variant	Ala50Val
1306262	A	G	PA14_15420		0	missense_variant	Leu49Pro
1306545	C	G	PA14_15430		probable DNA invertase	missense_variant	Arg142Ser	x
1306703	G	A	PA14_15430		probable DNA invertase	missense_variant	Leu90Phe	x
1306735	C	T	PA14_15430		probable DNA invertase	missense_variant	Gly79Asp	x
1306736	C	T	PA14_15430		probable DNA invertase	missense_variant	Gly79Ser	x
1306822	G	C	PA14_15430		probable DNA invertase	missense_variant	Ala50Gly	x
1306883	C	G	PA14_15430		probable DNA invertase	missense_variant	Val30Leu	x
1306888	T	C	PA14_15430		probable DNA invertase	missense_variant	Asp28Gly	x
1306895	G	C	PA14_15430		probable DNA invertase	missense_variant	Gln26Glu	x
1306898	T	C	PA14_15430		probable DNA invertase	missense_variant	Ile25Val	x
1306965	G	C	PA14_15430		probable DNA invertase	missense_variant	His2Gln	x
1332587	C	T	PA14_15670		probable metallo-oxidoreductase	missense_variant	Leu27Phe
1334590	C	T	PA14_15680		conserved hypothetical protein	missense_variant	Glu92Lys
1336232	G	A	PA14_15710		hypothetical protein	missense_variant	Arg8Gln
1336393	C	A	PA14_15710		hypothetical protein	missense_variant	Arg62Ser
1341937	C	T	PA14_15740	purL	phosphoribosylformylglycinamidine synthase	missense_variant	Ala1125Val
1342708	C	T	PA14_15750		hypothetical protein	missense_variant	Ser81Phe
1343707	C	A	PA14_15780	nagE	N-Acetyl-D-Glucosamine phosphotransferase system transporter	missense_variant	Ala484Ser
1343709	A	T	PA14_15780	nagE	N-Acetyl-D-Glucosamine phosphotransferase system transporter	missense_variant	Val483Glu
1343728	G	T	PA14_15780	nagE	N-Acetyl-D-Glucosamine phosphotransferase system transporter	missense_variant	His477Asn
1346860	C	T	PA14_15790		N-Acetyl-D-Glucosamine phosphotransferase system transporter	missense_variant	Ala284Thr
1347944	T	G	PA14_15810		probable aminotransferase	missense_variant	Ile269Leu
1348324	G	C	PA14_15810		probable aminotransferase	missense_variant	Ala142Gly
1348325	C	T	PA14_15810		probable aminotransferase	missense_variant	Ala142Thr
1348789	A	C	PA14_15820		probable N-acetylglucosamine-6-phosphate deacetylase	missense_variant	Ser350Ala
1349731	T	C	PA14_15820		probable N-acetylglucosamine-6-phosphate deacetylase	missense_variant	Ser36Gly
1354685	C	T	PA14_15910		hypothetical protein	missense_variant	Arg2Cys
1354875	C	T	PA14_15910		hypothetical protein	missense_variant	Ala65Val
1356548	G	C	PA14_15920		probable major facilitator superfamily (MFS) transporter	missense_variant	Arg69Gly
1358267	T	C	PA14_15930		conserved hypothetical protein	missense_variant	Thr28Ala
1361229	C	G	PA14_15970	rpsP	30S ribosomal protein S16	missense_variant	Ala62Gly
1361911	C	G	PA14_15990	trmD	tRNA (guanine-N1)-methyltransferase	missense_variant	Asp22Glu
1361976	T	A	PA14_15990	trmD	tRNA (guanine-N1)-methyltransferase	missense_variant	Val44Asp
1364590	G	A	PA14_16030		probable sodium/hydrogen antiporter	missense_variant	Thr563Ile
1364891	C	T	PA14_16030		probable sodium/hydrogen antiporter	missense_variant	Val463Ile
1365209	T	C	PA14_16030		probable sodium/hydrogen antiporter	missense_variant	Ser357Gly
1365735	T	G	PA14_16030		probable sodium/hydrogen antiporter	missense_variant	Glu181Asp
1368523	A	G	PA14_16070	hom	homoserine dehydrogenase	missense_variant	Lys23Glu
1369727	C	A	PA14_16070	hom	homoserine dehydrogenase	missense_variant	Pro424Gln
1372083	T	A	PA14_16100		hypothetical protein	missense_variant	Ile139Phe
1372966	G	A	PA14_16110		hypothetical protein	missense_variant	Ala57Val
1373026	T	C	PA14_16110		hypothetical protein	missense_variant	Glu37Gly
1373091	T	C	PA14_16130		hypothetical protein	missense_variant	Thr402Ala
1373100	G	C	PA14_16130		hypothetical protein	missense_variant	Ser12Arg
1373119	G	C	PA14_16130		hypothetical protein	missense_variant	Thr6Ser
1375351	A	G	PA14_16150		conserved hypothetical protein	missense_variant	Ile40Val
1378000	G	A	PA14_16180		conserved hypothetical protein	missense_variant	Val447Ile
1378896	G	T	PA14_16190		hypothetical protein	missense_variant	Ala7Ser	x
1380225	G	A	PA14_16190		hypothetical protein	missense_variant	Val450Ile	x
1382260	G	A	PA14_16190		hypothetical protein	missense_variant	Gly1128Glu	x
1382404	A	G	PA14_16190		hypothetical protein	missense_variant	Gln1176Arg	x
1382587	G	A	PA14_16190		hypothetical protein	missense_variant	Arg1237His	x
1384104	A	G	PA14_16190		hypothetical protein	missense_variant	Asn1743Asp	x
1389556	C	G	PA14_16260		probable FMN oxidoreductase	missense_variant	Gln124Glu
1389558	G	C	PA14_16260		probable FMN oxidoreductase	missense_variant	Gln124His
1389673	A	G	PA14_16260		probable FMN oxidoreductase	missense_variant	Thr163Ala
1390491	C	A	PA14_16270		hypothetical protein	missense_variant	Thr4Asn
1390747	T	G	PA14_16270		hypothetical protein	missense_variant	Asp89Glu
1391029	C	G	PA14_16280	nalC	NalC	missense_variant	Glu153Gln
1391052	A	G	PA14_16280	nalC	NalC	missense_variant	Val145Ala
1391926	T	C	PA14_16290		hypothetical protein	missense_variant	Val80Ala
1392188	G	A	PA14_16300	armR	antirepressor for MexR, ArmR	missense_variant	Gly23Glu
1392215	A	G	PA14_16300	armR	antirepressor for MexR, ArmR	missense_variant	Tyr32Cys
1392974	T	C	PA14_16310		probable major facilitator superfamily (MFS) transporter	missense_variant	Val182Ala	x
1393007	C	G	PA14_16310		probable major facilitator superfamily (MFS) transporter	missense_variant	Ala193Gly	x
1393066	G	T	PA14_16310		probable major facilitator superfamily (MFS) transporter	missense_variant	Val213Phe	x
1393067	T	C	PA14_16310		probable major facilitator superfamily (MFS) transporter	missense_variant	Val213Ala	x
1393286	C	G	PA14_16310		probable major facilitator superfamily (MFS) transporter	missense_variant	Thr286Ser	x
1393613	C	T	PA14_16310		probable major facilitator superfamily (MFS) transporter	missense_variant	Ala395Val	x
1394343	C	T	PA14_16330		hypothetical protein	missense_variant	Leu12Phe	x
1394667	G	A	PA14_16330		hypothetical protein	missense_variant	Asp120Asn	x
1395068	G	T	PA14_16330		hypothetical protein	missense_variant	Lys253Asn	x
1395166	T	C	PA14_16330		hypothetical protein	missense_variant	Val286Ala	x
1395941	C	G	PA14_16330		hypothetical protein	missense_variant	Asp544Glu	x
1395949	G	A	PA14_16330		hypothetical protein	missense_variant	Gly547Asp	x
1395979	C	A	PA14_16330		hypothetical protein	missense_variant	Ala557Glu	x
1396181	G	T	PA14_16340		hypothetical protein	missense_variant	Pro240Thr
1399113	C	T	PA14_16360	spdH	spermidine dehydrogenase, SpdH	missense_variant	Ser245Asn
1399119	C	T	PA14_16360	spdH	spermidine dehydrogenase, SpdH	missense_variant	Gly243Asp
1399786	T	A	PA14_16360	spdH	spermidine dehydrogenase, SpdH	missense_variant	Thr21Ser
1400442	G	A	PA14_16370		hypothetical protein	missense_variant	Ser92Asn
1402187	G	A	PA14_16390		probable GMC-type oxidoreductase	missense_variant	Glu71Lys
1404920	G	T	PA14_16410		probable major facilitator superfamily (MFS) transporter	missense_variant	Ala388Ser
1407663	G	A	PA14_16440	wspB	hypothetical protein	missense_variant	Gly129Glu
1407958	A	G	PA14_16450	wspC	probable protein methyltransferase	missense_variant	Thr57Ala
1408646	T	C	PA14_16450	wspC	probable protein methyltransferase	missense_variant	Val286Ala
1408660	A	G	PA14_16450	wspC	probable protein methyltransferase	missense_variant	Ile291Val
1410086	A	G	PA14_16470	wspE	probable chemotaxis sensor/effector fusion protein	missense_variant	Asp117Gly
1410863	G	A	PA14_16470	wspE	probable chemotaxis sensor/effector fusion protein	missense_variant	Gly376Asp
1411297	A	G	PA14_16470	wspE	probable chemotaxis sensor/effector fusion protein	missense_variant	Ile521Val
1418608	A	C	PA14_16560		hypothetical protein	missense_variant	Asp161Ala
1421430	G	A	PA14_16600		hypothetical protein	missense_variant	Val213Met
1422154	T	G	PA14_16620		conserved hypothetical protein	missense_variant	Ser47Ala
1429259	G	A	PA14_16690	ppc	phosphoenolpyruvate carboxylase	missense_variant	Arg545Lys
1429320	G	T	PA14_16690	ppc	phosphoenolpyruvate carboxylase	missense_variant	Glu565Asp
1429335	A	C	PA14_16690	ppc	phosphoenolpyruvate carboxylase	missense_variant	Gln570His
1430180	A	G	PA14_16690	ppc	phosphoenolpyruvate carboxylase	missense_variant	Gln852Arg
1432571	A	G	PA14_16730		conserved hypothetical protein	missense_variant	Asp93Gly
1433083	G	C	PA14_16730		conserved hypothetical protein	missense_variant	Gly264Arg
1433107	G	A	PA14_16730		conserved hypothetical protein	missense_variant	Ala272Thr
1434429	T	C	PA14_16750		hypothetical protein	missense_variant	Leu123Pro
1434825	A	G	PA14_16770		conserved hypothetical protein	missense_variant	Thr5Ala
1434954	G	C	PA14_16770		conserved hypothetical protein	missense_variant	Glu48Gln
1434981	C	G	PA14_16770		conserved hypothetical protein	missense_variant	Pro57Ala
1435486	T	C	PA14_16770		conserved hypothetical protein	missense_variant	Val225Ala
1436023	A	G	PA14_16780		hypothetical protein	missense_variant	Ser133Gly
1436419	C	G	PA14_16780		hypothetical protein	missense_variant	Arg265Gly
1437540	G	A	PA14_16790	mexL	MexL	missense_variant	Pro4Ser
1437681	C	T	PA14_16800	mexJ	MexJ	missense_variant	Leu13Phe
1438912	T	C	PA14_16820	mexK	MexK	missense_variant	Ser54Pro
1440833	G	A	PA14_16820	mexK	MexK	missense_variant	Arg694Lys
1443005	C	A	PA14_16840		hypothetical protein	missense_variant	Glu28Asp
1446218	G	A	PA14_16870		probable ATP-binding component of ABC transporter	missense_variant	Ser67Asn
1449937	T	C	PA14_16910		hypothetical protein	missense_variant	Ser135Pro
1450316	T	C	PA14_16910		hypothetical protein	missense_variant	Val261Ala
1451441	G	A	PA14_16930		probable pyridoxal-phosphate dependent enzyme	missense_variant	Arg236Cys
1451902	T	C	PA14_16930		probable pyridoxal-phosphate dependent enzyme	missense_variant	Asn82Ser
1452056	C	T	PA14_16930		probable pyridoxal-phosphate dependent enzyme	missense_variant	Ala31Thr
1453670	C	G	PA14_16960		hypothetical protein	missense_variant	Val87Leu
1456210	G	A	PA14_17010		probable sodium/hydrogen antiporter	missense_variant	Ala14Thr
1458686	T	C	PA14_17030		probable aminotransferase	missense_variant	Ile164Val
1461381	T	C	PA14_17040	glnD	protein-PII uridylyltransferase	missense_variant	Gln172Arg
1461658	T	C	PA14_17040	glnD	protein-PII uridylyltransferase	missense_variant	Thr80Ala
1466739	A	G	PA14_17110	uppS	undecaprenyl pyrophosphate synthetase	missense_variant	Ser126Gly
1469926	A	C	PA14_17140	mucP	MucP	missense_variant	Glu262Asp
1472774	T	G	PA14_17150	opr86	outer membrane protein Opr86	missense_variant	Asn737Lys
1476148	A	G	PA14_17220	lpxB	lipid A-disaccharide synthase	missense_variant	Lys107Arg
1478502	A	C	PA14_17250		probable amino acid permease	missense_variant	Glu239Ala
1483325	C	T	PA14_17270	accA	acetyl-coenzyme A carboxylase carboxyl transferase (alpha subunit)	missense_variant	Ser108Phe
1484134	C	T	PA14_17280		conserved hypothetical protein	missense_variant	His38Tyr
1484354	A	G	PA14_17280		conserved hypothetical protein	missense_variant	Asn111Ser
1484548	A	G	PA14_17280		conserved hypothetical protein	missense_variant	Thr176Ala
1484816	A	G	PA14_17280		conserved hypothetical protein	missense_variant	His265Arg
1489438	T	C	PA14_17330		conserved hypothetical protein	missense_variant	Ile14Thr
1489952	T	C	PA14_17340	ygbP	4-diphosphocytidyl-2-C-methylerythritol synthase	missense_variant	Val84Ala
1489964	A	G	PA14_17340	ygbP	4-diphosphocytidyl-2-C-methylerythritol synthase	missense_variant	Asp88Gly
1489976	G	A	PA14_17340	ygbP	4-diphosphocytidyl-2-C-methylerythritol synthase	missense_variant	Ser92Asn
1490149	G	T	PA14_17340	ygbP	4-diphosphocytidyl-2-C-methylerythritol synthase	missense_variant	Ala150Ser
1490706	G	T	PA14_17370		conserved hypothetical protein	missense_variant	Pro4Thr	x
1490836	C	T	PA14_17370		conserved hypothetical protein	missense_variant	Asp358Asn	x
1490887	T	C	PA14_17370		conserved hypothetical protein	missense_variant	Ile341Val	x
1490941	G	C	PA14_17370		conserved hypothetical protein	missense_variant	Leu323Val	x
1491078	A	G	PA14_17370		conserved hypothetical protein	missense_variant	Val277Ala	x
1491325	C	T	PA14_17370		conserved hypothetical protein	missense_variant	Ala195Thr	x
1491348	C	T	PA14_17370		conserved hypothetical protein	missense_variant	Ser187Asn	x
1491349	T	C	PA14_17370		conserved hypothetical protein	missense_variant	Ser187Gly	x
1492393	T	C	PA14_17380	gfnR	glutathione-dependent formaldehyde neutralization regulator GfnR	missense_variant	Thr167Ala
1492408	C	G	PA14_17380	gfnR	glutathione-dependent formaldehyde neutralization regulator GfnR	missense_variant	Val162Leu
1493511	T	G	PA14_17400	adhC	alcohol dehydrogenase class III	missense_variant	Asp163Glu
1494225	A	T	PA14_17410		putative esterase	missense_variant	Thr13Ser
1494543	T	G	PA14_17410		putative esterase	missense_variant	Ser119Ala
1494691	A	G	PA14_17410		putative esterase	missense_variant	His168Arg
1497485	A	G	PA14_17460	pcm	L-isoaspartate protein carboxylmethyltransferase type II	missense_variant	His23Arg
1498507	G	A	PA14_17470		conserved hypothetical protein	missense_variant	Ala137Thr
1506458	C	T	PA14_17540	recX	conserved hypothetical protein	missense_variant	Thr3Ile
1506586	G	A	PA14_17540	recX	conserved hypothetical protein	missense_variant	Ala46Thr
1506664	A	G	PA14_17540	recX	conserved hypothetical protein	missense_variant	Ser72Gly
1506895	A	G	PA14_17540	recX	conserved hypothetical protein	missense_variant	Ser149Gly
1510094	T	C	PA14_17580		hypothetical protein	missense_variant	Val142Ala
1513158	C	T	PA14_17610	potD	polyamine transport protein PotD	missense_variant	Arg311Lys
1515913	T	C	PA14_17640	potA	polyamine transport protein PotA	missense_variant	Thr340Ala
1516039	T	C	PA14_17640	potA	polyamine transport protein PotA	missense_variant	Asn298Asp
1517271	C	T	PA14_17650		conserved hypothetical protein	missense_variant	Pro28Leu
1517282	G	A	PA14_17650		conserved hypothetical protein	missense_variant	Gly32Ser
1517565	A	T	PA14_17650		conserved hypothetical protein	missense_variant	Gln126Leu
1517568	T	C	PA14_17650		conserved hypothetical protein	missense_variant	Val127Ala
1524743	G	T	PA14_17740		probable amino acid permease	missense_variant	Gly129Cys
1526497	T	C	PA14_17760		probable methylated-DNA--protein-cysteine methyltransferase	missense_variant	Ser243Pro
1526528	A	G	PA14_17760		probable methylated-DNA--protein-cysteine methyltransferase	missense_variant	Asp253Gly
1526537	G	A	PA14_17760		probable methylated-DNA--protein-cysteine methyltransferase	missense_variant	Gly256Asp
1526558	A	G	PA14_17760		probable methylated-DNA--protein-cysteine methyltransferase	missense_variant	Gln263Arg
1527464	C	T	PA14_17780		probable major facilitator superfamily (MFS) transporter	missense_variant	Gly263Ser
1529492	C	T	PA14_17810		probable acyl-CoA dehydrogenase	missense_variant	Pro8Leu
1529696	C	T	PA14_17810		probable acyl-CoA dehydrogenase	missense_variant	Ala76Val
1530067	G	C	PA14_17810		probable acyl-CoA dehydrogenase	missense_variant	Glu200Gln
1530827	A	G	PA14_17810		probable acyl-CoA dehydrogenase	missense_variant	Gln453Arg
1531249	C	T	PA14_17820		conserved hypothetical protein	missense_variant	Thr5Met	x
1531721	C	G	PA14_17820		conserved hypothetical protein	missense_variant	Asp162Glu	x
1532158	T	G	PA14_17820		conserved hypothetical protein	missense_variant	Leu308Arg	x
1532188	T	C	PA14_17820		conserved hypothetical protein	missense_variant	Val318Ala	x
1532265	C	T	PA14_17820		conserved hypothetical protein	missense_variant	Arg344Cys	x
1532319	A	G	PA14_17820		conserved hypothetical protein	missense_variant	Thr362Ala	x
1532507	A	C	PA14_17850		probable enoyl-CoA hydratase/isomerase	missense_variant	Ser9Arg	x
1532530	C	G	PA14_17850		probable enoyl-CoA hydratase/isomerase	missense_variant	Asp16Glu	x
1532621	T	C	PA14_17850		probable enoyl-CoA hydratase/isomerase	missense_variant	Tyr47His	x
1532816	C	T	PA14_17850		probable enoyl-CoA hydratase/isomerase	missense_variant	His112Tyr	x
1533003	G	A	PA14_17850		probable enoyl-CoA hydratase/isomerase	missense_variant	Arg174Gln	x
1533289	T	C	PA14_17860		probable hydroxyacyl-CoA dehydrogenase	missense_variant	Ser5Pro	x
1533344	A	G	PA14_17860		probable hydroxyacyl-CoA dehydrogenase	missense_variant	Gln23Arg	x
1533472	G	T	PA14_17860		probable hydroxyacyl-CoA dehydrogenase	missense_variant	Ala66Ser	x
1533476	T	C	PA14_17860		probable hydroxyacyl-CoA dehydrogenase	missense_variant	Val67Ala	x
1533479	A	C	PA14_17860		probable hydroxyacyl-CoA dehydrogenase	missense_variant	Glu68Ala	x
1535211	G	C	PA14_17880		probable acyl-CoA thiolase	missense_variant	Gly127Ala
1535652	G	A	PA14_17880		probable acyl-CoA thiolase	missense_variant	Gly274Asp
1536303	G	A	PA14_17890		probable porin	missense_variant	Glu72Lys
1537171	C	T	PA14_17890		probable porin	missense_variant	Ala361Val
1537816	T	C	PA14_17900	metR	transcriptional regulator MetR	missense_variant	Ile151Val
1539153	G	A	PA14_17910		probable hydrolase	missense_variant	Glu197Lys
1540440	C	T	PA14_17930	glpD	glycerol-3-phosphate dehydrogenase	missense_variant	Ala377Thr
1542696	C	G	PA14_17940	glpR	glycerol-3-phosphate regulon repressor	missense_variant	Arg39Pro
1542804	C	T	PA14_17940	glpR	glycerol-3-phosphate regulon repressor	missense_variant	Ser3Asn
1546084	A	G	PA14_18010		probable carbohydrate kinase	missense_variant	Thr28Ala
1546214	G	C	PA14_18010		probable carbohydrate kinase	missense_variant	Gly71Ala
1547762	G	A	PA14_18020		conserved hypothetical protein	missense_variant	Gly27Asp	x
1548226	A	C	PA14_18020		conserved hypothetical protein	missense_variant	Met182Leu	x
1548463	G	A	PA14_18020		conserved hypothetical protein	missense_variant	Gly261Ser	x
1548734	A	G	PA14_18020		conserved hypothetical protein	missense_variant	Lys7Glu	x
1548828	A	C	PA14_18020		conserved hypothetical protein	missense_variant	Glu38Ala	x
1548935	C	T	PA14_18020		conserved hypothetical protein	missense_variant	Pro74Ser	x
1549095	G	T	PA14_18020		conserved hypothetical protein	missense_variant	Cys10Phe	x
1549621	T	C	PA14_18050		hypothetical protein	missense_variant	Thr125Ala
1550949	G	A	PA14_18070		periplasmic metal-binding protein	missense_variant	Ala49Thr
1553203	C	T	PA14_18100		hypothetical protein	missense_variant	Val49Met
1553860	T	G	PA14_18110	mmsR	transcriptional regulator MmsR	missense_variant	Met180Leu
1556270	C	A	PA14_18140	mmsB	3-hydroxyisobutyrate dehydrogenase	missense_variant	Ala78Asp
1558353	A	G	PA14_18150		probable acetyl-coa synthetase	missense_variant	Thr440Ala
1559351	C	T	PA14_18160		probable oxidoreductase	missense_variant	Val215Ile
1560260	G	A	PA14_18180		conserved hypothetical protein	missense_variant	His17Tyr
1560603	A	T	PA14_18200		probable transcriptional regulator	missense_variant	Gln67Leu
1561415	C	A	PA14_18200		probable transcriptional regulator	missense_variant	Pro36Gln
1561540	C	T	PA14_18200		probable transcriptional regulator	missense_variant	Leu78Phe
1561709	T	G	PA14_18210		conserved hypothetical protein	missense_variant	Asp228Ala
1561746	A	G	PA14_18210		conserved hypothetical protein	missense_variant	Tyr216His
1561792	G	C	PA14_18210		conserved hypothetical protein	missense_variant	Asp200Glu
1565936	T	C	PA14_18250	fruI	phosphotransferase system transporter enzyme I, FruI	missense_variant	Ser740Pro
1567193	C	T	PA14_18260	fruK	1-phosphofructokinase	missense_variant	Ala202Val
1567323	C	A	PA14_18260	fruK	1-phosphofructokinase	missense_variant	Asp245Glu
1568420	A	G	PA14_18275	fruA	phosphotransferase system transporter fructose-specific IIBC component, FruA	missense_variant	Met296Val
1569468	C	G	PA14_18300		probable nucleotide sugar dehydrogenase	missense_variant	Val458Leu
1570352	G	A	PA14_18300		probable nucleotide sugar dehydrogenase	missense_variant	Ala163Val
1571087	T	C	PA14_18310	arnF	ArnF	missense_variant	Thr55Ala
1571511	C	T	PA14_18320	arnE	ArnE	missense_variant	Arg28His
1571636	C	A	PA14_18330	arnT	inner membrane L-Ara4N transferase ArnT	missense_variant	Arg535Leu
1571838	C	T	PA14_18330	arnT	inner membrane L-Ara4N transferase ArnT	missense_variant	Val468Met
1571913	T	C	PA14_18330	arnT	inner membrane L-Ara4N transferase ArnT	missense_variant	Thr443Ala
1573309	C	T	PA14_18340	arnD	ArnD	missense_variant	Ser272Asn	x
1573756	G	A	PA14_18340	arnD	ArnD	missense_variant	Ala123Val	x
1573771	A	G	PA14_18340	arnD	ArnD	missense_variant	Val118Ala	x
1573952	A	G	PA14_18340	arnD	ArnD	missense_variant	Phe58Leu	x
1574049	G	C	PA14_18340	arnD	ArnD	missense_variant	Asp25Glu	x
1577957	G	T	PA14_18370	arnB	ArnB	missense_variant	Arg105Ser
1580672	T	G	PA14_18410	algF	alginate o-acetyltransferase AlgF	missense_variant	Gln93Pro
1582517	T	C	PA14_18450	algI	alginate o-acetyltransferase AlgI	missense_variant	Thr420Ala
1587813	A	C	PA14_18500	algG	alginate-c5-mannuronan-epimerase AlgG	missense_variant	Ser127Ala
1589122	T	C	PA14_18510	algE	Alginate production outer membrane protein AlgE precursor	missense_variant	Asn188Ser
1590364	C	T	PA14_18520	algK	alginate biosynthetic protein AlgK precursor	missense_variant	Val249Met
1593629	T	C	PA14_18565	alg8	alginate biosynthesis protein Alg8	missense_variant	His77Arg
1596666	A	G	PA14_18590		conserved hypothetical protein	missense_variant	Cys109Arg
1599414	G	A	PA14_18620		hypothetical protein	missense_variant	Ser12Asn
1599767	A	G	PA14_18620		hypothetical protein	missense_variant	Met130Val
1599830	A	T	PA14_18620		hypothetical protein	missense_variant	Ile151Phe
1601080	T	C	PA14_18630		probable serine protease	missense_variant	Arg717Gly	x
1601101	C	T	PA14_18630		probable serine protease	missense_variant	Ala710Thr	x
1601272	C	T	PA14_18630		probable serine protease	missense_variant	Ala653Thr	x
1601398	G	T	PA14_18630		probable serine protease	missense_variant	Leu611Met	x
1603126	C	T	PA14_18630		probable serine protease	missense_variant	Ala35Thr	x
1603213	A	G	PA14_18630		probable serine protease	missense_variant	Ser6Pro	x
1603215	T	C	PA14_18630		probable serine protease	missense_variant	His5Arg	x
1603218	T	G	PA14_18630		probable serine protease	missense_variant	Asp4Ala	x
1604347	T	C	PA14_18640		probable oxidoreductase	missense_variant	Val274Ala
1604355	G	A	PA14_18640		probable oxidoreductase	missense_variant	Gly277Ser
1604581	G	A	PA14_18640		probable oxidoreductase	missense_variant	Gly352Asp
1607097	G	A	PA14_18660		hypothetical protein	missense_variant	Ser314Asn
1610267	T	C	PA14_18710	pyrC	dihydroorotase	missense_variant	Thr259Ala
1611505	G	A	PA14_18720	motY	MotY	missense_variant	Ser111Asn
1611680	G	C	PA14_18720	motY	MotY	missense_variant	Glu169Asp
1615215	A	G	PA14_18760	mexP	MexP	missense_variant	His296Arg
1617252	A	T	PA14_18780	mexQ	MexQ	missense_variant	Glu590Asp
1617449	G	A	PA14_18780	mexQ	MexQ	missense_variant	Arg656Lys
1619179	T	A	PA14_18790	opmE	OpmE	missense_variant	Leu180Gln	x
1619712	G	A	PA14_18790	opmE	OpmE	missense_variant	Ala358Thr	x
1620304	G	A	PA14_18790	opmE	OpmE	missense_variant	Glu2Lys	x
1620379	C	A	PA14_18790	opmE	OpmE	missense_variant	Pro27Thr	x
1620403	A	G	PA14_18790	opmE	OpmE	missense_variant	Asn35Asp	x
1620463	T	C	PA14_18790	opmE	OpmE	missense_variant	Phe55Leu	x
1620506	T	G	PA14_18790	opmE	OpmE	missense_variant	Leu69Arg	x
1620516	G	T	PA14_18790	opmE	OpmE	missense_variant	Leu72Phe	x
1620555	T	G	PA14_18790	opmE	OpmE	missense_variant	Asn85Lys	x
1622523	A	G	PA14_18820		hypothetical protein	missense_variant	Thr58Ala
1623745	A	C	PA14_18830		probable lyase	missense_variant	His126Pro
1624705	A	G	PA14_18830		probable lyase	missense_variant	Asp446Gly
1624767	C	A	PA14_18830		probable lyase	missense_variant	Pro467Thr
1625524	T	G	PA14_18850		probable lyase	missense_variant	Ile241Met
1631260	C	G	PA14_18920		probable ferredoxin	missense_variant	Gly652Arg	x
1631761	T	C	PA14_18920		probable ferredoxin	missense_variant	Thr485Ala	x
1631775	G	A	PA14_18920		probable ferredoxin	missense_variant	Ala480Val	x
1631778	C	A	PA14_18920		probable ferredoxin	missense_variant	Arg479Leu	x
1632084	C	T	PA14_18920		probable ferredoxin	missense_variant	Arg377Gln	x
1632568	C	A	PA14_18920		probable ferredoxin	missense_variant	Ala216Ser	x
1632622	G	A	PA14_18920		probable ferredoxin	missense_variant	Arg198Cys	x
1632652	T	C	PA14_18920		probable ferredoxin	missense_variant	Ser188Gly	x
1641043	C	T	PA14_18985	vgrG4b	VgrG4b	missense_variant	Val121Ile
1641165	G	C	PA14_18985	vgrG4b	VgrG4b	missense_variant	Ala80Gly
1641913	A	G	PA14_19010	tsi3	Tsi3	missense_variant	Ser75Pro
1641927	T	C	PA14_19010	tsi3	Tsi3	missense_variant	Gln70Arg
1642117	A	T	PA14_19010	tsi3	Tsi3	missense_variant	Phe7Ile
1642896	C	T	PA14_19020	tse3	Tse3	missense_variant	Ala155Thr
1643912	G	C	PA14_19030		hypothetical protein	missense_variant	Gln112Glu
1644221	C	T	PA14_19030		hypothetical protein	missense_variant	Gly9Ser
1652275	G	C	PA14_19130	rhlI	autoinducer synthesis protein RhlI	missense_variant	Gly127Ala
1653157	G	A	PA14_19140	pheC	cyclohexadienyl dehydratase precursor	missense_variant	Glu168Lys
1654797	T	C	PA14_19160		hypothetical protein	missense_variant	Ser129Pro
1658366	T	C	PA14_19205		hypothetical protein	missense_variant	Gln99Arg
1658650	C	G	PA14_19205		hypothetical protein	missense_variant	Lys4Asn
1658999	G	A	PA14_19210		conserved hypothetical protein	missense_variant	Pro68Ser
1663488	A	G	PA14_19290		probable ATP-dependent RNA helicase	missense_variant	Thr408Ala
1663600	C	T	PA14_19290		probable ATP-dependent RNA helicase	missense_variant	Ala445Val
1663763	C	G	PA14_19310		conserved hypothetical protein	missense_variant	Gly561Ala
1664797	G	C	PA14_19310		conserved hypothetical protein	missense_variant	Asp216Glu
1666415	A	G	PA14_19320		hypothetical protein	missense_variant	Asn252Ser
1666823	T	C	PA14_19320		hypothetical protein	missense_variant	Phe388Ser
1666925	C	T	PA14_19320		hypothetical protein	missense_variant	Ala422Val
1666973	A	G	PA14_19320		hypothetical protein	missense_variant	Glu438Gly
1668239	C	G	PA14_19340		probable sensor/response regulator hybrid	missense_variant	Glu638Asp
1670046	G	T	PA14_19340		probable sensor/response regulator hybrid	missense_variant	Ala36Glu
1670293	C	T	PA14_19350		conserved hypothetical protein	missense_variant	Gly398Asp
1672067	T	G	PA14_19360		probable acetyltransferase	missense_variant	Glu391Asp
1674340	G	T	PA14_19370		probable glutamine amidotransferase	missense_variant	Thr237Lys
1678048	C	T	PA14_19400	mnmC	hypothetical protein	missense_variant	Gly231Ser
1678194	G	A	PA14_19400	mnmC	hypothetical protein	missense_variant	Ala182Val
1678315	T	C	PA14_19400	mnmC	hypothetical protein	missense_variant	Ile142Val
1678497	T	C	PA14_19400	mnmC	hypothetical protein	missense_variant	Gln81Arg
1681450	C	G	PA14_19430		probable acyl-CoA thiolase	missense_variant	Ala309Gly
1681455	G	A	PA14_19430		probable acyl-CoA thiolase	missense_variant	Val311Ile
1682190	G	A	PA14_19450		conserved hypothetical protein	missense_variant	Ser118Asn
1686740	C	A	PA14_19500		conserved hypothetical protein	missense_variant	Asp312Glu
1686784	T	C	PA14_19500		conserved hypothetical protein	missense_variant	Val327Ala
1689963	C	G	PA14_19540		conserved hypothetical protein	missense_variant	Gln239Glu
1690191	T	C	PA14_19540		conserved hypothetical protein	missense_variant	Ser315Pro
1692619	G	T	PA14_19580	ssuB	probable ATP-binding component of ABC transporter	missense_variant	Arg123Leu
1692797	A	C	PA14_19580	ssuB	probable ATP-binding component of ABC transporter	missense_variant	Gln182His
1693191	G	C	PA14_19590		probable molybdopterin-binding protein	missense_variant	Leu25Phe
1695691	A	T	PA14_19640	folM	dihydromonapterin reductase, FolM	missense_variant	Cys103Ser
1695796	A	C	PA14_19640	folM	dihydromonapterin reductase, FolM	missense_variant	Ser68Ala
1696457	G	A	PA14_19650		hypothetical protein	missense_variant	Ala70Val
1697032	C	T	PA14_19660		conserved hypothetical protein	missense_variant	Leu30Phe
1697561	T	C	PA14_19670		probable transcriptional regulator	missense_variant	Gln290Arg
1697803	A	C	PA14_19670		probable transcriptional regulator	missense_variant	Asp209Glu
1699499	G	A	PA14_19690		conserved hypothetical protein	missense_variant	Gly200Asp
1700772	G	C	PA14_19710		probable epoxide hydrolase	missense_variant	Gly94Ala
1700783	C	T	PA14_19710		probable epoxide hydrolase	missense_variant	Arg98Cys
1700792	G	A	PA14_19710		probable epoxide hydrolase	missense_variant	Val101Ile
1701257	C	A	PA14_19710		probable epoxide hydrolase	missense_variant	Gln256Lys
1701676	T	C	PA14_19720		hypothetical protein	missense_variant	Phe64Leu
1701703	G	A	PA14_19720		hypothetical protein	missense_variant	Val73Met
1701916	C	A	PA14_19730		probable short-chain dehydrogenases	missense_variant	Phe7Leu
1702134	G	A	PA14_19730		probable short-chain dehydrogenases	missense_variant	Gly80Asp
1702794	A	G	PA14_19730		probable short-chain dehydrogenases	missense_variant	Lys300Arg
1704490	T	A	PA14_19770		hypothetical protein	missense_variant	Gln337Leu
1707566	A	G	PA14_19810		hypothetical protein	missense_variant	Ser317Gly
1708832	G	A	PA14_19830		conserved hypothetical protein	missense_variant	Arg134Lys
1710178	T	C	PA14_19850		probable transcriptional regulator	missense_variant	Val76Ala	x
1710465	A	G	PA14_19850		probable transcriptional regulator	missense_variant	Thr172Ala	x
1710516	A	G	PA14_19850		probable transcriptional regulator	missense_variant	Thr189Ala	x
1710519	A	G	PA14_19850		probable transcriptional regulator	missense_variant	Thr190Ala	x
1710531	C	G	PA14_19850		probable transcriptional regulator	missense_variant	Leu194Val	x
1710786	G	A	PA14_19850		probable transcriptional regulator	missense_variant	Ala279Thr	x
1712674	A	G	PA14_19860		hypothetical protein	missense_variant	Val194Ala
1716693	C	G	PA14_19910		probable pyruvate dehydrogenase E1 component, beta chain	missense_variant	Pro313Ala
1716863	C	T	PA14_19920		probable dihydrolipoamide acetyltransferase	missense_variant	Arg30Cys
1717212	C	G	PA14_19920		probable dihydrolipoamide acetyltransferase	missense_variant	Ala146Gly
1717803	G	C	PA14_19920		probable dihydrolipoamide acetyltransferase	missense_variant	Ser343Thr
1718245	A	G	PA14_19930		hypothetical protein	missense_variant	Cys15Arg
1718862	G	A	PA14_19940		hypothetical protein	missense_variant	Ala35Val
1718920	C	T	PA14_19940		hypothetical protein	missense_variant	Ala16Thr
1720037	T	C	PA14_19970		hypothetical protein	missense_variant	Phe58Leu
1720495	G	A	PA14_19990	hasI	HasI	missense_variant	Arg112His
1722745	G	A	PA14_20010	hasR	Heme uptake outer membrane receptor HasR precursor	missense_variant	Arg270Lys
1722853	T	C	PA14_20010	hasR	Heme uptake outer membrane receptor HasR precursor	missense_variant	Val306Ala
1723361	T	G	PA14_20010	hasR	Heme uptake outer membrane receptor HasR precursor	missense_variant	Asp475Glu
1725262	G	A	PA14_20020	hasAp	heme acquisition protein HasAp	missense_variant	Val189Ile
1726512	T	C	PA14_20030	hasD	transport protein HasD	missense_variant	Val327Ala
1726572	C	T	PA14_20030	hasD	transport protein HasD	missense_variant	Ala347Val
1727083	C	G	PA14_20030	hasD	transport protein HasD	missense_variant	His517Gln
1727237	A	G	PA14_20030	hasD	transport protein HasD	missense_variant	Thr569Ala
1727354	C	A	PA14_20040	hasE	metalloprotease secretion protein	missense_variant	Ala12Asp	x
1727906	T	C	PA14_20040	hasE	metalloprotease secretion protein	missense_variant	Val196Ala	x
1728229	G	C	PA14_20040	hasE	metalloprotease secretion protein	missense_variant	Val304Leu	x
1728338	A	G	PA14_20040	hasE	metalloprotease secretion protein	missense_variant	Glu340Gly	x
1728340	A	C	PA14_20040	hasE	metalloprotease secretion protein	missense_variant	Met341Leu	x
1728424	G	C	PA14_20040	hasE	metalloprotease secretion protein	missense_variant	Glu369Gln	x
1728466	A	G	PA14_20040	hasE	metalloprotease secretion protein	missense_variant	Ser383Gly	x
1728682	C	T	PA14_20050		probable outer membrane protein precursor	missense_variant	Ala12Val
1729296	G	A	PA14_20050		probable outer membrane protein precursor	missense_variant	Asp217Asn
1732258	C	A	PA14_20100		hypothetical protein	missense_variant	Asp76Glu
1734319	A	G	PA14_20110		hypothetical protein	missense_variant	Ile374Val
1734605	A	T	PA14_20120		hypothetical protein	missense_variant	Gln73His
1738183	T	C	PA14_20180	nosF	NosF protein	missense_variant	Thr298Ala
1738244	C	G	PA14_20180	nosF	NosF protein	missense_variant	Glu277Asp
1739208	G	C	PA14_20190	nosD	NosD protein	missense_variant	Gln384Glu	x
1739348	T	C	PA14_20190	nosD	NosD protein	missense_variant	Asn337Ser	x
1739708	A	G	PA14_20190	nosD	NosD protein	missense_variant	Ile217Thr	x
1739755	C	G	PA14_20190	nosD	NosD protein	missense_variant	Glu201Asp	x
1740348	A	C	PA14_20190	nosD	NosD protein	missense_variant	Ser4Ala	x
1741913	C	T	PA14_20200	nosZ	nitrous-oxide reductase precursor	missense_variant	Gly118Ser
1742513	T	C	PA14_20230	nosR	regulatory protein NosR	missense_variant	Lys648Arg
1743192	C	T	PA14_20230	nosR	regulatory protein NosR	missense_variant	Val422Ile
1744707	C	T	PA14_20240		probable ring-cleaving dioxygenase	missense_variant	Val131Ile
1745191	G	C	PA14_20250		hypothetical protein	missense_variant	Ala12Pro
1745726	G	C	PA14_20260		conserved hypothetical protein	missense_variant	Ala146Gly
1746032	A	G	PA14_20260		conserved hypothetical protein	missense_variant	Val44Ala
1746831	T	C	PA14_20270	rhlG	beta-ketoacyl reductase	missense_variant	His52Arg
1748304	C	T	PA14_20300	phnC	ATP-binding component of ABC phosphonate transporter	missense_variant	Arg6Cys
1748721	T	C	PA14_20300	phnC	ATP-binding component of ABC phosphonate transporter	missense_variant	Phe145Leu
1749100	C	G	PA14_20300	phnC	ATP-binding component of ABC phosphonate transporter	missense_variant	Pro271Arg
1749365	G	A	PA14_20320	phnD	binding protein component of ABC phosphonate transporter	missense_variant	Arg63Lys
1751992	T	C	PA14_20360	phnG	conserved hypothetical protein	missense_variant	Phe66Leu
1752588	G	C	PA14_20370	phnH	conserved hypothetical protein	missense_variant	Gly112Arg
1756701	T	G	PA14_20430	phnM	conserved hypothetical protein	missense_variant	Ser90Ala
1758236	C	T	PA14_20450	phnP	conserved hypothetical protein	missense_variant	Ala31Val
1759237	C	T	PA14_20470		hypothetical protein	missense_variant	Arg34Lys
1759251	T	G	PA14_20470		hypothetical protein	missense_variant	Glu29Asp
1759580	A	G	PA14_20480		hypothetical protein	missense_variant	Val42Ala
1762524	A	T	PA14_20510		hypothetical protein	missense_variant	Tyr6Phe	x
1762820	G	A	PA14_20510		hypothetical protein	missense_variant	Ala105Thr	x
1762964	G	A	PA14_20510		hypothetical protein	missense_variant	Gly153Arg	x
1762965	G	T	PA14_20510		hypothetical protein	missense_variant	Gly153Val	x
1762986	T	A	PA14_20510		hypothetical protein	missense_variant	Leu160Gln	x
1763018	A	G	PA14_20510		hypothetical protein	missense_variant	Thr171Ala	x
1763027	G	A	PA14_20510		hypothetical protein	missense_variant	Asp174Asn	x
1763052	T	A	PA14_20510		hypothetical protein	missense_variant	Val182Glu	x
1763078	T	A	PA14_20510		hypothetical protein	missense_variant	Ser191Thr	x
1763242	A	C	PA14_20510		hypothetical protein	missense_variant	Glu245Asp	x
1763244	G	A	PA14_20510		hypothetical protein	missense_variant	Arg246His	x
1763256	G	C	PA14_20510		hypothetical protein	missense_variant	Ser250Thr	x
1763301	G	A	PA14_20510		hypothetical protein	missense_variant	Ser265Asn	x
1764473	A	G	PA14_20520		hypothetical protein	missense_variant	His326Arg	x
1764974	A	G	PA14_20520		hypothetical protein	missense_variant	His493Arg	x
1765280	T	G	PA14_20520		hypothetical protein	missense_variant	Leu595Arg	x
1765766	C	T	PA14_20520		hypothetical protein	missense_variant	Ala757Val	x
1765774	C	T	PA14_20520		hypothetical protein	missense_variant	Leu760Phe	x
1765787	T	G	PA14_20520		hypothetical protein	missense_variant	Val764Gly	x
1768316	A	G	PA14_20550		hypothetical protein	missense_variant	Ile9Thr
1772449	C	A	PA14_20590	amiR	aliphatic amidase regulator	missense_variant	Asp141Glu
1774062	G	C	PA14_20610	lecB	fucose-binding lectin PA-IIL	missense_variant	Ala49Gly
1775621	C	G	PA14_20620		probable secretion protein	missense_variant	Phe316Leu
1776852	G	C	PA14_20640		hypothetical protein	missense_variant	Pro266Arg
1777477	C	G	PA14_20640		hypothetical protein	missense_variant	Gly58Arg
1777731	T	C	PA14_20650	dsdA	D-serine dehydratase	missense_variant	Lys441Glu
1778631	T	C	PA14_20650	dsdA	D-serine dehydratase	missense_variant	Ile141Val
1779590	T	A	PA14_20670	pauA5	Glutamylpolyamine synthetase	missense_variant	Ser72Thr
1780286	G	C	PA14_20670	pauA5	Glutamylpolyamine synthetase	missense_variant	Ala304Pro
1782349	G	A	PA14_20690		hypothetical protein	missense_variant	Ala68Thr
1782358	G	A	PA14_20690		hypothetical protein	missense_variant	Val71Met
1788918	G	A	PA14_20780	hsbR	HptB-dependent secretion and biofilm regulator HsbR	missense_variant	Arg353His
1792837	A	G	PA14_20820	hsbD	diguanylate cyclase HsbD	missense_variant	Thr179Ala
1792855	A	T	PA14_20820	hsbD	diguanylate cyclase HsbD	missense_variant	Asn185Tyr
1794223	C	T	PA14_20840		hypothetical protein	missense_variant	His201Tyr
1796657	G	A	PA14_20860		hypothetical protein	missense_variant	Arg397His
1796984	G	C	PA14_20860		hypothetical protein	missense_variant	Ser506Thr
1801119	G	T	PA14_20890	rfaD	ADP-L-glycero-D-mannoheptose 6-epimerase	missense_variant	Ala322Ser
1801194	C	T	PA14_20900		probable major facilitator superfamily (MFS) transporter	missense_variant	Ala380Thr
1802175	G	C	PA14_20900		probable major facilitator superfamily (MFS) transporter	missense_variant	Leu53Val
1803367	C	T	PA14_20940	acp3	Acp3	missense_variant	Val56Ile
1805253	C	T	PA14_20970	cyp23	cytochrome P450	missense_variant	Gly323Asp
1807892	T	C	PA14_21000		hypothetical protein	missense_variant	Gln189Arg
1808016	C	T	PA14_21000		hypothetical protein	missense_variant	Ala148Thr
1808262	A	G	PA14_21000		hypothetical protein	missense_variant	Phe66Leu
1811431	T	C	PA14_21020		probable non-ribosomal peptide synthetase	missense_variant	Thr1749Ala	x
1811509	T	C	PA14_21020		probable non-ribosomal peptide synthetase	missense_variant	Thr1723Ala	x
1811983	C	T	PA14_21020		probable non-ribosomal peptide synthetase	missense_variant	Ala1565Thr	x
1812244	C	A	PA14_21020		probable non-ribosomal peptide synthetase	missense_variant	Val1478Phe	x
1813315	C	T	PA14_21020		probable non-ribosomal peptide synthetase	missense_variant	Ala1121Thr	x
1813473	T	C	PA14_21020		probable non-ribosomal peptide synthetase	missense_variant	Asp1068Gly	x
1814229	T	G	PA14_21020		probable non-ribosomal peptide synthetase	missense_variant	Asp816Ala	x
1814569	C	T	PA14_21020		probable non-ribosomal peptide synthetase	missense_variant	Ala703Thr	x
1814905	T	C	PA14_21020		probable non-ribosomal peptide synthetase	missense_variant	Ile591Val	x
1815997	T	C	PA14_21020		probable non-ribosomal peptide synthetase	missense_variant	Thr227Ala	x
1816110	T	C	PA14_21020		probable non-ribosomal peptide synthetase	missense_variant	Asp189Gly	x
1819438	T	C	PA14_21050		probable short-chain dehydrogenase	missense_variant	Ile449Val
1820214	A	G	PA14_21050		probable short-chain dehydrogenase	missense_variant	Val190Ala
1820290	C	G	PA14_21050		probable short-chain dehydrogenase	missense_variant	Val165Leu
1820472	T	A	PA14_21050		probable short-chain dehydrogenase	missense_variant	Asp104Val
1821549	G	C	PA14_21060		conserved hypothetical protein	missense_variant	Pro36Ala
1822348	A	G	PA14_21070		hypothetical protein	missense_variant	Gln98Arg
1823414	A	T	PA14_21080		probable transcriptional regulator	missense_variant	Val96Glu
1823931	C	T	PA14_21090		hypothetical protein	missense_variant	Ala48Val
1823936	T	A	PA14_21090		hypothetical protein	missense_variant	Cys50Ser
1824260	G	A	PA14_21090		hypothetical protein	missense_variant	Pro82Leu
1824293	A	T	PA14_21090		hypothetical protein	missense_variant	Val71Asp
1826459	T	G	PA14_21110	plcN	non-hemolytic phospholipase C precursor	missense_variant	Ser662Ala
1827242	T	A	PA14_21130		hypothetical protein	missense_variant	Gln222Leu	x
1827401	C	T	PA14_21130		hypothetical protein	missense_variant	Ser169Asn	x
1827428	T	C	PA14_21130		hypothetical protein	missense_variant	Asn160Ser	x
1827543	T	G	PA14_21130		hypothetical protein	missense_variant	Asn122His	x
1827899	G	T	PA14_21130		hypothetical protein	missense_variant	Thr3Lys	x
1828075	T	C	PA14_21140		probable permease of ABC transporter	missense_variant	Ile237Val
1828701	G	T	PA14_21140		probable permease of ABC transporter	missense_variant	Ala28Asp
1829633	C	T	PA14_21160		probable ATP-binding component of ABC transporter	missense_variant	Ala260Thr
1829642	T	C	PA14_21160		probable ATP-binding component of ABC transporter	missense_variant	Ser257Gly
1830118	A	G	PA14_21160		probable ATP-binding component of ABC transporter	missense_variant	Val98Ala
1830250	C	T	PA14_21160		probable ATP-binding component of ABC transporter	missense_variant	Arg54Gln
1831885	G	A	PA14_21180		probable 3-hydroxyisobutyrate dehydrogenase	missense_variant	Arg158Gln
1832247	T	A	PA14_21180		probable 3-hydroxyisobutyrate dehydrogenase	missense_variant	Tyr279Asn
1832769	G	C	PA14_21190	nbdA	NbdA	missense_variant	Asp632Glu
1833985	C	G	PA14_21190	nbdA	NbdA	missense_variant	Gly227Ala
1834655	G	T	PA14_21190	nbdA	NbdA	missense_variant	Leu4Ile
1837073	C	G	PA14_21220		conserved hypothetical protein	missense_variant	Gly59Ala	x
1837137	T	C	PA14_21220		conserved hypothetical protein	missense_variant	Arg38Gly	x
1837160	G	A	PA14_21220		conserved hypothetical protein	missense_variant	Pro30Leu	x
1837193	T	C	PA14_21220		conserved hypothetical protein	missense_variant	Glu19Gly	x
1837242	T	G	PA14_21220		conserved hypothetical protein	missense_variant	Ile3Leu	x
1838303	T	G	PA14_21230	hepA	RNA helicase HepA	missense_variant	Asn609His
1838816	C	G	PA14_21230	hepA	RNA helicase HepA	missense_variant	Glu438Gln
1839046	C	T	PA14_21230	hepA	RNA helicase HepA	missense_variant	Ser361Asn
1840640	C	T	PA14_21240		hypothetical protein	missense_variant	Pro91Leu
1840888	A	G	PA14_21250	alkB	hypothetical protein	missense_variant	His53Arg
1840923	C	G	PA14_21250	alkB	hypothetical protein	missense_variant	Pro65Ala
1841016	A	G	PA14_21250	alkB	hypothetical protein	missense_variant	Ile96Val
1842834	C	A	PA14_21280		hypothetical protein	missense_variant	Asp258Glu
1842840	T	A	PA14_21280		hypothetical protein	missense_variant	Asp260Glu
1843486	G	A	PA14_21280		hypothetical protein	missense_variant	Asp476Asn
1845706	C	T	PA14_21300		probable major facilitator superfamily (MFS) transporter	missense_variant	Arg194Gln
1847209	C	T	PA14_21320		hypothetical protein	missense_variant	Val216Met
1850581	T	G	PA14_21370	fadD1	long-chain-fatty-acid--CoA ligase	missense_variant	Asn186Lys
1851829	A	C	PA14_21380		hypothetical protein	missense_variant	Thr30Pro	x
1851892	T	C	PA14_21380		hypothetical protein	missense_variant	Cys51Arg	x
1851905	T	C	PA14_21380		hypothetical protein	missense_variant	Ile55Thr	x
1851932	C	T	PA14_21380		hypothetical protein	missense_variant	Pro64Leu	x
1852021	G	A	PA14_21380		hypothetical protein	missense_variant	Val94Met	x
1852106	G	T	PA14_21380		hypothetical protein	missense_variant	Asp48Glu	x
1852370	G	A	PA14_21400	hrpA	probable ATP-dependent helicase	missense_variant	Ala51Thr
1854870	C	T	PA14_21400	hrpA	probable ATP-dependent helicase	missense_variant	Ser884Leu
1855323	C	T	PA14_21400	hrpA	probable ATP-dependent helicase	missense_variant	Ala1035Val
1855733	A	C	PA14_21400	hrpA	probable ATP-dependent helicase	missense_variant	Asn1172His
1856947	C	T	PA14_21410	phoA	alkaline phosphatase	missense_variant	Ala253Thr
1858235	G	A	PA14_21440		probable HIT family protein	missense_variant	Val110Ile
1858238	A	G	PA14_21440		probable HIT family protein	missense_variant	Ile111Val
1858703	A	G	PA14_21450	vgrG4a	VgrG4a	missense_variant	Ser44Gly
1858705	C	A	PA14_21450	vgrG4a	VgrG4a	missense_variant	Ser44Arg
1858934	G	A	PA14_21450	vgrG4a	VgrG4a	missense_variant	Val121Ile
1860677	A	C	PA14_21460		hypothetical protein	missense_variant	Ser10Arg	x
1860770	A	G	PA14_21460		hypothetical protein	missense_variant	Thr41Ala	x
1860818	G	A	PA14_21460		hypothetical protein	missense_variant	Glu57Lys	x
1860846	A	G	PA14_21460		hypothetical protein	missense_variant	Asp66Gly	x
1860888	G	C	PA14_21460		hypothetical protein	missense_variant	Gly80Ala	x
1861045	T	G	PA14_21460		hypothetical protein	missense_variant	Asp132Glu	x
1861155	C	A	PA14_21460		hypothetical protein	missense_variant	Ala169Glu	x
1861628	A	C	PA14_21470		hypothetical protein	missense_variant	Asp56Ala
1862385	G	A	PA14_21470		hypothetical protein	missense_variant	Gly24Glu
1862436	C	T	PA14_21470		hypothetical protein	missense_variant	Ser41Leu
1862439	T	C	PA14_21470		hypothetical protein	missense_variant	Val42Ala
1862564	C	T	PA14_21480	tli1	Tli1	missense_variant	Ala20Val
1862629	A	G	PA14_21480	tli1	Tli1	missense_variant	Ile42Val
1862650	C	T	PA14_21480	tli1	Tli1	missense_variant	Pro49Ser
1863801	G	A	PA14_21490	tle1	Tle1	missense_variant	Ala243Thr	x
1863835	T	C	PA14_21490	tle1	Tle1	missense_variant	Val254Ala	x
1863841	A	G	PA14_21490	tle1	Tle1	missense_variant	Asp256Gly	x
1863955	T	C	PA14_21490	tle1	Tle1	missense_variant	Val294Ala	x
1864006	T	A	PA14_21490	tle1	Tle1	missense_variant	Leu311His	x
1864008	T	G	PA14_21490	tle1	Tle1	missense_variant	Ser312Ala	x
1864020	C	T	PA14_21490	tle1	Tle1	missense_variant	Pro316Ser	x
1864071	G	A	PA14_21490	tle1	Tle1	missense_variant	Val333Ile	x
1864128	A	C	PA14_21490	tle1	Tle1	missense_variant	Met352Leu	x
1864170	A	C	PA14_21490	tle1	Tle1	missense_variant	Lys366Gln	x
1864173	T	G	PA14_21490	tle1	Tle1	missense_variant	Trp367Gly	x
1864175	G	T	PA14_21490	tle1	Tle1	missense_variant	Trp367Cys	x
1864315	A	G	PA14_21490	tle1	Tle1	missense_variant	Glu414Gly	x
1864316	G	T	PA14_21490	tle1	Tle1	missense_variant	Glu414Asp	x
1864341	G	A	PA14_21490	tle1	Tle1	missense_variant	Ala423Thr	x
1864342	C	A	PA14_21490	tle1	Tle1	missense_variant	Ala423Glu	x
1864344	C	T	PA14_21490	tle1	Tle1	missense_variant	Pro424Ser	x
1864372	A	T	PA14_21490	tle1	Tle1	missense_variant	Asp433Val	x
1864659	G	A	PA14_21490	tle1	Tle1	missense_variant	Glu529Lys	x
1864734	C	A	PA14_21490	tle1	Tle1	missense_variant	Gln554Lys	x
1864854	G	T	PA14_21490	tle1	Tle1	missense_variant	Gly594Cys	x
1865664	A	G	PA14_21490	tle1	Tle1	missense_variant	Ser864Gly	x
1865667	C	T	PA14_21490	tle1	Tle1	missense_variant	Pro865Ser	x
1866271	T	C	PA14_21520		hypothetical protein	missense_variant	Phe6Ser
1866495	G	A	PA14_21520		hypothetical protein	missense_variant	Val81Ile
1868417	T	G	PA14_21540		beta-acetoacetyl-acyl carrier protein synthase	missense_variant	Val217Gly
1869599	G	C	PA14_21560		hypothetical protein	missense_variant	Gly35Arg
1871486	G	A	PA14_21590		hypothetical protein	missense_variant	Arg54Gln
1879438	C	T	PA14_21690		probable ATP-dependent DNA helicase	missense_variant	Ala24Val	x
1880872	C	G	PA14_21690		probable ATP-dependent DNA helicase	missense_variant	Ala502Gly	x
1881247	C	T	PA14_21690		probable ATP-dependent DNA helicase	missense_variant	Ala627Val	x
1881848	G	C	PA14_21690		probable ATP-dependent DNA helicase	missense_variant	Glu827Asp	x
1882150	T	A	PA14_21690		probable ATP-dependent DNA helicase	missense_variant	Phe928Tyr	x
1882252	C	T	PA14_21690		probable ATP-dependent DNA helicase	missense_variant	Thr962Ile	x
1883233	T	C	PA14_21690		probable ATP-dependent DNA helicase	missense_variant	Val1289Ala	x
1883241	A	G	PA14_21690		probable ATP-dependent DNA helicase	missense_variant	Thr1292Ala	x
1883338	C	T	PA14_21690		probable ATP-dependent DNA helicase	missense_variant	Ala1324Val	x
1884377	T	C	PA14_21700		probable two-component sensor	missense_variant	Tyr942Cys
1887648	C	T	PA14_21710		hypothetical protein	missense_variant	Ala61Val
1892429	A	G	PA14_21750		hypothetical protein	missense_variant	Thr340Ala
1894235	G	A	PA14_21780		probable transporter	missense_variant	Thr309Met
1894647	T	C	PA14_21780		probable transporter	missense_variant	Met172Val
1894991	C	G	PA14_21780		probable transporter	missense_variant	Gly57Ala
1895075	C	T	PA14_21780		probable transporter	missense_variant	Arg29Gln
1899296	T	C	PA14_21850		probable transcriptional regulator	missense_variant	Phe47Ser
1899601	C	T	PA14_21850		probable transcriptional regulator	missense_variant	Thr44Ile
1900172	T	A	PA14_21860		hypothetical protein	missense_variant	Leu116Gln
1901028	G	A	PA14_21870		hypothetical protein	missense_variant	Ala366Val
1901272	C	T	PA14_21870		hypothetical protein	missense_variant	Gly285Ser
1901805	A	T	PA14_21870		hypothetical protein	missense_variant	Met107Lys
1905992	T	G	PA14_21900		hypothetical protein	missense_variant	Glu26Ala
1906262	A	T	PA14_21910		probable ATP-binding component of ABC transporter	missense_variant	Tyr268Asn
1908910	C	T	PA14_21940		hypothetical protein	missense_variant	Ala196Thr
1909183	T	C	PA14_21940		hypothetical protein	missense_variant	Thr105Ala
1912109	A	T	PA14_21980		Uncharacterized protein	missense_variant	Gln119Leu
1916012	G	C	PA14_22040	minC	cell division inhibitor MinC	missense_variant	Asp151Glu
1916061	G	A	PA14_22040	minC	cell division inhibitor MinC	missense_variant	Ala135Val
1919338	T	C	PA14_22075		conserved hypothetical protein	missense_variant	Asn57Ser
1922173	T	C	PA14_22080		resolvase	missense_variant	Thr175Ala	x
1922175	T	C	PA14_22080		resolvase	missense_variant	Asp174Gly	x
1922215	T	C	PA14_22080		resolvase	missense_variant	Ile161Val	x
1922236	A	T	PA14_22080		resolvase	missense_variant	Ser154Thr	x
1922311	G	T	PA14_22080		resolvase	missense_variant	Gln129Lys	x
1923516	A	G	PA14_22090		hypothetical protein	missense_variant	Leu206Pro
1923525	A	T	PA14_22090		hypothetical protein	missense_variant	Leu203Gln
1923585	T	A	PA14_22090		hypothetical protein	missense_variant	Glu183Val
1923991	T	C	PA14_22090		hypothetical protein	missense_variant	Ile48Val
1926918	T	C	PA14_22100		hypothetical protein	missense_variant	Lys129Arg
1928152	T	C	PA14_22110		hypothetical protein	missense_variant	Ile90Val	x
1928163	T	C	PA14_22110		hypothetical protein	missense_variant	Gln86Arg	x
1928602	C	T	PA14_22110		hypothetical protein	missense_variant	Ala163Thr	x
1928644	C	T	PA14_22110		hypothetical protein	missense_variant	Val149Ile	x
1928776	T	C	PA14_22110		hypothetical protein	missense_variant	Ile105Val	x
1928941	C	T	PA14_22110		hypothetical protein	missense_variant	Asp50Asn	x
1929676	T	C	PA14_22120		hypothetical protein	missense_variant	Asn564Ser	x
1930363	C	G	PA14_22120		hypothetical protein	missense_variant	Gly335Ala	x
1930364	C	A	PA14_22120		hypothetical protein	missense_variant	Gly335Cys	x
1931085	T	A	PA14_22120		hypothetical protein	missense_variant	Gln94His	x
1931257	C	T	PA14_22120		hypothetical protein	missense_variant	Ser37Asn	x
1934311	C	T	PA14_22140		hypothetical protein	missense_variant	Val15Ile
1934441	T	C	PA14_22160		hypothetical protein	missense_variant	Met141Val
1934545	G	A	PA14_22160		hypothetical protein	missense_variant	Ala106Val
1934816	T	C	PA14_22160		hypothetical protein	missense_variant	Thr16Ala
1934836	C	T	PA14_22160		hypothetical protein	missense_variant	Arg9Lys
1935758	C	T	PA14_22210		hypothetical protein	missense_variant	Ala50Thr
1935898	G	A	PA14_22210		hypothetical protein	missense_variant	Thr3Ile
1935954	G	T	PA14_22220		hypothetical protein	missense_variant	Gln51Lys
1936031	C	T	PA14_22220		hypothetical protein	missense_variant	Gly25Asp
1936492	G	T	PA14_22220		hypothetical protein	missense_variant	Ala56Glu
1936580	A	C	PA14_22220		hypothetical protein	missense_variant	Leu27Val
1936725	A	T	PA14_22230		hypothetical protein	missense_variant	Ser46Arg	x
1936983	G	T	PA14_22230		hypothetical protein	missense_variant	Asp95Glu	x
1936994	T	C	PA14_22230		hypothetical protein	missense_variant	Ile92Val	x
1937070	C	T	PA14_22230		hypothetical protein	missense_variant	Met66Ile	x
1937201	G	A	PA14_22230		hypothetical protein	missense_variant	Pro23Ser	x
1937876	A	G	PA14_22250		hypothetical protein	missense_variant	Val181Ala
1937988	C	T	PA14_22250		hypothetical protein	missense_variant	Ala144Thr
1938278	G	A	PA14_22250		hypothetical protein	missense_variant	Ala47Val
1938383	C	T	PA14_22250		hypothetical protein	missense_variant	Ser12Asn
1939850	C	T	PA14_22270		recombinase	missense_variant	Arg481Lys	x
1939863	G	T	PA14_22270		recombinase	missense_variant	Leu477Ile	x
1939887	T	C	PA14_22270		recombinase	missense_variant	Lys469Glu	x
1939895	T	C	PA14_22270		recombinase	missense_variant	Asn466Ser	x
1940013	G	A	PA14_22270		recombinase	missense_variant	Leu427Phe	x
1940046	C	T	PA14_22270		recombinase	missense_variant	Ala416Thr	x
1940159	G	A	PA14_22270		recombinase	missense_variant	Ala378Val	x
1940184	C	T	PA14_22270		recombinase	missense_variant	Gly370Ser	x
1940525	C	T	PA14_22270		recombinase	missense_variant	Arg256Gln	x
1940597	T	C	PA14_22270		recombinase	missense_variant	Lys232Arg	x
1941344	G	A	PA14_22280		pirin-related protein	missense_variant	Ala81Val
1941877	C	T	PA14_22290	vacJ	conserved hypothetical protein	missense_variant	Ala218Thr	x
1941976	T	C	PA14_22290	vacJ	conserved hypothetical protein	missense_variant	Met185Val	x
1941991	C	T	PA14_22290	vacJ	conserved hypothetical protein	missense_variant	Gly180Ser	x
1942441	T	G	PA14_22290	vacJ	conserved hypothetical protein	missense_variant	Met30Leu	x
1942462	G	C	PA14_22290	vacJ	conserved hypothetical protein	missense_variant	Gln23Glu	x
1943461	C	T	PA14_22310		hypothetical protein	missense_variant	Gly145Ser
1944929	A	G	PA14_22330	betX	BetX	missense_variant	Ser127Gly
1948234	C	T	PA14_22370		hypothetical protein	missense_variant	Pro186Ser
1949619	G	A	PA14_22380		probable nuclease	missense_variant	Val49Ile
1950831	T	A	PA14_22410		conserved hypothetical protein	missense_variant	Cys63Ser
1953348	T	C	PA14_22440		probable ATP-binding/permease fusion ABC transporter	missense_variant	Met279Val
1954049	A	G	PA14_22440		probable ATP-binding/permease fusion ABC transporter	missense_variant	Val45Ala
1954784	T	C	PA14_22450	ppiA	peptidyl-prolyl cis-trans isomerase A	missense_variant	Thr9Ala
1955390	C	A	PA14_22460		probable hydrolase	missense_variant	Glu76Asp
[truncated: 6,151 more rows]
