# Supplementary material for: Phenotypic and Genomic Comparison of the Two Most Common ExoU-Positive Pseudomonas aeruginosa Clones, PA14 and ST235
Source: mSystems. 2020 Dec 8;5(6):e01007-20. doi: 10.1128/mSystems.01007-20 (PMC7743143; doi:10.1128/mSystems.01007-20)
Supplement: DATA SET S3 [file mSystems.01007-20-sd003.xlsx]

## Sheet: README
Dataset S3. The dataset contains 141 orthologous loci that show strong sequence variation between the reference strains PA14 and NCGM2.S1. Difference was detected by mapping Illumina short reads from isolates of each clonal lineage to both variants followed by a comparison of mapped reads to the orthologues. Orthologues were detected using the tool OrthoFinder (https://github.com/davidemms/OrthoF…

## Sheet: Dataset S3
PA14 Locus	NCGM2.S1 Locus	Function NCGM2.S1	Function PA14	Locus Name
PA14_01200	NCGM2_RS00520	hypothetical protein	hypothetical protein
PA14_01220	NCGM2_RS00525	hypothetical protein	hypothetical protein
PA14_03170	NCGM2_RS01305	hypothetical protein	hypothetical protein
PA14_03180	NCGM2_RS15950	hypothetical protein	hypothetical protein
PA14_03270	NCGM2_RS01360	ATP synthase	hypothetical protein
PA14_03285	NCGM2_RS01365	hypothetical protein	hypothetical protein
PA14_03390	NCGM2_RS01765	integrase	hypothetical protein
PA14_03400	NCGM2_RS01760	hypothetical protein	hypothetical protein
PA14_04850	NCGM2_RS28830	hypothetical protein	hypothetical protein
PA14_08050	NCGM2_RS27525	hypothetical protein	tail fiber protein
PA14_08240	NCGM2_RS07925	tail tape measure protein	hypothetical protein
PA14_08250	NCGM2_RS07930	hypothetical protein	hypothetical protein
PA14_08260	NCGM2_RS07935	hypothetical protein	minor tail protein L
PA14_08270	NCGM2_RS07940	peptidase P60	hypothetical protein
PA14_08280	NCGM2_RS07950	hypothetical protein	bacteriophage protein
PA14_08300	NCGM2_RS07955	hypothetical protein	phage-related protein, tail component
PA14_12910	NCGM2_RS25405	hypothetical protein	hypothetical protein
PA14_13360	NCGM2_RS25230	hypothetical protein	hypothetical protein
PA14_13860	NCGM2_RS25030	oxidoreductase	hypothetical protein
PA14_14310	NCGM2_RS24905	ArsR family transcriptional regulator	transcriptional regulator
PA14_15430	NCGM2_RS08720	hypothetical protein	resolvase, essential for transposition
PA14_15435	NCGM2_RS08680	hypothetical protein	hypothetical protein
PA14_15445	NCGM2_RS08685	mercury resistance protein	mercury resistance protein	merE
PA14_15450	NCGM2_RS08690	transcriptional regulator	transcriptional regulator MerD	merD
PA14_15460	NCGM2_RS08695	mercuric reductase	mercuric reductase	merA
PA14_15470	NCGM2_RS08705	mercuric transporter periplasmic component	periplasmic mercuric ion binding protein, MerP	merP
PA14_15475	NCGM2_RS08710	mercuric transporter	mercuric transport protein	merT
PA14_15480	NCGM2_RS08715	mercuric resistance operon regulatory protein	transcriptional regulator MerR	merR
PA14_15890	NCGM2_RS24425	phosphoribosylglycinamide formyltransferase	phosphoribosylglycinamide formyltransferase 2	purT
PA14_19290	NCGM2_RS22810	RNA helicase	ATP-dependent RNA helicase
PA14_21910	NCGM2_RS21670	spermidine/putrescine ABC transporter ATP-binding protein	ABC transporter ATP-binding protein
PA14_22520	NCGM2_RS21500	hypothetical protein	hypothetical protein
PA14_23370	NCGM2_RS21145	UDP-N-acetylglucosamine 2-epimerase	UDP-N-acetylglucosamine 2-epimerase	orfK
PA14_23450	NCGM2_RS21140	NAD-dependent epimerase	NAD dependent epimerase/dehydratase	orfM
PA14_23460	NCGM2_RS21135	group 4 glycosyl transferase	group 4 glycosyl transferase	orfN
PA14_24675	NCGM2_RS20635	23S rRNA methyltransferase	hypothetical protein
PA14_25940	NCGM2_RS20115	hypothetical protein	hypothetical protein
PA14_26485	NCGM2_RS19900	oxidoreductase	oxidoreductase
PA14_28760	NCGM2_RS08925	transposase	hypothetical protein
PA14_28810	NCGM2_RS18655	hypothetical protein	DNA helicase
PA14_29260	NCGM2_RS18400	AraC family transcriptional regulator	transcriptional regulator
PA14_30850	NCGM2_RS04085	conjugative transfer protein TrbI	TrbI-like protein
PA14_30860	NCGM2_RS04090	conjugative transfer protein TrbG	TrbG-like protein
PA14_30870	NCGM2_RS04095	conjugal transfer protein TrbF	conjugal transfer protein TrbF
PA14_30880	NCGM2_RS04100	conjugal transfer protein TrbL	conjugal transfer protein TrbL
PA14_30900	NCGM2_RS04110	conjugal transfer protein TrbJ	conjugal transfer protein TrbJ
PA14_30910	NCGM2_RS04115	conjugal transfer protein TrbE	conjugal transfer ATPase TrbE
PA14_30930	NCGM2_RS04125	conjugal transfer protein TrbC	TrbC-like protein
PA14_30940	NCGM2_RS04130	conjugal transfer protein TrbB	conjugal transfer protein
PA14_30950	NCGM2_RS04135	CopG family transcriptional regulator	hypothetical protein
PA14_30970	NCGM2_RS04165	D-alanyl-D-alanine endopeptidase	transcriptional regulator
PA14_31010	NCGM2_RS17420	cation transporter	cation efflux system protein
PA14_31080	NCGM2_RS04220	peptidase	conjugal transfer protein
PA14_31090	NCGM2_RS04225	hypothetical protein	hypothetical protein
PA14_31100	NCGM2_RS04235	ATPase	plasmid partitioning protein
PA14_31110	NCGM2_RS04240	hypothetical protein	replication initiator and transcriptional repressor protein
PA14_31130	NCGM2_RS04250	hypothetical protein	hypothetical protein
PA14_31150	NCGM2_RS04255	hypothetical protein	hypothetical protein
PA14_31160	NCGM2_RS06800	transcriptional regulator	hypothetical protein
PA14_31180	NCGM2_RS04265	hypothetical protein	hypothetical protein
PA14_31190	NCGM2_RS04275	chromosome partitioning protein ParB	hypothetical protein
PA14_31200	NCGM2_RS04280	hypothetical protein	hypothetical protein
PA14_31260	NCGM2_RS04290	DNA repair protein RadC	RadC-like protein
PA14_31270	NCGM2_RS04295	hypothetical protein	hypothetical protein
PA14_31280	NCGM2_RS04300	integrase	integrase
PA14_31340	NCGM2_RS17670	hypothetical protein	hypothetical protein
PA14_33250	NCGM2_RS16965	acetyltransferase	hypothetical protein
PA14_33600	NCGM2_RS16840	peptidase	hypothetical protein
PA14_33610	NCGM2_RS16830	non-ribosomal peptide synthetase	peptide synthase
PA14_33690	NCGM2_RS16815	cyclic peptide transporter	pyoverdine biosynthesis protein PvdE	pvdE
PA14_33700	NCGM2_RS16810	pyoverdine synthetase F	pyoverdine synthetase F	pvdF
PA14_33740	NCGM2_RS16790	protein PvdP	protein PvdP	pvdP
PA14_33780	NCGM2_RS16770	peptide ABC transporter substrate-binding protein	transmembrane sensor
PA14_33800	NCGM2_RS16765	RNA polymerase sigma factor	RNA polymerase sigma factor
PA14_33810	NCGM2_RS16760	L-ornithine 5-monooxygenase	L-ornithine N5-oxygenase	pvdA
PA14_35930	NCGM2_RS15840	hypothetical protein	hypothetical protein
PA14_37370	NCGM2_RS16825	lipase	esterase
PA14_37660	NCGM2_RS15120	LysR family transcriptional regulator	transcriptional regulator
PA14_38020	NCGM2_RS14985	hypothetical protein	ntibiotic biosynthesis monooxygenase
PA14_38050	NCGM2_RS14975	hypothetical protein	hypothetical protein
PA14_40080	NCGM2_RS13840	hypothetical protein	hypothetical protein
PA14_41080	NCGM2_RS13435	hydroxyacylglutathione hydrolase	hydroxyacylglutathione hydrolase
PA14_42600	NCGM2_RS12800	translocation protein in type III secretion	translocation protein in type III secretion	pscP
PA14_44350	NCGM2_RS12075	cbb3-type cytochrome C oxidase subunit II	cbb3-type cytochrome c oxidase subunit II
PA14_46840	NCGM2_RS11080	hypothetical protein	hypothetical protein
PA14_48530	NCGM2_RS10420	aminopeptidase	AMP-binding protein
PA14_49530	NCGM2_RS10060	hypothetical protein	hypothetical protein
PA14_50240	NCGM2_RS09785	flagellar assembly protein FliT	hypothetical protein
PA14_50250	NCGM2_RS09780	flagellar export chaperone FliS	flagellar protein FliS	fliS
PA14_50270	NCGM2_RS09770	flagellar cap protein FliD	flagellar capping protein FliD	fliD
PA14_50280	NCGM2_RS09765	flagellar protein FlaG	hypothetical protein
PA14_50290	NCGM2_RS09760	flagellin	flagellin type B	fliC
PA14_50300	NCGM2_RS09755	O-antigen biosynthesis protein	hypothetical protein
PA14_50340	NCGM2_RS09710	flagellar hook-associated protein FlgL	flagellar hook-associated protein FlgL	flgL
PA14_50360	NCGM2_RS09705	flagellar hook protein FlgK	flagellar hook-associated protein FlgK	flgK
PA14_51620	NCGM2_RS18615	transposase	transposase
PA14_51640	NCGM2_RS06910	relaxase	hypothetical protein
PA14_51650	NCGM2_RS08885	tyrosine recombinase XerC	integrase
PA14_53570	NCGM2_RS07670	integrase	integrase
PA14_54680	NCGM2_RS07250	hypothetical protein	hypothetical protein
PA14_54850	NCGM2_RS07170	integrase	hypothetical protein
PA14_54860	NCGM2_RS06955	DNA repair protein RadC	hypothetical protein
PA14_55070	NCGM2_RS01300	hypothetical protein	hypothetical protein
PA14_55117	NCGM2_RS06775	GCN5 family N-acetyltransferase	hypothetical protein
PA14_58570	NCGM2_RS05350	TonB-dependent receptor	outer membrane ferric siderophore receptor
PA14_58750	NCGM2_RS05285	type IV-A pilus assembly ATPase PilB	type 4 fimbrial biogenesis protein PilB	pilB
PA14_58760	NCGM2_RS05280	type II secretion system protein F	type 4 fimbrial biogenesis protein pilC	pilC
PA14_58910	NCGM2_RS07155	cobyrinic acid a,c-diamide synthase	chromosome partitioning-like protein
PA14_58990	NCGM2_RS07810	helicase DnaB	DNA helicase
PA14_59030	NCGM2_RS07150	hypothetical protein	hypothetical protein
PA14_59060	NCGM2_RS07715	hypothetical protein	hypothetical protein
PA14_59070	NCGM2_RS07145	transcriptional regulator	hypothetical protein
PA14_59090	NCGM2_RS07140	hypothetical protein	hypothetical protein
PA14_59100	NCGM2_RS07135	hypothetical protein	hypothetical protein
PA14_59130	NCGM2_RS07130	hypothetical protein	hypothetical protein
PA14_59140	NCGM2_RS07125	integrase	hypothetical protein
PA14_59150	NCGM2_RS07120	single-stranded DNA-binding protein	single-stranded DNA-binding protein
PA14_59180	NCGM2_RS07115	DNA topoisomerase III	topoisomerase I - like protein
PA14_59240	NCGM2_RS07040	hypothetical protein	type IV B pilus protein	pilL2
PA14_59400	NCGM2_RS07080	hypothetical protein	hypothetical protein
PA14_59430	NCGM2_RS07105	hypothetical protein	hypothetical protein
PA14_59440	NCGM2_RS07095	ABC transporter substrate-binding protein	hypothetical protein
PA14_59480	NCGM2_RS07075	hypothetical protein	hypothetical protein
PA14_59500	NCGM2_RS07070	hypothetical protein	hypothetical protein
PA14_59520	NCGM2_RS07065	hypothetical protein	hypothetical protein
PA14_59700	NCGM2_RS09075	membrane protein	hypothetical protein
PA14_59820	NCGM2_RS07010	membrane protein	hypothetical protein
PA14_59940	NCGM2_RS06965	conjugal transfer protein	hypothetical protein
PA14_59970	NCGM2_RS09000	hypothetical protein	hypothetical protein
PA14_60280	NCGM2_RS05145	general secretion pathway protein GspH	type 4 fimbrial biogenesis protein FimU	fimU
PA14_60290	NCGM2_RS05135	type 4 fimbrial biogenesis protein PilW	type 4 fimbrial biogenesis protein PilW	pilW
PA14_60300	NCGM2_RS05130	type 4 fimbrial biogenesis protein PilX	type 4 fimbrial biogenesis protein PilX	pilX
PA14_60310	NCGM2_RS05125	type 4 fimbrial biogenesis protein PilY1	type 4 fimbrial biogenesis protein PilY1	pilY1
PA14_60320	NCGM2_RS05115	type 4 fimbrial biogenesis protein PilE	type 4 fimbrial biogenesis protein PilE	pilE
PA14_61890	NCGM2_RS04460	hypothetical protein	hypothetical protein
PA14_63605	NCGM2_RS03520	formate dehydrogenase	formate dehydrogenase-O, major subunit	fdnG
PA14_64470	NCGM2_RS03190	molybdenum cofactor biosysynthesis protein	hypothetical protein
PA14_66100	NCGM2_RS02550	ligase	hypothetical protein
PA14_66620	NCGM2_RS02345	fimbrial protein	type 4 fimbrial biogenesis outer membrane protein PilQ precursor	pilQ
PA14_68100	NCGM2_RS29230	hypothetical protein	hypothetical protein
PA14_73390	NCGM2_RS31365	hypothetical protein	hypothetical protein
