# Supplementary material for: Phenotypic and Genomic Comparison of the Two Most Common ExoU-Positive Pseudomonas aeruginosa Clones, PA14 and ST235
Source: mSystems. 2020 Dec 8;5(6):e01007-20. doi: 10.1128/mSystems.01007-20 (PMC7743143; doi:10.1128/mSystems.01007-20)
Supplement: DATA SET S4 [file mSystems.01007-20-sd004.xls]

## Sheet: README
Dataset S4: The dataset shows the genomic context of the drastic mutations in a panel of 13 ST235 strains. Green background indicates matching genetic content of the investigated strain with the information provided in the left columns. Red background highlights features of the respective strain that are divergent with the information provided in the left columns.

## Sheet: Dataset S4
Position	Locus in PA14	Product Name	Gene Name	SNPs	syn	Non-syn	Exchanges	STOP effect	Dayhoff <4 ?	Indel	Deletion	Deletion – Infos	NCGM2.S1 reference	60P57PA	NCGM2.S1	06_FR_92	24Pae112	49_AR_09	78_FR_88	6077	39016	BL17_US_un	JJ692_US_un	NCGM1900	NCGM1984	RNS_PA1
57148-58476	PA14_00560	Exoenzyme T	exoT	14	7	7	Thr82Ala (59) Glu131Ala (27) Arg163Leu (2) Gly352Ser (45) Gln360Leu (8) Gly423Ser (45)	STOP Lost Ter443Gln (nt:58474), next Ter codon about 50 bp downstream	Yes	-	No	-		all	all	all	all	all	all	all	all	all	all	all	all	all
105874-108582	PA14_01100	ClpA/B-type chaperone	-	12	9	3	Pro125Leu (two SNPs in the same codon) (4) Asp840Glu (83)	0	Yes	-	No	-		all	all	all	all	all	4 additional nucleotide exchanges: 107583 (G to C); 107590 (T to G); 107596 (G to A); 107603 (A to G)	all	all	all	all	all	all	all
1550981-1551619	PA14_18080	TetR family transcriptional regulator	nalD	7	7	0	0	0	No	-	No	-		Ter213Tyr, next STOP about 180 bp downstream	18 Bp deletion	all	possible small deletion	all	all	all	all	all	all	all	all	all
1600241-1603228	PA14_18630	Serine Protease	-	21	13	8	Arg717Gly (1) Ala710Thr (59) Ala653Thr (59) Leu611Met (21) Ala35Thr (59) Ser6Pro (27) His5Arg (10) Asp4Ala (15)	0	Yes	-	No	-		all	all	all	all	all	all	all	all	all	all	all	all	all
1650990-1651715	PA14 19120	transcriptional regulator RhlR	rhlR	1	1	0	0	0	No	-	No	-		early STOP Tyr234*	all	end of gene deleted	all	all	all	all	all	gene missing	all	1 additional snp	1 additional snp	all
2444914-2445693	PA14_28280	PhzF family phenazine biosynthesis protein	-	3	1	2	Asp127Val (2 SNPs in the same codon) (2)	0	Yes	-	No	-		all	all	all	all	all	1 additional mutation: 2445546 (G to C)	all	all	all	all	all	all	all
2560566-2560976	PA14_29520	type II secretion system protein HplU	hplU	3	1	2	Ile26Phe (9) His121Tyr (4)	0	Yes	-	No	-		all	all	all	all	all	all	all	all	all	all	all	all	all
2561398-2561988	PA14_29540	type II secretion system protein HplW	hplW	5	2	3	Asp9Gly (16) His152Leu (4) Thr172Ala (59)	0	Yes	-	No	-		all	all	all	all	all	all	all	all	all	all	all	all	all
2972068-2978637	PA14_33630	protein PvdJ	pvdJ	0	0	0	0	0	No	-	Yes			all	all	all	all	all	all	all	all	all	all	all	all	all
2990736-2991563	PA14_33700	pyoverdine synthetase F	pvdF	0	0	0	0	0	No	-	Yes			all	all	all	all	all	all	all	all	all	all	all	all	all
3236744-3237988	PA14_36345	Exotoxin Y	exoY	6	4	2	Leu21Gln (8) Asn227Ser (43)	0	No	Deletion of 1 bp at about 2/3 of the coding sequence of PA14 locus. This causes an early Stop mutation after the toxin domain.	No	-	Deletion in PA14: 3237465 which in in NCGM2.S1 the base after 3376167	all	all	all	additional deletion of 1 bp (3237001)	all	all	all	all	all	all	locus missing	locus missing	all
3440271-3441641	PA14_38570	transcriptional regulator	hbcR	18	13	5	Arg79Gly (1) Gly358Asp (16) Met468Ile (6) His475Arg (10)	Ter477Glu, next Ter codon about 50 bp downstream	Yes	-	No	-		all	all	all	all	all	all	all	all	all	all	all	all	all
3679967-3680608	PA14_41240	ATP-dependent Clp protease proteolytic subunit	clpP	2	1	1	Gly175Arg (1)	0	Yes	-	No	-		all	all	all	all	all	all	all	all	all	all	all	all	all
3777824-3778237	PA14_42400	ExsB	exsB	6	3	3	Thr127Ala (59) Gly52Arg (2 SNPs in the same codon) (1)	0	Yes	-	No	-		all	all	all	all	all	all	all	all	all	all	all	all	all
3824071-3825078	PA14_42990	Predicted component of the type VI protein secretion system	-	11	9	2	Gln297His (24) His39Tyr (4)	0	Yes	-	No	-		all	all	all	all	all	all	all	all	all	all	all	all	all
4085339-4086058	PA14_45960	transcriptional regulator LasR	lasR	3	3	0	0	0	No	-	No	-		1 unique SNP	small deletion	all	1 unique mutation	all	all	1 unique mutation	all	1 unique mutation	1 unique mutation	1 shared mutation	1 shared mutation	all
4159147-4159887	PA14_46660	RNA polymerase ECF-subfamily sigma-70 factor	-	10	3	6	Ile208Val (66) Thr141Ala (59) Val59Asp (2) Arg36His (10) Gly9Val (10) Gly9Trp (-)	Cys33*	Yes	-	No	-		all	all	all	all	all	all	all	all	all	all	all	all	all
4194004-4195932	PA14_47090	Protease	-	20	15	5	Val514Glu (4) Val442Ala (37) Ala347Val (37) Glu140Asp (83) Ile78Val (66)	0	Yes	-	No	-		all	all	all	all	all	all	all	all	all	all	all	all	all
4283935-4285179	PA14_48140	AprX	aprX	6	2	4	Pro407Leu (4) Val314Leu (30) Ser162Asn (43) Ala137Ser (77)	0	Yes	-	No	-		all	all	all	1 aditional mutation: 4283974 (G to A)	all	all	all	all	all	all	all	all	all
4407441-4409348	PA14_49560	Exotoxin A	toxA	14	7	7	Ile4Thr (13) Gly19Ser (45) Ser21Leu (3) Phe22Ser (4) Pro57Leu (4) Ala398Gly (58) Ser630Pro (27)	0	Yes	-	No	-		all	all	all	all	all	all	all	small deletion nested in a variable region of the locus	all	all	all	all	all
4563788-4564390	PA14_51350	anthranilate synthase component II	phnB	0	0	0	0	0	No	-	No	-		deletion of 1 bp expands coding sequence by 46 codons	all	all	all	all	all	all	all	all	all	all	all	all
4580547-4590732	PA14_51520 – PA14_51650	PAPI-2 with Exotoxin U	-	nicht bestimmt	-	-	-	0	-	-	Yes	PAPI-2 partially missing		all	all	all	all	all	all	all	app. one more locus of island deleted	all	all	all	all	all
4580957-4583020	PA14_51530	Exotoxin U	exoU	3	2	1	Pro447Leu (4)	0	Yes	-	No	-		all	all	all	all	all	all	all	all	all	all	all	all	all
4667360-4668706	PA14_52660	succinylarginine dihydrolase	aruB	8	7	1	Tyr158His (4)	0	Yes	-	No	-		all	all	all	all	all	all	all	all	all	all	all	all	all
4900296-4900829	PA14_55170	chloramphenicol acetyltransferase	cat	7	5	2	Val65Ile (66)	Ter178Trp, next Ter codon about 100 Bp downstream	No	-	No	-		all	all	all	all	all	all	all	all	all	all	all	all	all
4932324-4933538	PA14_55430	type II secretion system protein HxcS	hxcS	12	11	1	Thr50Ala (59)	0	No	-	No	-		all	deletion of 1 bp causes frameshift	2 additional SNPs	all	all	2 additional SNPs	all	parts of gene deleted	all	all	all	all	all	a
4933538-4934947	PA14_55440	type II secretion system protein HxcR	hxcR	6	5	1	Arg52Leu (2)	0	Yes	-	No	-		all	all	all	all	all	all	all	gene deleted	all	all	all	all	all
4937932-4939074	PA14_55470	type II secretion system protein HxcY	hxcY	6	2	4	Val267Ala (37) Thr238Ile (13) Arg236Trp (3) Ala91Val (37)	0	Yes	-	No	-		all	all	all	all	all	all	all	all	all	all	all	all	all
5246954-5251207	PA14_58900	large exoprotein	-	29	19	10	Thr499Ser (70) Ser550Asn (43) Ala736Thr (59) Ile738Val (66) Val775Ala (37) Ser973Thr (70) Phe997Ser (4) Thr1197Ile (13) Arg1211Ser (14) Tyr1259His (4)	0	Yes	-	No	-		all	all	all	all	all	small deletion	all	small deletion	all	all	all	all	all
5470313-5471338	PA14_61280	epimerase	-	1	1	0	0	0	No	-	No	-		Ter342Trp, next Ter codon about 500 bp downstream	all	all	all	all	all	all	all	all	all	all	all	all
5489509-5491881	PA14_61540	Type VII secretion system (T7SS), usher protein CsuD	-	11	7	4	His11Arg (10) Gln466His (24) Ala471Thr (59) Phe501Val (1)	0	Yes	Half of the reads shows deletion of 3 bp	No	-		all	all	all	all	all	all	all	all	all	all	all	all	all
5943768-5945423	PA14_66580	Type II secretory pathway, component ExeA	ExeA	2	2	0	0	0	No	Some bases missing	No	-		all	2 additional mutations	all	all	all	all	all	all	all	all	all	all	all
5999498-6001735	PA14_67220	type VI secretion phospholipase D effector Tle5b	pldB	29	21	8	Ala594Val (37) Asp569Gly (2 SNPs in the same codon) (16) Glu556Gln (42) Asp423Gly (16) Asn287Ile (4) Leu206Phe (17) Ile202Asn (4)	0	Yes	-	No	-		all	all	all	all	all	all	all	all	all	all	all	all	all
6001732-6004104	PA14_67230	type VI secretion system Vgr family protein	-	25	17	8	Val745Ala (2 SNPs in the same codon) (37) Arg739Gln (12) Leu699Phe (17) Ala361Val (37) Cys309Arg (1) Gln68Glu (2 SNPs in the same codon) (42)	0	Yes	-	No	-		all	all	all	all	all	all	all	all	all	all	all	all	all
