# Supplementary material for: Phenotypic and Genomic Comparison of the Two Most Common ExoU-Positive Pseudomonas aeruginosa Clones, PA14 and ST235
Source: mSystems. 2020 Dec 8;5(6):e01007-20. doi: 10.1128/mSystems.01007-20 (PMC7743143; doi:10.1128/mSystems.01007-20)
Supplement: DATA SET S5 [file mSystems.01007-20-sd005.xlsx]

## Sheet: ReadMe
Dataset S5. Accessory DNA of representatives of clones D421 (strain PA14) and ST235 (strain 60P57PA) in P. aeruginosa regions of genome plasticity ('RGPs')
Regions of Genome Platicity (RGPs) are genomic regions in which accessory DNA was detected in one or several P. aeruginosa genomes (Mathee et al., 2008). In previous works, RPGs 1 - 105 had been characterized by describing the conserved (core genome) flanking ORFs and, if identified, by the exact insertion sequences (attachment sites) such as tRNA genes (Klockgether et al, 2011; Sood et al., 2019…
RGP insertions for strains PA14 and 60P57PA were determined by extracting potential non-core genomic DNA located at the defined insertion sites or between the flanking ORFs of an RGP from the respective genome sequences. The sizes of the detected accessory DNA blocks were listed in the dataset. RGPs with no accessory DNA in both strains were not mentioned. In case of the 60P57PA genome, some inse…
For the region containing the exoU gene and for gene clusters under diversifying selection partially related types and subtypes have been described within the P. aeruginosa population. These gene clusters are also located at defined RGPs. The respective types have been determined for PA14 and 60P57PA and are mentioned in Dataset S2:
ExoU island at RGP7 (Kulasekara et al., 2006)
Flagella glycosylation genes at RGP9 (Arora et al., 2004 and Verma et al., 2006)
LPS biosynthesis genes (O-antigen type) at RGP31 (Raymond et al., 2002)
PilA locus at RGP60 (Kus et al., 2004)
Pyoverdine biosynthesis genes at RGP73 (Smith et al., 2005)
References:
Mathee K, Narasimhan G, Valdes C, Qiu X, Matewish JM, Koehrsen M, Rokas A, Yandava CN, Engels R, Zeng E, Olavarietta R, Doud M, Smith RS, Montgomery P, White JR, Godfrey PA, Kodira C, Birren B, Galagan JE, Lory S. Dynamics of Pseudomonas aeruginosa genome evolution. Proc Natl Acad Sci U S A. 2008; 105:3100-3105.
Klockgether J, Cramer N, Wiehlmann L, Davenport CF, Tümmler B. Pseudomonas aeruginosa Genomic Structure and Diversity. Front Microbiol. 2011;2:150.
Sood U, Hira P, Kumar R, Bajaj A, RAO DLN, Lal R, Shakarad M. 2019. Comparative genomic analyses reveal core-genome wide genes under positive selection and major regulatory hubs in outlier strains of Pseudomonas aeruginosa. Front Microbiol 10:53.
Kulasekara BR, Kulasekara HD, Wolfgang MC, Stevens L, Frank DW, Lory S. Acquisition and evolution of the exoU locus in Pseudomonas aeruginosa. J Bacteriol. 2006;188:4037-4050.
Arora SK, Wolfgang MC, Lory S, Ramphal R. Sequence polymorphism in the glycosylation island and flagellins of Pseudomonas aeruginosa. J Bacteriol. 2004;186:2115-2122.
Verma A, Schirm M, Arora SK, Thibault P, Logan SM, Ramphal R. Glycosylation of b-Type flagellin of Pseudomonas aeruginosa: structural and genetic basis. J Bacteriol. 2006;188:4395-4403.
Raymond CK, Sims EH, Kas A, Spencer DH, Kutyavin TV, Ivey RG, Zhou Y, Kaul R, Clendenning JB, Olson MV. Genetic variation at the O-antigen biosynthetic locus in Pseudomonas aeruginosa. J Bacteriol. 2002;184:3614-22.
Kus JV, Tullis E, Cvitkovitch DG, Burrows LL. Significant differences in type IV pilin allele distribution among Pseudomonas aeruginosa isolates from cystic fibrosis (CF) versus non-CF patients. Microbiology. 2004;150:1315-1326.
Smith EE, Sims EH, Spencer DH, Kaul R, Olson MV. Evidence for diversifying selection at the pyoverdine locus of Pseudomonas aeruginosa. J Bacteriol. 2005;187:2138-47.

## Sheet: Dataset S5
Dataset S5. Accessory DNA of representatives of clones ST253 (strain PA14) and ST235 (strain 60P57PA) in P. aeruginosa regions of genome plasticity ('RGPs')
RGP	insertion in PA14	insertion in 60P57PA	comment
RGP2	34 kbp	approx. 10 - 12 kbp
RGP3	identical 13.5 kbp
RGP4	1.4 kbp	none
RGP5	34.5 kbp
RGP6	10.4 kbp	approx. 5 kbp
RGP7	10.6 kbp	> 60 kbp	exoU locus; PA14_RGP7 = exoU-island C, 60P57PA_RGP7 similar to exoU-island A
RGP8	none	> 50 kpb
RGP9	7.1 kb	approx. 11 kbp	flagella glycosylation locus; PA14_RGP9 type fliCb, 60P57PA_RGP9 type fliCa2
RGP10	9.7 kbp	none
RGP11	identical 5.6 kbp
RGP13	15.4 kbp	approx. 10 kbp	60P57PA_13 insertion nearly identical to last 10 kbp of PA14_RGP13
RGP14	1.2 kbp	none
RGP15	identical 1.2 kbp
RGP16	1.1 kbp	none
RGP17	none	1.4 kbp
RGP19	none	> 20 kbp
RGP20	almost identical 52.7 kbp		approx. 1.5 kbp of PA14_RGP20 not covered by 60P57PA sequence - gap?
RGP21	none	> 40 kbp
RGP23	34.6 kbp	approx. 36 kbp	part of 60P57PA_RGP23 identical to last 16 kbp of PA14_RGP23
RGP24	9.8 kbp	none
RGP25	29.2 kbp	> 17 kbp
RGP26	42.8 kbp	approx. 6 kpb
RGP27	identical 1.8 kbp
RGP28	17.7 kbp	> 11 kbp
RGP29	6.5 kbp	approx. 135 kbp
RGP31	13.2 kbp	13 kbp	LPS-biosynthesis cluster; O-antigen type 10/19 detected for PA14, type 11 for 60P57PA
RGP32	almost identical 4.7 kbp
RGP33	identical 19.8 kbp
RGP36	31.2 kbp	none
RGP37	6.5 kbp	3 kbp
RGP38	5.1 kbp	none
RGP41	108 kbp	none	PA14_RGP41 = pathogenicity island PAPI-1
RGP42	none	approx. 26 - 27 kbp
RGP43	identical 2 kbp
RGP44	identical 1.8 kbp
RGP46	1.4 kbp	none
RGP47	identical 2.8 kbp		pyocin locus
RGP48	identical 2.8 kbp
RGP50	identical 8.3 kbp?		genome sequence not closed in the region of 60P57PA_RGP50, presence of add. DNA possible
RGP52	3.1 kbp	approx. 4.5 kbp
RGP56	1.3 kbp	45 kbp
RGP58	4.2 kbp	> 4.2 kbp	insertions partially similar, but apparently add. DNA present in 60P57PA_RGP58
RGP60	1.5 kbp	0.9 kbp	pilA locus; pilA type III detected for PA14, pilA type II for 60P57PA
RGP62	identical 1.2 kbp
RGP66	0.3 kbp	none
RGP68	identical 2.7 kbp
RGP73	32 kbp	approx. 32 kbp	pyoverdine biosynthesis cluster; type Ic detected for PA14, type IIa for 60P57PA
RGP76	identical 1.8 kbp
RGP80	identical 5.7 kbp
RGP81	none	> 40 kbp
RGP89	2.7 kbp	0.7 kbp
RGP90	identical 2.4 kbp
RGP91	identical 1.6 kbp
RGP93	identical 4.0 kbp
RGP94	identical 11.4 kbp
RGP95	identical 16.0 kbp
RGP96	identical 1.2 kbp
RGP97	identical 0.9 kbp
RGP99	1.0 kbp	0.3 kbp
RGP100	identical 0.6 kbp
RGP104	1.5 kbp	1.3 kbp
RGP105	1.6 kbp	10.5 kbp
RGP107		10 kbp
RGP110	2.3 kbp	10.4 kbp
