# Supplementary material for: Phenotypic and Genomic Comparison of the Two Most Common ExoU-Positive Pseudomonas aeruginosa Clones, PA14 and ST235
Source: mSystems. 2020 Dec 8;5(6):e01007-20. doi: 10.1128/mSystems.01007-20 (PMC7743143; doi:10.1128/mSystems.01007-20)
Supplement: DATA SET S6 [file mSystems.01007-20-sd006.xlsx]

## Sheet: README
Dataset S6. Intraclonal comparison of differentially expressed genes in strains RN3 (ST253) and 60P57PA (ST235) mapped to the clonal reference strains PA14 (ST253) and NCGM2.S1 (ST235). Genes shown in Dataset S3 were excluded from the analysis because of the sequence variation. Orthologues were detected using the tool OrthoFinder (https://github.com/davidemms/OrthoFinder). The investigated time p…

## Sheet: RN3_ME_up
GeneID	Base.mean	log2FC	StdErr	Wald.Stats	P.value	Padj	PA14_Function	PAO1_Function
PA14_07560	14664.2	2.31905	0.378237	6.13121	8.72154e-10	1.3549e-08	30S ribosomal protein S21	30S ribosomal protein S21
PA14_09470	3167.53	2.33622	0.160556	14.5508	5.77235e-48	5.75407e-45	phenazine biosynthesis protein	probable phenazine biosynthesis protein
PA14_17170	6265.1	2.01458	0.271967	7.40746	1.28746e-13	4.27794e-12	hypothetical protein	probable outer membrane protein precursor
PA14_17190	3002.57	2.04656	0.268905	7.61072	2.72576e-14	1.03182e-12	(3R)-hydroxymyristoyl-ACP dehydratase	(3R)-hydroxymyristoyl-[acyl carrier protein] dehydratase
PA14_17210	5108.12	2.04042	0.247068	8.25851	1.47498e-16	7.6712e-15	UDP-N-acetylglucosamine acyltransferase	UDP-N-acetylglucosamine acyltransferase
PA14_20940	1147.12	2.12932	0.155772	13.6695	1.54488e-42	1.02666e-39	acyl carrier protein	Acp3
PA14_22990	6757.93	2.52433	0.300126	8.4109	4.06866e-17	2.33987e-15	ABC sugar transporter permease	probable permease of ABC sugar transporter
PA14_23000	6175.75	2.89288	0.264821	10.9239	8.85932e-28	1.89241e-25	ABC sugar transporter permease	probable permease of ABC sugar transporter
PA14_23010	16666	2.76427	0.344532	8.02325	1.02985e-15	4.88851e-14	ABC transporter ATP-binding protein	probable ATP-binding component of ABC transporter
PA14_23030	19490	2.75321	0.360115	7.64537	2.08347e-14	8.19819e-13	glucose/carbohydrate outer membrane porin OprB precursor	Glucose/carbohydrate outer membrane porin OprB precursor
PA14_25630	9534.32	2.43334	0.350483	6.94283	3.84327e-12	9.49859e-11	50S ribosomal protein L32	50S ribosomal protein L32
PA14_25670	40670	2.00339	0.398173	5.03145	4.86792e-07	3.78118e-06	acyl carrier protein	acyl carrier protein
PA14_27210	12976.1	2.07611	0.34532	6.01214	1.83086e-09	2.6905e-08	elongation factor P	translation elongation factor P
PA14_28400	16182.6	2.03465	0.356179	5.71244	1.11366e-08	1.34561e-07	outer membrane OprD family porin	OprQ
PA14_30240	6712.46	3.08014	0.309302	9.95836	2.31855e-23	3.5557e-21	translation initiation factor IF-1	initiation factor
PA14_32985	1814.3	2.44446	0.173881	14.0582	6.8622e-45	5.86326e-42	glycine cleavage system protein H	glycine cleavage system protein H2
PA14_34960	10573	2.30964	0.322254	7.16714	7.65802e-13	2.13035e-11	glucose-sensitive porin	probable glucose-sensitive porin
PA14_38430	2016.5	2.05297	0.208726	9.8357	7.90131e-23	1.12518e-20	regulatory gene of gnyRDBHAL cluster, GnyR	regulator of liu genes
PA14_38440	11215.1	2.24337	0.305366	7.34649	2.03479e-13	6.43919e-12	citronelloyl-CoA dehydrogenase, GnyD	putative isovaleryl-CoA dehydrogenase
PA14_50520	10900.2	2.05692	0.329648	6.23976	4.38231e-10	7.301e-09	branched-chain amino acid transport protein BraC	branched-chain amino acid transport protein BraC
PA14_52690	5435.99	2.41645	0.238565	10.1291	4.10333e-24	6.81722e-22	arginine/ornithine succinyltransferase AII subunit	subunit II of arginine N2-succinyltransferase = ornithine N2-succinyltransferase
PA14_52700	5235.84	2.39931	0.258707	9.27422	1.78931e-20	1.87752e-18	arginine/ornithine succinyltransferase AI subunit	subunit I of arginine N2-succinyltransferase = ornithine N2-succinyltransferase
PA14_52720	9187.3	2.05655	0.303855	6.76819	1.30403e-11	2.98828e-10	bifunctional N-succinyldiaminopimelate-aminotransferase/acetylornithine transaminase	N2-Succinylornithine 5-aminotransferase (SOAT) = N2-acetylornithine 5-aminotransferase (ACOAT)
PA14_52770	2674.62	2.03663	0.214018	9.51619	1.79637e-21	2.10669e-19	arginine/ornithine transport protein AotM	arginine/ornithine transport protein AotM
PA14_52780	3468.85	2.09035	0.25016	8.35606	6.48472e-17	3.65897e-15	arginine/ornithine transport protein AotQ	arginine/ornithine transport protein AotQ
PA14_53000	5310.63	2.02071	0.286048	7.06424	1.61498e-12	4.27397e-11	pterin-4-alpha-carbinolamine dehydratase	pterin-4-alpha-carbinolamine dehydratase
PA14_53050	6372.2	2.4961	0.289649	8.6177	6.83119e-18	4.59071e-16	aromatic amino acid transport protein AroP2	aromatic amino acid transport protein AroP2
PA14_53070	43985.8	2.01619	0.389278	5.17931	2.22708e-07	1.87873e-06	4-hydroxyphenylpyruvate dioxygenase	4-hydroxyphenylpyruvate dioxygenase
PA14_57580	24356.9	2.04809	0.387067	5.29131	1.21441e-07	1.10218e-06	30S ribosomal protein S9	30S ribosomal protein S9
PA14_60400	14120.1	2.54082	0.347318	7.31554	2.56357e-13	7.94442e-12	30S ribosomal protein S20	30S ribosomal protein S20
PA14_60460	14859.5	2.16867	0.352899	6.1453	7.98142e-10	1.25294e-08	50S ribosomal protein L21	50S ribosomal protein L21
PA14_61780	23393.3	2.43687	0.382558	6.36993	1.89115e-10	3.50185e-09	50S ribosomal protein L25	probable ribosomal protein L25
PA14_62810	8692.39	2.22489	0.348994	6.37516	1.82773e-10	3.41614e-09	preprotein translocase subunit SecG	secretion protein SecG
PA14_65180	15262.3	2.24059	0.358231	6.25459	3.98556e-10	6.84583e-09	30S ribosomal protein S6	30S ribosomal protein S6
PA14_66710	16562.6	2.16121	0.370402	5.83475	5.38697e-09	7.0812e-08	50S ribosomal protein L31	50S ribosomal protein L31
PA14_68070	4385.8	2.35737	0.203272	11.5971	4.26321e-31	1.10862e-28	periplasmic binding protein	amino acid (lysine/arginine/ornithine/histidine/octopine) ABC transporter periplasmic binding protein

## Sheet: RN3_ES_up
GeneID	Base.mean	log2FC	StdErr	Wald.Stats	P.value	Padj	PA14_Function	PAO1_Function
PA14_09530	8613.33	-3.08432	0.273631	-11.2718	1.80762e-29	4.32454e-27	RND efflux membrane fusion protein	probable Resistance-Nodulation-Cell Division (RND) efflux membrane fusion protein precursor
PA14_09540	7242.84	-3.6537	0.263519	-13.865	1.03176e-43	7.7137e-41	hypothetical protein	hypothetical protein
PA14_10360	34462.2	-2.6134	0.435174	-6.00541	1.90854e-09	2.79094e-08	hypothetical protein	hypothetical protein
PA14_15120	5221.94	-2.44191	0.202719	-12.0458	2.04089e-33	6.78142e-31	hypothetical protein	conserved hypothetical protein
PA14_15130	3689.23	-2.69402	0.223416	-12.0583	1.75334e-33	6.16866e-31	hypothetical protein	hypothetical protein
PA14_16630	10234.2	-2.7622	0.33404	-8.26906	1.35021e-16	7.14656e-15	outer membrane protein, OmpA	Lipotoxin F, LptF
PA14_16640	4454.8	-3.15812	0.265107	-11.9126	1.01695e-32	3.04119e-30	lipoprotein	hypothetical protein
PA14_19100	20159.4	-2.40549	0.357076	-6.73663	1.62102e-11	3.65862e-10	rhamnosyltransferase chain A	rhamnosyltransferase chain A
PA14_19110	15527.3	-2.06009	0.323189	-6.37425	1.83858e-10	3.42571e-09	rhamnosyltransferase chain B	rhamnosyltransferase chain B
PA14_20460	1515.64	-2.30742	0.170769	-13.512	1.32868e-41	7.94684e-39	hypothetical protein	hypothetical protein
PA14_20470	1293.5	-2.7561	0.207626	-13.2744	3.25902e-40	1.62435e-37	hypothetical protein	hypothetical protein
PA14_24650	35548	-3.56257	0.349547	-10.192	2.15322e-24	3.67954e-22	ribosome modulation factor	ribosome modulation factor
PA14_28600	4446.4	-2.02397	0.231304	-8.75025	2.12877e-18	1.66781e-16	hypothetical protein	hypothetical protein
PA14_31290	801.217	-3.09101	0.168178	-18.3793	1.92309e-75	5.751e-72	PA-I galactophilic lectin	LecA
PA14_31350	5019.74	-2.79063	0.191482	-14.5739	4.11816e-48	4.92614e-45	hypothetical protein	conserved hypothetical protein
PA14_33870	3342.62	-3.16622	0.26466	-11.9634	5.52735e-33	1.73995e-30	hypothetical protein	hypothetical protein
PA14_34870	15987.3	-2.69856	0.298723	-9.03367	1.66008e-19	1.57603e-17	chitinase	chitinase
PA14_35160	1591.69	-2.68586	0.181832	-14.7711	2.24848e-49	3.36204e-46	hypothetical protein	hypothetical protein
PA14_36490	505.803	-2.02863	0.191214	-10.6092	2.69998e-26	5.38286e-24	hypothetical protein	hypothetical protein
PA14_36560	1978.82	-3.41145	0.154945	-22.0172	1.96891e-107	1.1776e-103	hypothetical protein	hypothetical protein
PA14_36620	271.309	-2.00211	0.224362	-8.92356	4.51548e-19	3.91383e-17	hypothetical protein	hypothetical protein
PA14_36820	906.451	-3.59434	0.205205	-17.5159	1.08391e-68	2.16095e-65	hypothetical protein	conserved hypothetical protein
PA14_39700	509.77	-2.94527	0.264318	-11.1429	7.75657e-29	1.78431e-26	hypothetical protein
PA14_40290	10475.5	-3.20442	0.264858	-12.0986	1.07392e-33	4.01445e-31	LasA protease	LasA protease precursor
PA14_42200	2136.09	-2.12502	0.207786	-10.2269	1.50208e-24	2.64233e-22	hypothetical protein	hypothetical protein
PA14_47120	3606.3	-3.0997	0.230375	-13.455	2.87648e-41	1.56402e-38	hypothetical protein	hypothetical protein
PA14_47130	2157.67	-2.43759	0.211054	-11.5496	7.41406e-31	1.84765e-28	hypothetical protein	hypothetical protein
PA14_49220	1549.54	-2.05335	0.196765	-10.4355	1.70654e-25	3.29253e-23	ferredoxin protein NapF	ferredoxin protein NapF
PA14_51600	419.896	-2.41768	0.317506	-7.61458	2.64557e-14	1.00784e-12	hypothetical protein	hypothetical protein
PA14_51610	227.838	-3.00117	0.344286	-8.71708	2.85463e-18	2.08214e-16	hypothetical protein	hypothetical protein
PA14_53250	30098.8	-2.1986	0.35976	-6.11129	9.88263e-10	1.50343e-08	chitin-binding protein CbpD	chitin-binding protein CbpD precursor
PA14_53820	6778.42	-2.86034	0.292806	-9.76873	1.53363e-22	2.08469e-20	hypothetical protein	AmpDh3
PA14_55940	34063.8	-2.86857	0.355084	-8.07857	6.55298e-16	3.13547e-14	hypothetical protein	Type IVb pilin, Flp
PA14_56570	4366.86	-2.42635	0.264072	-9.18823	3.99359e-20	4.04841e-18	acyltransferase	OlsA
PA14_62680	23635.3	-2.91791	0.350428	-8.32672	8.31144e-17	4.59547e-15	hypothetical protein	conserved hypothetical protein
PA14_62690	22871	-2.72553	0.357604	-7.62165	2.50448e-14	9.66407e-13	hypothetical protein	conserved hypothetical protein
PA14_70010	1896.44	-2.06199	0.21857	-9.43401	3.94713e-21	4.53996e-19	hypothetical protein	conserved hypothetical protein
PA14_71630	8473.31	-2.1678	0.297254	-7.29276	3.03678e-13	9.26683e-12	alcohol dehydrogenase	alcohol dehydrogenase
PA14_71900	14858.3	-2.75598	0.380483	-7.24338	4.37632e-13	1.27062e-11	hypothetical protein	hypothetical protein
PA14_72360	7046.79	-2.77567	0.297682	-9.32427	1.11748e-20	1.19351e-18	hypothetical protein	hypothetical protein
PA14_72370	4081.23	-2.99483	0.255305	-11.7304	8.90519e-32	2.421e-29	hypothetical protein	hypothetical protein

## Sheet: 60P57PA_ME_up
GeneID	Base.mean	log2FC	StdErr	Wald.Stats	P.value	Padj	NCGM2.S1_Function	PAO1_Function
NCGM2_RS00045	2145.36	2.53632	0.766092	3.31073	0.000930535	0.024202	glycine--tRNA ligase subunit alpha	glycyl-tRNA synthetase alpha chain
NCGM2_RS00665	1210.33	2.58987	0.747683	3.46386	0.000532482	0.016216	hypothetical protein	conserved hypothetical protein
NCGM2_RS00890	1038.24	2.4432	0.79286	3.0815	0.00205962	0.0407919	hypothetical protein	hypothetical protein
NCGM2_RS01900	888.585	2.18313	0.731764	2.98337	0.00285091	0.0492225	hypothetical protein	conserved hypothetical protein
NCGM2_RS01905	804.094	2.47872	0.749056	3.30913	0.000935869	0.0242358	glutaredoxin	GrxC
NCGM2_RS01910	5218.23	3.70835	0.80394	4.61272	3.97433e-06	0.000682222	protein-export protein SecB	secretion protein SecB
NCGM2_RS02275	3638.24	2.29365	0.712854	3.21756	0.00129286	0.0301065	ATP-dependent protease ATPase subunit HslU	heat shock protein HslU
NCGM2_RS02290	4764.42	2.29311	0.725877	3.15908	0.00158265	0.0344514	arginine--tRNA ligase	arginyl-tRNA synthetase
NCGM2_RS02300	20962	3.82596	0.823148	4.64795	3.35244e-06	0.000592395	50S ribosomal protein L31	50S ribosomal protein L31
NCGM2_RS02520	6654.38	2.35998	0.77859	3.03109	0.00243673	0.0443688	carbamoyltransferase	probable carbamoyl transferase
NCGM2_RS02870	1150.6	2.19953	0.72216	3.04577	0.00232087	0.0432509	tRNA-Leu
NCGM2_RS02885	17555.9	4.70442	0.803637	5.85391	4.80145e-09	8.2799e-06	30S ribosomal protein S6	30S ribosomal protein S6
NCGM2_RS02890	4664.64	3.95197	0.777751	5.08127	3.74912e-07	0.000140779	30S ribosomal protein S18	30S ribosomal protein S18
NCGM2_RS02895	3817.4	2.58781	0.711287	3.63821	0.000274541	0.0103739	hypothetical protein	hypothetical protein
NCGM2_RS02900	3082.97	2.56859	0.731685	3.51051	0.000447247	0.0143693	50S ribosomal protein L9	50S ribosomal protein L9
NCGM2_RS03300	3108.29	2.28575	0.72721	3.14318	0.00167122	0.0356142	purine biosynthesis protein purH	phosphoribosylaminoimidazolecarboxamide formyltransferase
NCGM2_RS03305	1384.73	2.63415	0.762518	3.45454	0.000551228	0.0165589	Fis family transcriptional regulator	DNA-binding protein Fis
NCGM2_RS03330	6892.52	2.47424	0.764331	3.23713	0.0012074	0.0289007	acetyl-CoA carboxylase biotin carboxylase subunit	biotin carboxylase
NCGM2_RS03340	2013.99	2.57611	0.797158	3.23161	0.00123093	0.029231	3-dehydroquinate dehydratase 1	3-dehydroquinate dehydratase
NCGM2_RS03845	9333.05	3.15619	0.763769	4.13238	3.59019e-05	0.00263047	triosephosphate isomerase	triosephosphate isomerase
NCGM2_RS03870	10188	3.10766	0.779912	3.98462	6.75876e-05	0.00379501	transcription elongation factor NusA	N utilization substance protein A
NCGM2_RS03875	20297.5	3.13325	0.759392	4.12601	3.69117e-05	0.00266406	translation initiation factor IF-2	translation initiation factor IF-2
NCGM2_RS03880	831.264	2.52623	0.759856	3.32461	0.000885414	0.0234269	ribosome-binding factor A	ribosome-binding factor A
NCGM2_RS03885	4761.85	2.39039	0.780698	3.06186	0.00219967	0.0422246	tRNA pseudouridine synthase B	tRNA pseudouridine 55 synthase
NCGM2_RS03890	11364.7	2.69506	0.830702	3.24432	0.00117731	0.0286367	30S ribosomal protein S15	30S ribosomal protein S15
NCGM2_RS03895	11759.5	3.08795	0.759806	4.06413	4.82127e-05	0.00304908	polyribonucleotide nucleotidyltransferase	polyribonucleotide nucleotidyltransferase
NCGM2_RS04350	1107.93	2.46084	0.797187	3.08691	0.00202251	0.0403695	acetolactate synthase 3 regulatory subunit	acetolactate synthase isozyme III small subunit
NCGM2_RS04380	220.064	3.06136	0.838779	3.64978	0.000262469	0.0102397	tRNA-Ile
NCGM2_RS04385	2625.86	4.00234	0.812238	4.92754	8.32696e-07	0.000228779	tRNA-Ala
NCGM2_RS04495	3043.25	2.79433	0.74684	3.74154	0.000182898	0.00777431	nucleic acid-binding protein	conserved hypothetical protein
NCGM2_RS04505	21598.8	4.33878	0.799233	5.42869	5.67702e-08	4.48725e-05	50S ribosomal protein L25	probable ribosomal protein L25
NCGM2_RS04510	17869	4.29029	0.775117	5.53502	3.11196e-08	3.11611e-05	ribose-phosphate pyrophosphokinase	ribose-phosphate pyrophosphokinase
NCGM2_RS04875	12086.6	2.75294	0.801509	3.4347	0.000593203	0.0174714	serine hydroxymethyltransferase	serine hydroxymethyltransferase
NCGM2_RS05005	11517.6	2.83889	0.861473	3.29539	0.000982863	0.0250214	hypothetical protein	hypothetical protein
NCGM2_RS05025	992.57	2.34705	0.788737	2.9757	0.00292316	0.0494259	hypothetical protein	conserved hypothetical protein
NCGM2_RS05055	12765.7	3.70563	0.829738	4.46602	7.96874e-06	0.0011969	50S ribosomal protein L21	50S ribosomal protein L21
NCGM2_RS05080	19473.8	5.00749	0.807456	6.20157	5.59037e-10	3.35869e-06	30S ribosomal protein S20	30S ribosomal protein S20
NCGM2_RS05110	2823.05	2.39601	0.75655	3.16702	0.00154011	0.0339683	4-hydroxy-3-methylbut-2-enyl diphosphate reductase	LytB protein
NCGM2_RS05175	4792.05	2.68266	0.779052	3.44349	0.000574247	0.0170796	outer membrane protein assembly factor BamD	competence protein ComL
NCGM2_RS05350	14018.8	2.66623	0.862163	3.09249	0.00198483	0.0397495	TonB-dependent receptor	probable outer membrane receptor for iron transport
NCGM2_RS05500	4598.25	2.6687	0.749359	3.56131	0.000369013	0.0126687	aspartyl/glutamyl-tRNA(Asn/Gln) amidotransferase subunit B	Glu-tRNA(Gln) amidotransferase subunit B
NCGM2_RS05515	5100.16	2.9684	0.768883	3.86067	0.000113079	0.00534943	rod shape-determining protein MreB	rod shape-determining protein MreB
NCGM2_RS05520	2110.91	2.66667	0.754227	3.53563	0.000406796	0.0135029	rod shape-determining protein MreC	rod shape-determining protein MreC
NCGM2_RS05525	968.74	2.64673	0.77451	3.4173	0.000632465	0.0182827	rod shape-determining protein MreD	rod shape-determining protein MreD
NCGM2_RS05730	1917.15	2.85634	0.747515	3.82112	0.000132849	0.00609279	hypothetical protein	conserved hypothetical protein
NCGM2_RS05755	14705.5	3.57043	0.833382	4.28426	1.83347e-05	0.00186703	50S ribosomal protein L13	50S ribosomal protein L13
NCGM2_RS05760	26104	3.8622	0.816462	4.73041	2.24065e-06	0.000434252	30S ribosomal protein S9	30S ribosomal protein S9
NCGM2_RS06075	13094.9	2.67033	0.828618	3.22263	0.0012702	0.0298861	insulin-cleaving metalloproteinase outer membrane protein	Insulin-cleaving metalloproteinase outer membrane protein precursor
NCGM2_RS06265	5771.6	2.56602	0.737461	3.47953	0.000502287	0.0154408	fumarase	probable fumarase
NCGM2_RS06475	3193.55	2.78404	0.740744	3.75845	0.000170972	0.00738995	phosphate transporter	probable phosphate transporter
NCGM2_RS06540	216.637	3.13922	0.799068	3.9286	8.54411e-05	0.00442526	tRNA-Ile
NCGM2_RS06545	2588.97	3.95306	0.821642	4.81117	1.5005e-06	0.00033389	tRNA-Ala
NCGM2_RS08170	59908.5	2.65192	0.887955	2.98654	0.00282149	0.0492225	4-hydroxyphenylpyruvate dioxygenase	4-hydroxyphenylpyruvate dioxygenase
NCGM2_RS08175	4862.59	2.91975	0.815415	3.58069	0.000342692	0.0120522	aromatic amino acid transporter AroP	aromatic amino acid transport protein AroP2
NCGM2_RS08200	6012.91	2.79351	0.841813	3.31844	0.000905208	0.0236456	pterin-4-alpha-carbinolamine dehydratase	pterin-4-alpha-carbinolamine dehydratase
NCGM2_RS08360	6786.16	2.31169	0.749202	3.08553	0.00203187	0.040422	alanine--tRNA ligase	alanyl-tRNA synthetase
NCGM2_RS08365	4714.45	2.49631	0.780842	3.19694	0.00138892	0.0317285	aspartokinase	aspartate kinase alpha and beta chain
NCGM2_RS08800	1098.23	2.35015	0.789175	2.97798	0.00290158	0.0494047	cold-shock protein	probable cold-shock protein
NCGM2_RS08860	20144.3	2.76874	0.839506	3.29806	0.000973554	0.0248898	peptidoglycan-associated lipoprotein	Peptidoglycan associated lipoprotein OprL precursor
NCGM2_RS09305	5955.59	2.57677	0.768988	3.35086	0.000805619	0.0217906	4-hydroxy-tetrahydrodipicolinate synthase	dihydrodipicolinate synthase
NCGM2_RS09975	1705.04	2.35209	0.749725	3.13727	0.00170529	0.0358504	hypothetical protein	hypothetical protein
NCGM2_RS10090	3249.25	2.36159	0.75844	3.11375	0.00184727	0.0374945	ribonucleotide-diphosphate reductase subunit beta	NrdB, tyrosyl radical-harboring component of class Ia ribonucleotide reductase
NCGM2_RS10095	8358.7	2.63876	0.745525	3.53947	0.000400937	0.0134776	ribonucleotide-diphosphate reductase subunit alpha	NrdA, catalytic component of class Ia ribonucleotide reductase
NCGM2_RS11805	1550.55	2.42432	0.769691	3.14973	0.00163423	0.0351917	transcriptional regulator	probable transcriptional regulator
NCGM2_RS12060	8259.37	2.65273	0.779595	3.40269	0.000667248	0.0189096	cbb3-type cytochrome C oxidase subunit I	Cytochrome c oxidase, cbb3-type, CcoN subunit
NCGM2_RS12195	11897.5	2.76139	0.788165	3.50356	0.000459079	0.0145232	citrate synthase	citrate synthase
NCGM2_RS12200	6353.47	2.47888	0.810584	3.05814	0.00222717	0.0424789	succinate dehydrogenase	succinate dehydrogenase (C subunit)
NCGM2_RS12235	16765.9	2.40589	0.801129	3.00312	0.00267226	0.0471673	succinyl-CoA ligase subunit beta	succinyl-CoA synthetase beta chain
NCGM2_RS12275	6920.54	2.36183	0.755449	3.12639	0.00176967	0.0362873	chaperone protein HtpG	heat shock protein HtpG
NCGM2_RS13075	4658.18	2.71767	0.796713	3.4111	0.00064701	0.0185107	phospho-2-dehydro-3-deoxyheptonate aldolase	phospho-2-dehydro-3-deoxyheptonate aldolase
NCGM2_RS13165	3342.22	2.42956	0.77187	3.14762	0.00164603	0.0353191	hypothetical protein	hypothetical protein
NCGM2_RS13270	15136.1	2.30468	0.763428	3.01886	0.00253726	0.0456934	aconitate hydratase 2	aconitate hydratase 2
NCGM2_RS13315	2639.04	2.44495	0.75983	3.21776	0.00129197	0.0301065	bifunctional protein FolD	5,10-methylene-tetrahydrofolate dehydrogenase / cyclohydrolase
NCGM2_RS14660	1350.19	2.69008	0.902567	2.98047	0.00287804	0.0494047	cytochrome c-550 PedF	cytochrome c550
NCGM2_RS14745	5488.35	3.38543	0.841356	4.02377	5.72733e-05	0.00337329	dehydrocarnitine CoA transferase subunit B	dehydrocarnitine CoA transferase, subunit B
NCGM2_RS14790	6940.12	3.26462	0.818126	3.99036	6.59727e-05	0.00373928	homogentisate 1,2-dioxygenase	homogentisate 1,2-dioxygenase
NCGM2_RS14820	6368.34	3.111	0.790767	3.93416	8.34895e-05	0.00442526	isovaleryl-CoA dehydrogenase	putative isovaleryl-CoA dehydrogenase
NCGM2_RS14825	821.428	2.55698	0.789862	3.23725	0.00120689	0.0289007	MerR family transcriptional regulator	regulator of liu genes
NCGM2_RS14840	11920.5	2.44163	0.74654	3.2706	0.00107321	0.0264255	multidrug efflux protein	Resistance-Nodulation-Cell Division (RND) multidrug efflux transporter MexY
NCGM2_RS14845	5618.7	2.86945	0.774749	3.70372	0.000212462	0.00874295	MexX family efflux pump subunit	Resistance-Nodulation-Cell Division (RND) multidrug efflux membrane fusion protein MexX precursor
NCGM2_RS15265	1927.96	2.6608	0.797861	3.33492	0.000853254	0.0227565	hypothetical protein	conserved hypothetical protein
NCGM2_RS16450	2109.31	3.13445	0.792451	3.95539	7.64105e-05	0.0041734	gluconokinase	GntK
NCGM2_RS16455	4234.99	2.93314	0.753188	3.89429	9.84852e-05	0.00482691	permease	GntP
NCGM2_RS16460	5204.97	3.24327	0.805627	4.02577	5.67881e-05	0.00337329	aldehyde dehydrogenase	GapN
NCGM2_RS17055	2586.41	2.52673	0.784236	3.2219	0.00127344	0.0298861	serine hydroxymethyltransferase	serine hydroxymethyltransferase
NCGM2_RS17060	10893.5	3.14338	0.819396	3.83621	0.000124947	0.00581924	glycine dehydrogenase	glycine cleavage system protein P2
NCGM2_RS17095	1077.25	3.26108	0.765569	4.25968	2.04716e-05	0.00198376	hypothetical protein	hypothetical protein
NCGM2_RS17960	8682.9	3.52207	0.843681	4.17465	2.98444e-05	0.00224131	translation initiation factor IF-1	initiation factor
NCGM2_RS17985	8897.97	2.48123	0.741447	3.34647	0.000818483	0.0219529	isocitrate dehydrogenase	isocitrate dehydrogenase
NCGM2_RS18010	4640.66	2.73714	0.758552	3.60837	0.000308125	0.0112879	adenylosuccinate lyase	adenylosuccinate lyase
NCGM2_RS18700	10313.7	2.46974	0.811759	3.04246	0.00234656	0.0435127	threonine--tRNA ligase	threonyl-tRNA synthetase
NCGM2_RS18820	13158.9	2.71297	0.807527	3.3596	0.000780546	0.021316	membrane protein	OprQ
NCGM2_RS19625	13880.8	3.69267	0.828147	4.45895	8.23632e-06	0.00120692	elongation factor P	translation elongation factor P
NCGM2_RS20135	6709.38	3.09809	0.781216	3.96572	7.31744e-05	0.00403332	trans-2-enoyl-CoA reductase	FabV
NCGM2_RS20240	4489.73	2.44414	0.798958	3.05916	0.00221959	0.042469	hypothetical protein	conserved hypothetical protein
NCGM2_RS20365	1174.74	2.2167	0.746692	2.96869	0.00299069	0.0499113	Na+-translocating NADH-quinone reductase subunit E	Na+-translocating NADH:quinone oxidoreductase subunit Nqr5
NCGM2_RS20865	3932.74	3.23658	0.7995	4.04826	5.16004e-05	0.00322932	tRNA-Asp
NCGM2_RS20960	3366.56	2.49382	0.796241	3.13199	0.00173627	0.0358504	acetyl-CoA carboxylase carboxyltransferase subunit beta	acetyl-CoA carboxylase beta subunit
NCGM2_RS21090	4728.05	2.34615	0.767891	3.05531	0.00224825	0.0427045	glutamate--tRNA ligase	glutamyl-tRNA synthetase
NCGM2_RS21170	57926.6	2.91564	0.829777	3.51376	0.000441808	0.0142709	30S ribosomal protein S1	30S ribosomal protein S1
NCGM2_RS21200	12796.3	2.35692	0.78265	3.01146	0.00259993	0.0463513	DNA gyrase subunit A	DNA gyrase subunit A
NCGM2_RS21265	6112.28	2.63917	0.804434	3.28078	0.00103522	0.0257008	2-dehydro-3-deoxy-phosphogluconate aldolase	2-keto-3-deoxy-6-phosphogluconate aldolase
NCGM2_RS21270	2474.98	2.49794	0.774515	3.22517	0.00125899	0.0297795	6-phosphogluconolactonase	6-phosphogluconolactonase
NCGM2_RS21275	15103.4	3.16292	0.790979	3.99874	6.36805e-05	0.00364374	glucose-6-phosphate 1-dehydrogenase	glucose-6-phosphate 1-dehydrogenase
NCGM2_RS21295	15599.8	3.88489	0.808905	4.80265	1.5658e-06	0.000335976	sugar ABC transporter ATP-binding protein	probable ATP-binding component of ABC transporter
NCGM2_RS21300	4795.82	3.22404	0.811086	3.97496	7.03908e-05	0.00391581	sugar ABC transporter permease	probable permease of ABC sugar transporter
NCGM2_RS21305	3775.58	2.77001	0.769453	3.59997	0.000318252	0.0114635	sugar ABC transporter permease	probable permease of ABC sugar transporter
NCGM2_RS21320	2003.06	2.41008	0.759998	3.17116	0.00151831	0.0337357	two-component system response regulator	two-component response regulator GltR
NCGM2_RS21725	1866.91	2.78921	0.788405	3.53778	0.000403503	0.0134776	tRNA-Asp
NCGM2_RS22455	2735.5	2.73979	0.758054	3.61424	0.000301235	0.0111032	ferredoxin-NADP reductase	FprA
NCGM2_RS23020	4556.71	2.38331	0.773586	3.08086	0.00206404	0.0407919	argininosuccinate synthase	argininosuccinate synthase
NCGM2_RS23420	1185.34	2.85457	0.745551	3.8288	0.000128769	0.0059511	diacylglycerol kinase	diacylglycerol kinase
NCGM2_RS23625	5638.41	2.71315	0.816359	3.32347	0.000889035	0.0234269	acyl-ACP-UDP-N-acetylglucosamine O-acyltransferase	UDP-N-acetylglucosamine acyltransferase
NCGM2_RS23640	5292.71	3.0673	0.839691	3.65289	0.00025931	0.0102397	skp-like protein	probable outer membrane protein precursor
NCGM2_RS23645	13568.6	2.57207	0.811249	3.17051	0.0015217	0.0337357	outer membrane protein Opr86	outer membrane protein Opr86
NCGM2_RS23680	9940.14	3.32301	0.783003	4.24393	2.19636e-05	0.00203206	elongation factor Ts	elongation factor Ts
NCGM2_RS23685	24242.4	3.4986	0.826056	4.2353	2.28242e-05	0.00203206	30S ribosomal protein S2	30S ribosomal protein S2
NCGM2_RS23780	1621.52	2.42	0.786169	3.07821	0.00208245	0.0409442	hypothetical protein	hypothetical protein
NCGM2_RS23905	6077.27	3.05314	0.762846	4.00231	6.27279e-05	0.00362374	lysine--tRNA ligase	lysyl-tRNA synthetase
NCGM2_RS24120	8464.05	2.86837	0.820384	3.49637	0.00047163	0.0146977	50S ribosomal protein L19	50S ribosomal protein L19
NCGM2_RS24125	5963.09	3.30622	0.76513	4.32112	1.55236e-05	0.00169574	tRNA (guanine-N(1)-)-methyltransferase	tRNA (guanine-N1)-methyltransferase
NCGM2_RS24130	7853.24	2.98595	0.785634	3.80068	0.000144297	0.00645245	16S rRNA-processing protein RimM	16S rRNA processing protein
NCGM2_RS24135	5681.62	3.42164	0.7883	4.34053	1.42139e-05	0.00164226	30S ribosomal protein S16	30S ribosomal protein S16
NCGM2_RS24140	5557.17	2.2694	0.760499	2.9841	0.00284414	0.0492225	signal recognition particle protein Ffh	signal recognition particle protein Ffh
NCGM2_RS24520	3281.25	2.25592	0.738976	3.05277	0.00226743	0.0427045	GMP synthase [glutamine-hydrolyzing]	GMP synthase
NCGM2_RS24525	5062.04	2.42761	0.749709	3.23807	0.00120343	0.0289007	inosine-5-monophosphate dehydrogenase	inosine-5'-monophosphate dehydrogenase
NCGM2_RS24715	5214.15	2.43737	0.820609	2.9702	0.00297605	0.0498053	nucleoside diphosphate kinase	nucleoside diphosphate kinase
NCGM2_RS24770	3737.52	2.59952	0.747254	3.47877	0.000503727	0.0154408	inositol-1-monophosphatase	extragenic suppressor protein SuhB
NCGM2_RS24780	3456.47	2.9109	0.746398	3.89992	9.62231e-05	0.00481757	preprotein translocase subunit SecF	secretion protein SecF
NCGM2_RS24785	5591.21	2.84654	0.749187	3.7995	0.000144987	0.00645245	preprotein translocase subunit SecD	secretion protein SecD
NCGM2_RS24855	8471	2.56937	0.758485	3.3875	0.000705317	0.0197303	valine--tRNA ligase	valyl-tRNA synthetase
NCGM2_RS25210	4358.47	2.85978	0.735529	3.88806	0.00010105	0.00489602	peptide chain release factor 3	peptide chain release factor 3
NCGM2_RS25410	12588.2	3.56947	0.867674	4.11384	3.89137e-05	0.00271853	DNA-binding protein	probable DNA binding protein
NCGM2_RS25750	3792.41	2.42376	0.763617	3.17405	0.00150327	0.0337357	gamma-glutamyl phosphate reductase	gamma-glutamyl phosphate reductase
NCGM2_RS25870	9165.36	3.56707	0.789967	4.51547	6.31752e-06	0.000998833	inorganic pyrophosphatase	inorganic pyrophosphatase
NCGM2_RS27090	5205.98	2.22811	0.738801	3.01585	0.0025626	0.0459585	UvrABC system protein A	excinuclease ABC subunit A
NCGM2_RS27105	14200.6	2.86186	0.84405	3.39063	0.000697332	0.0196694	50S ribosomal protein L17	50S ribosomal protein L17
NCGM2_RS27110	24447.8	2.99688	0.821832	3.64658	0.000265751	0.0102503	DNA-directed RNA polymerase subunit alpha	DNA-directed RNA polymerase alpha chain
NCGM2_RS27115	13822	3.19393	0.812894	3.92909	8.52687e-05	0.00442526	30S ribosomal protein S4	30S ribosomal protein S4
NCGM2_RS27120	5940.36	2.90617	0.803969	3.61477	0.000300611	0.0111032	30S ribosomal protein S11	30S ribosomal protein S11
NCGM2_RS27125	6126.67	2.48242	0.822101	3.01961	0.00253103	0.0456934	30S ribosomal protein S13	30S ribosomal protein S13
NCGM2_RS27140	12173.6	3.3806	0.796876	4.24231	2.21227e-05	0.00203206	50S ribosomal protein L15	50S ribosomal protein L15
NCGM2_RS27145	3204.65	2.98407	0.827701	3.60525	0.000311852	0.0113552	50S ribosomal protein L30	50S ribosomal protein L30
NCGM2_RS27150	9482.13	2.92084	0.811753	3.59818	0.000320448	0.0114635	30S ribosomal protein S5	30S ribosomal protein S5
NCGM2_RS27155	5503.59	2.90716	0.821789	3.53759	0.00040379	0.0134776	50S ribosomal protein L18	50S ribosomal protein L18
NCGM2_RS27160	8570.05	2.84599	0.802952	3.54441	0.000393493	0.0133565	50S ribosomal protein L6	50S ribosomal protein L6
NCGM2_RS27175	19569.3	3.11442	0.844013	3.69002	0.000224235	0.0091527	50S ribosomal protein L5	50S ribosomal protein L5
NCGM2_RS27180	4392.13	2.46456	0.821062	3.00168	0.00268496	0.0471673	50S ribosomal protein L24	50S ribosomal protein L24
NCGM2_RS27185	7806.74	2.45743	0.825	2.97871	0.00289466	0.0494047	50S ribosomal protein L14	50S ribosomal protein L14
NCGM2_RS27200	6353.11	2.59756	0.828211	3.13635	0.00171064	0.0358504	50S ribosomal protein L16	50S ribosomal protein L16
NCGM2_RS27205	11169.3	2.73067	0.810379	3.36962	0.00075272	0.02065	30S ribosomal protein S3	30S ribosomal protein S3
NCGM2_RS27215	7363.46	3.49023	0.816872	4.27267	1.93143e-05	0.0019023	30S ribosomal protein S19	30S ribosomal protein S19
NCGM2_RS27220	13399.8	2.65905	0.803955	3.30746	0.000941458	0.0242759	50S ribosomal protein L2	50S ribosomal protein L2
NCGM2_RS27225	5379.06	2.88065	0.831863	3.46289	0.000534417	0.016216	50S ribosomal protein L23	50S ribosomal protein L23
NCGM2_RS27230	16637.5	3.4076	0.804896	4.23359	2.29993e-05	0.00203206	50S ribosomal protein L4	50S ribosomal protein L4
NCGM2_RS27245	52007.9	2.86404	0.818011	3.50123	0.000463114	0.0145675	elongation factor Tu	elongation factor Tu
NCGM2_RS27250	48786	3.24804	0.793864	4.09144	4.28711e-05	0.00292692	elongation factor G 1	elongation factor G
NCGM2_RS27260	16594.5	3.26569	0.8294	3.93741	8.23642e-05	0.00442526	30S ribosomal protein S12	30S ribosomal protein S12
NCGM2_RS27265	35905.4	2.77772	0.777888	3.57085	0.000355828	0.0123976	DNA-directed RNA polymerase subunit beta'	DNA-directed RNA polymerase beta* chain
NCGM2_RS27270	33576.6	2.98631	0.78483	3.80503	0.000141785	0.00645245	DNA-directed RNA polymerase subunit beta	DNA-directed RNA polymerase beta chain
NCGM2_RS27275	16402.2	3.54287	0.804673	4.40287	1.0683e-05	0.00145871	50S ribosomal protein L7/L12	50S ribosomal protein L7 / L12
NCGM2_RS27280	15227.7	3.76521	0.79836	4.71618	2.40316e-06	0.000437521	50S ribosomal protein L10	50S ribosomal protein L10
NCGM2_RS27285	19157.4	3.47888	0.795589	4.37271	1.22713e-05	0.0015452	50S ribosomal protein L1	50S ribosomal protein L1
NCGM2_RS27290	6719.6	3.0799	0.824862	3.73384	0.000188584	0.00786813	50S ribosomal protein L11	50S ribosomal protein L11
NCGM2_RS27310	49331.9	3.10167	0.821744	3.7745	0.00016033	0.00703113	elongation factor Tu	elongation factor Tu
NCGM2_RS27355	2558.97	4.0934	0.799817	5.11792	3.08931e-07	0.000129421	tRNA-Ala
NCGM2_RS27360	214.616	3.3299	0.79373	4.19526	2.72565e-05	0.00213174	tRNA-Ile
NCGM2_RS27440	2403.33	2.78756	0.770903	3.61596	0.000299232	0.0111032	S-adenosylmethionine decarboxylase proenzyme	S-adenosylmethionine decarboxylase proenzyme
NCGM2_RS27590	936.066	2.42254	0.735708	3.2928	0.000991954	0.0250695	ribulose-phosphate 3-epimerase	ribulose-phosphate 3-epimerase
NCGM2_RS27730	10222.9	3.36281	0.815681	4.1227	3.74461e-05	0.00266406	30S ribosomal protein S21	30S ribosomal protein S21
NCGM2_RS27735	2264.77	3.17866	0.74192	4.28437	1.83258e-05	0.00186703	hypothetical protein	conserved hypothetical protein
NCGM2_RS28770	3198.8	2.76486	0.757288	3.651	0.000261219	0.0102397	thiazole synthase	thiamine biosynthesis protein, thiazole moiety
NCGM2_RS28775	797.041	2.41295	0.760719	3.17194	0.00151426	0.0337357	thiamine biosynthesis protein ThiS	conserved hypothetical protein
NCGM2_RS28865	2080.92	2.51745	0.79559	3.16425	0.00155481	0.0339683	phosphopantetheine adenylyltransferase	phosphopantetheine adenylyltransferase
NCGM2_RS29665	6186.24	2.46409	0.804773	3.06184	0.00219978	0.0422246	transcription termination factor Rho	transcription termination factor Rho
NCGM2_RS29955	3196.5	2.57197	0.722861	3.55804	0.000373629	0.0127543	ATP-dependent DNA helicase Rep	ATP-dependent DNA helicase Rep
NCGM2_RS30050	4052.23	2.5452	0.837782	3.03803	0.00238133	0.0440216	50S ribosomal protein L33	50S ribosomal protein L33
NCGM2_RS30055	3247.11	2.6133	0.806939	3.23853	0.00120148	0.0289007	50S ribosomal protein L28	50S ribosomal protein L28
NCGM2_RS30165	5929.34	2.96194	0.825655	3.58738	0.000334021	0.0118745	reactive intermediate/imine deaminase	conserved hypothetical protein
NCGM2_RS30330	2571.07	4.06167	0.812522	4.99884	5.76762e-07	0.000182378	tRNA-Ala
NCGM2_RS30335	213.725	2.98023	0.817873	3.64388	0.000268555	0.0102769	tRNA-Ile
NCGM2_RS30625	1563.21	2.54499	0.754171	3.37456	0.000739351	0.0205649	N5-carboxyaminoimidazole ribonucleotide mutase	phosphoribosylaminoimidazole carboxylase, catalytic subunit
NCGM2_RS30670	18201.7	2.95465	0.82768	3.56979	0.000357263	0.0123976	pyruvate carboxylase subunit B	probable transcarboxylase subunit
NCGM2_RS30675	6693.1	2.70697	0.791262	3.42108	0.000623731	0.0181911	acetyl-CoA carboxylase subunit alpha	probable biotin carboxylase subunit of a transcarboxylase
NCGM2_RS30815	1103.2	2.35828	0.754289	3.12649	0.00176906	0.0362873	hypothetical protein	hypothetical protein
NCGM2_RS30900	3814.27	2.57966	0.739904	3.48648	0.000489416	0.0151567	glutamate/aspartate:proton symporter	proton-glutamate symporter
NCGM2_RS31030	3826.38	2.95558	0.777636	3.80073	0.000144273	0.00645245	TonB-dependent receptor	probable TonB-dependent receptor
NCGM2_RS31305	11609.8	2.36239	0.793217	2.97824	0.00289913	0.0494047	ATP synthase subunit beta	ATP synthase beta chain
NCGM2_RS31310	6772.25	2.65766	0.809084	3.28477	0.00102064	0.0254441	ATP synthase subunit gamma	ATP synthase gamma chain
NCGM2_RS31315	15954.2	2.91442	0.780084	3.73603	0.000186949	0.00785446	ATP synthase subunit alpha	ATP synthase alpha chain
NCGM2_RS31375	7191.02	3.26778	0.757125	4.31604	1.58856e-05	0.0017043	protein translocase component YidC
NCGM2_RS31380	6610.35	2.74368	0.814046	3.37043	0.000750523	0.02065	ribonuclease P protein component

## Sheet: 60P57PA_ES_up
GeneID	Base.mean	log2FC	StdErr	Wald.Stats	P.value	Padj	Function_NCGM2.S1	PAO1_Function
NCGM2_RS00550	10200.5	-3.3155	0.848752	-3.90633	9.37104e-05	0.00473119	cytochrome C oxidase subunit II	cytochrome c oxidase, subunit II
NCGM2_RS00555	4931.42	-2.92966	0.832872	-3.51755	0.000435558	0.0142094	cytochrome C oxidase subunit I	cytochrome c oxidase, subunit I
NCGM2_RS00560	1464.77	-2.6062	0.831904	-3.13281	0.00173142	0.0358504	cytochrome C oxidase assembly protein	conserved hypothetical protein
NCGM2_RS00565	3804.12	-2.67881	0.833685	-3.21321	0.00131259	0.030331	MFS transporter	cytochrome c oxidase, subunit III
NCGM2_RS00570	973.937	-3.8129	0.842565	-4.52535	6.02948e-06	0.000979057	hypothetical protein	hypothetical protein
NCGM2_RS00575	1397.47	-3.34405	0.826845	-4.04435	5.24688e-05	0.00323835	cytochrome oxidase biogenesis protein Surf1,facilitates heme A insertion	hypothetical protein
NCGM2_RS00910	719.896	-2.33863	0.777649	-3.0073	0.00263576	0.0468511	chemotaxis protein CheR	CheR2
NCGM2_RS01140	11278.5	-3.6184	0.859765	-4.20859	2.56964e-05	0.00213174	CoA transferase subunit A	probable CoA transferase, subunit A
NCGM2_RS01145	6920.27	-4.11959	0.863808	-4.76911	1.85046e-06	0.000370585	CoA transferase subunit B	probable CoA transferase, subunit B
NCGM2_RS01150	10040	-3.79719	0.845696	-4.49002	7.1216e-06	0.00109709	acetyl-CoA acetyltransferase	beta-ketoadipyl CoA thiolase PcaF
NCGM2_RS01155	7227.87	-3.48877	0.842098	-4.14295	3.42864e-05	0.00254312	alpha-ketoglutarate transporter	dicarboxylic acid transporter PcaT
NCGM2_RS01160	4555.2	-3.5131	0.791969	-4.43591	9.16842e-06	0.00128102	3-carboxy-cis,cis-muconate cycloisomerase	3-carboxy-cis,cis-muconate cycloisomerase
NCGM2_RS01165	2644.67	-2.87077	0.772262	-3.71736	0.000201316	0.00834144	beta-ketoadipate enol-lactone hydrolase	beta-ketoadipate enol-lactone hydrolase
NCGM2_RS01170	3704.48	-3.08292	0.824229	-3.74037	0.000183747	0.00777431	4-carboxymuconolactone decarboxylase	gamma-carboxymuconolactone decarboxylase
NCGM2_RS02045	736.821	-2.37605	0.79129	-3.00276	0.00267548	0.0471673	phosphate ABC transporter substrate-binding protein	hypothetical protein
NCGM2_RS02940	2501.48	-2.94403	0.825007	-3.56849	0.000359051	0.0123976	hypothetical protein	conserved hypothetical protein
NCGM2_RS02985	3462.13	-3.48551	0.834293	-4.17781	2.94333e-05	0.00223842	hypothetical protein	Nudix-related transcriptional regulator NrtR
NCGM2_RS03180	1123.66	-2.50804	0.763333	-3.28565	0.00101749	0.0254441	hypothetical protein	hypothetical protein
NCGM2_RS03675	35803.9	-3.53585	0.837772	-4.22054	2.4372e-05	0.00209181	two-component system response regulator	cyclic di-GMP phosphodiesterase
NCGM2_RS03680	15487.4	-3.46984	0.841948	-4.1212	3.76906e-05	0.00266406	hypothetical protein	conserved hypothetical protein
NCGM2_RS03900	23324.2	-4.49957	0.835864	-5.38314	7.31972e-08	4.48725e-05	hypothetical protein	conserved hypothetical protein
NCGM2_RS03905	24699.5	-4.17918	0.833424	-5.01447	5.31792e-07	0.000177501	hypothetical protein	conserved hypothetical protein
NCGM2_RS04310	1280.44	-3.02289	0.826837	-3.65597	0.000256216	0.010207	hypothetical protein	hypothetical protein
NCGM2_RS04315	1991.18	-3.21918	0.817685	-3.93694	8.25281e-05	0.00442526	hypothetical protein	hypothetical protein
NCGM2_RS04485	1053.02	-3.25182	0.839985	-3.87128	0.000108266	0.00519473	XRE family transcriptional regulator	Antitoxin HigA
NCGM2_RS04690	358.614	-3.00259	0.83861	-3.58043	0.000343029	0.0120522	hypothetical protein
NCGM2_RS04695	343.242	-3.03362	0.789032	-3.84474	0.000120681	0.00566445	hypothetical protein
NCGM2_RS04850	36247.6	-3.51598	0.836928	-4.20105	2.65677e-05	0.00213174	hypothetical protein	hypothetical protein
NCGM2_RS05020	716.543	-2.78845	0.809347	-3.44531	0.000570398	0.0170495	hypothetical protein	hypothetical protein
NCGM2_RS05030	2120.78	-3.40886	0.836145	-4.07688	4.56445e-05	0.00294873	hypothetical protein	hypothetical protein
NCGM2_RS05295	682.38	-3.42373	0.771176	-4.43963	9.01157e-06	0.00128102	tRNA-Thr
NCGM2_RS05385	4075.28	-2.72327	0.770914	-3.53253	0.000411604	0.0135875	lysine transporter LysE	hypothetical protein
NCGM2_RS05390	2626.53	-2.8144	0.782191	-3.5981	0.000320552	0.0114635	peptide ABC transporter ATP-binding protein	dipeptide ABC transporter ATP-binding protein DppF
NCGM2_RS06040	5252.88	-3.69552	0.852906	-4.33286	1.47184e-05	0.00166846	hypothetical protein	hypothetical protein
NCGM2_RS06380	3712.03	-2.8109	0.802324	-3.50344	0.00045929	0.0145232	glycoside hydrolase	conserved hypothetical protein
NCGM2_RS06405	7374.09	-4.91218	0.842438	-5.83091	5.51258e-09	8.2799e-06	pilus assembly protein	Type IVb pilin, Flp
NCGM2_RS06455	1833.7	-2.91126	0.794606	-3.66379	0.000248515	0.0100207	LuxR family transcriptional regulator	two-component response regulator, PprB
NCGM2_RS07215	525.225	-2.82498	0.816981	-3.45783	0.000544553	0.0164406	hypothetical protein
NCGM2_RS07425	3159.12	-3.68069	0.880051	-4.18236	2.88499e-05	0.00222218	hypothetical protein	hypothetical protein
NCGM2_RS08375	781.322	-2.49523	0.794416	-3.14096	0.00168396	0.03575	tRNA-Ser
NCGM2_RS09475	38793.8	-4.45177	0.830194	-5.36233	8.21567e-08	4.48725e-05	hypothetical protein	probable outer membrane protein precursor
NCGM2_RS10175	1374.03	-2.56986	0.806881	-3.18492	0.00144792	0.0328268	cytochrome C protein NapC	cytochrome c-type protein NapC
NCGM2_RS10180	555.666	-2.55459	0.730702	-3.49608	0.000472145	0.0146977	cytochrome C	cytochrome c-type protein NapB precursor
NCGM2_RS10185	9028.41	-3.09993	0.795409	-3.89728	9.72788e-05	0.00482691	nitrate reductase catalytic subunit	periplasmic nitrate reductase protein NapA
NCGM2_RS10190	571.143	-2.68223	0.785614	-3.41418	0.000639746	0.0183904	nitrate reductase biosynthesis protein NapD	NapD protein of periplasmic nitrate reductase
NCGM2_RS10195	978.054	-3.3851	0.717599	-4.71726	2.39037e-06	0.000437521	ferredoxin	ferredoxin protein NapF
NCGM2_RS10200	2150.64	-3.07264	0.87609	-3.50721	0.000452826	0.0144711	nitrate reductase NapE	periplasmic nitrate reductase protein NapE
NCGM2_RS10265	12240.1	-4.7572	0.886325	-5.36733	7.99105e-08	4.48725e-05	hypothetical protein	conserved hypothetical protein
NCGM2_RS10785	982.341	-2.4159	0.76659	-3.15149	0.00162438	0.0351054	hypothetical protein	hypothetical protein
NCGM2_RS10975	3656.94	-2.45238	0.783017	-3.13196	0.00173643	0.0358504	protease	probable protease
NCGM2_RS11080	533.217	-2.32219	0.740804	-3.13468	0.00172039	0.0358504	hypothetical protein	hypothetical protein
NCGM2_RS11115	133.194	-2.47268	0.831567	-2.97352	0.0029441	0.0495466	hypothetical protein	hypothetical protein
NCGM2_RS11435	11652.5	-2.72308	0.893791	-3.04667	0.00231395	0.0432509	LuxR family transcriptional regulator	transcriptional regulator LasR
NCGM2_RS11440	2297.94	-3.26911	0.869608	-3.75929	0.000170394	0.00738995	regulatory protein RsaL	regulatory protein RsaL
NCGM2_RS12500	566.712	-2.36993	0.794385	-2.98335	0.0028511	0.0492225	hypothetical protein	hypothetical protein
NCGM2_RS12965	9441.7	-4.69025	0.845585	-5.54675	2.91031e-08	3.11611e-05	hypothetical protein	hypothetical protein
NCGM2_RS13565	2191.02	-3.76636	0.857387	-4.39283	1.11883e-05	0.00149376	hypothetical protein
NCGM2_RS13570	4381.38	-3.78144	0.867519	-4.35891	1.30709e-05	0.00155792	hypothetical protein
NCGM2_RS13635	2729.9	-2.43885	0.800881	-3.0452	0.00232524	0.0432509	histidine kinase	hypothetical protein
NCGM2_RS13685	2636.6	-2.64175	0.803558	-3.28757	0.00101056	0.0254034	hypothetical protein	hypothetical protein
NCGM2_RS13820	3760.64	-2.51693	0.770855	-3.26512	0.0010942	0.0268324	DNA polymerase	DNA polymerase II
NCGM2_RS13825	1612.85	-3.22387	0.820133	-3.93091	8.46256e-05	0.00442526	hypothetical protein	hypothetical protein
NCGM2_RS13830	7858.09	-4.04874	0.847579	-4.77683	1.78082e-06	0.000368936	hypothetical protein	hypothetical protein
NCGM2_RS14040	28454.9	-4.48943	0.878446	-5.11065	3.21046e-07	0.000129421	5-methyltetrahydropteroyltriglutamate-- homocysteine methyltransferase	5-methyltetrahydropteroyltriglutamate-homocysteine S-methyltransferase
NCGM2_RS14045	782.666	-2.64822	0.797628	-3.32012	0.000899801	0.023607	alanine acetyltransferase	ribosomal protein alanine acetyltransferase
NCGM2_RS14055	2739.14	-3.29254	0.818736	-4.02149	5.7831e-05	0.00337329	methyl-accepting chemotaxis protein	probable chemotaxis transducer
NCGM2_RS14870	998.954	-2.59559	0.769871	-3.37146	0.000747709	0.02065	hypothetical protein	probable ring-cleaving dioxygenase
NCGM2_RS14885	632.438	-2.55217	0.794086	-3.21397	0.00130912	0.030331	hypothetical protein	hypothetical protein
NCGM2_RS15105	4368.57	-2.43506	0.798783	-3.04847	0.00230011	0.0431846	histidine kinase	conserved hypothetical protein
NCGM2_RS15440	400.769	-3.52319	0.83991	-4.19472	2.73209e-05	0.00213174	hypothetical protein	hypothetical protein
NCGM2_RS15450	261.364	-2.41693	0.785278	-3.0778	0.00208537	0.0409442	hypothetical protein	hypothetical protein
NCGM2_RS15455	1323.52	-4.06372	0.781663	-5.19881	2.00567e-07	0.000100417	hypothetical protein	conserved hypothetical protein
NCGM2_RS15535	88.3749	-2.7737	0.905462	-3.0633	0.00218908	0.0422246	hypothetical protein	hypothetical protein
NCGM2_RS15560	1622.82	-4.11552	0.853167	-4.82382	1.40837e-06	0.000325443	hypothetical protein	hypothetical protein
NCGM2_RS15590	203.481	-2.54067	0.810345	-3.13529	0.00171682	0.0358504	hypothetical protein	hypothetical protein
NCGM2_RS15595	680.574	-3.05947	0.839085	-3.64619	0.000266154	0.0102503	hypothetical protein
NCGM2_RS15600	1200.32	-3.50143	0.853864	-4.10069	4.11918e-05	0.0028446	hypothetical protein	hypothetical protein
NCGM2_RS15605	350.869	-2.39497	0.797727	-3.00224	0.00267997	0.0471673	hypothetical protein	hypothetical protein
NCGM2_RS15625	113.387	-2.71613	0.865168	-3.13943	0.00169279	0.0358109	hypothetical protein
NCGM2_RS16410	486.34	-2.31484	0.75535	-3.06459	0.00217971	0.0422246	2-hydroxyacid dehydrogenase	probable transcriptional regulator
NCGM2_RS16645	1117.04	-2.56467	0.815966	-3.14311	0.00167164	0.0356142	type VI secretion protein	Lip3
NCGM2_RS16650	2893.74	-2.80764	0.838162	-3.34976	0.000808806	0.0217906	hypothetical protein	HsiB3
NCGM2_RS16660	627.026	-2.37818	0.78447	-3.03157	0.00243283	0.0443688	hypothetical protein	Hcp3
NCGM2_RS16705	558.035	-2.89187	0.7473	-3.86976	0.000108944	0.00519473	hypothetical protein	hypothetical protein
NCGM2_RS16735	558.117	-2.69684	0.766945	-3.51634	0.000437541	0.0142094	hypothetical protein	hypothetical protein
NCGM2_RS17000	2216.69	-3.3514	0.821955	-4.07736	4.55504e-05	0.00294873	hypothetical protein	hypothetical protein
NCGM2_RS17340	4023.13	-3.53095	0.808573	-4.3669	1.26024e-05	0.0015452	hypothetical protein	hypothetical protein
NCGM2_RS17350	1250.29	-4.98327	0.825715	-6.0351	1.58864e-09	4.77228e-06	hypothetical protein	hypothetical protein
NCGM2_RS17355	9215.79	-4.494	0.832951	-5.39528	6.84156e-08	4.48725e-05	catechol 1,2-dioxygenase	catechol 1,2-dioxygenase
NCGM2_RS17360	6410.65	-4.33401	0.879887	-4.92565	8.40825e-07	0.000228779	muconolactone delta-isomerase	muconolactone delta-isomerase
NCGM2_RS17365	6827.6	-3.78154	0.893008	-4.23461	2.2895e-05	0.00203206	muconate cycloisomerase	muconate cycloisomerase I
NCGM2_RS17375	1584.45	-2.47174	0.809577	-3.05312	0.00226473	0.0427045	transcriptional regulator	AntR
NCGM2_RS17380	17851.9	-4.14361	0.849794	-4.87601	1.08251e-06	0.000270988	anthranilate 1,2-dioxygenase large subunit	anthranilate dioxygenase large subunit
NCGM2_RS17385	4212.23	-3.79015	0.876901	-4.32221	1.54476e-05	0.00169574	benzoate 1,2-dioxygenase subunit beta	anthranilate dioxygenase small subunit
NCGM2_RS17390	4786.94	-4.22276	0.858692	-4.91767	8.75818e-07	0.000228779	anthranilate dioxygenase reductase	anthranilate dioxygenase reductase
NCGM2_RS17395	3488.04	-3.74749	0.889611	-4.2125	2.52561e-05	0.00213174	1,6-dihydroxycyclohexa-2,4-diene-1-carboxylate dehydrogenase	cis-1,2-dihydroxycyclohexa-3,4-diene carboxylate dehydrogenase
NCGM2_RS17415	1376.51	-2.96696	0.784285	-3.78301	0.000154943	0.00684482	transcriptional regulator	transcriptional regulator XylS
NCGM2_RS17665	1239.24	-2.59499	0.809495	-3.20569	0.00134737	0.0310153	pyridine nucleotide-disulfide oxidoreductase	conserved hypothetical protein
NCGM2_RS17690	206.449	-3.01132	0.883382	-3.40885	0.000652372	0.0185756	PA-I galactophilic lectin	LecA
NCGM2_RS17700	2893.35	-2.61559	0.818667	-3.19494	0.00139858	0.0318284	two-component system sensor histidine kinase	probable two-component sensor
NCGM2_RS17705	5870.25	-2.66434	0.836888	-3.18363	0.0014544	0.0328499	two-component system response regulator	probable two-component response regulator
NCGM2_RS17710	5441.2	-2.75513	0.826371	-3.33401	0.00085602	0.0227565	chemotaxis protein	probable chemotaxis transducer
NCGM2_RS17975	9715.79	-3.49946	0.866691	-4.03772	5.39724e-05	0.00324266	cold-shock protein CspD	cold-shock protein CspD
NCGM2_RS18370	5225.86	-2.87185	0.85709	-3.3507	0.00080607	0.0217906	hypothetical protein
NCGM2_RS18505	1252.92	-2.30085	0.771219	-2.9834	0.00285066	0.0492225	alpha/beta hydrolase	chloroperoxidase precursor
NCGM2_RS18720	10159.2	-3.41407	0.871796	-3.91613	8.99799e-05	0.00462051	hypothetical protein	hypothetical protein
NCGM2_RS18765	309.235	-2.31516	0.777857	-2.97633	0.00291721	0.0494259	membrane protein
NCGM2_RS18790	800.457	-2.5926	0.834663	-3.10617	0.00189531	0.0382114	hypothetical protein
NCGM2_RS18935	827.386	-3.15012	0.771646	-4.08233	4.45859e-05	0.00294873	hypothetical protein	hypothetical protein
NCGM2_RS18940	2183.48	-3.47296	0.852729	-4.07276	4.64591e-05	0.00296943	hypothetical protein	hypothetical protein
NCGM2_RS19850	334.105	-2.31492	0.758016	-3.05392	0.00225874	0.0427045	hypothetical protein	SbrR
NCGM2_RS19965	371.83	-3.26449	0.807488	-4.04277	5.28226e-05	0.00323835	membrane protein	hypothetical protein
NCGM2_RS20065	2329.64	-2.82624	0.834384	-3.38722	0.000706059	0.0197303	hypothetical protein	hypothetical protein
NCGM2_RS20075	6744.77	-2.82359	0.802825	-3.51707	0.000436333	0.0142094	aminopeptidase	probable aminopeptidase
NCGM2_RS20335	168.199	-2.38032	0.765296	-3.11032	0.00186884	0.0378046	phosphodiesterase
NCGM2_RS20605	1540.7	-3.17437	0.815305	-3.89347	9.882e-05	0.00482691	hypothetical protein	hypothetical protein
NCGM2_RS20640	39144.3	-4.2935	0.86616	-4.95694	7.16124e-07	0.000215124	ribosome modulation factor	ribosome modulation factor
NCGM2_RS21445	826.652	-2.5726	0.795696	-3.23315	0.00122435	0.02919	membrane protein	hypothetical protein
NCGM2_RS21555	1008.1	-3.61844	0.839671	-4.30936	1.63728e-05	0.00172575	hypothetical protein	hypothetical protein
NCGM2_RS21585	245.898	-2.38632	0.787222	-3.03132	0.0024349	0.0443688	hypothetical protein	hypothetical protein
NCGM2_RS21710	2981.62	-2.69707	0.826602	-3.26284	0.00110301	0.0269385	ABC transporter substrate-binding protein	hypothetical protein
NCGM2_RS21715	957.18	-2.41505	0.796276	-3.03294	0.00242188	0.0443688	hypothetical protein
NCGM2_RS21790	300.401	-2.5272	0.798545	-3.16475	0.00155215	0.0339683	hypothetical protein	hypothetical protein
NCGM2_RS22315	1167.59	-2.73072	0.829383	-3.29247	0.000993098	0.0250695	hypothetical protein	hypothetical protein
NCGM2_RS22320	959.324	-3.68846	0.843322	-4.37372	1.22145e-05	0.0015452	hypothetical protein	hypothetical protein
NCGM2_RS22325	989.496	-3.06865	0.8203	-3.74089	0.000183369	0.00777431	hypothetical protein	hypothetical protein
NCGM2_RS22550	1592.34	-3.63105	0.831233	-4.36828	1.25231e-05	0.0015452	hypothetical protein
NCGM2_RS22555	3258.88	-3.25924	0.833734	-3.90921	9.25974e-05	0.00471462	branched-chain alpha-keto acid dehydrogenase subunit E2	probable dihydrolipoamide acetyltransferase
NCGM2_RS22560	3607.55	-3.61648	0.84546	-4.27753	1.88978e-05	0.0018923	2-oxoisovalerate dehydrogenase subunit beta	probable pyruvate dehydrogenase E1 component, beta chain
NCGM2_RS22565	2757.85	-3.07891	0.834703	-3.68863	0.000225466	0.0091527	ABC transporter permease	probable pyruvate dehydrogenase E1 component, alpha subunit
NCGM2_RS22570	5362.96	-3.33878	0.78993	-4.22668	2.3717e-05	0.0020651	leucine dehydrogenase	leucine dehydrogenase
NCGM2_RS22610	1718.61	-2.77891	0.763412	-3.64012	0.000272507	0.0103622	enoyl-CoA hydratase	probable enoyl CoA-hydratase/isomerase
NCGM2_RS22685	1512.7	-2.46752	0.81924	-3.01197	0.00259558	0.0463513	molybdopterin-binding protein	probable molybdopterin-binding protein
NCGM2_RS22735	558.194	-3.50717	0.835034	-4.20003	2.66878e-05	0.00213174	hypothetical protein	hypothetical protein
NCGM2_RS23845	2222.38	-3.42427	0.815747	-4.19772	2.69618e-05	0.00213174	type 1 pili tip component	hypothetical protein
NCGM2_RS23850	2042.82	-2.57655	0.824417	-3.1253	0.00177624	0.0362981	transcriptional regulator CadR	probable transcriptional regulator
NCGM2_RS23860	4510.58	-3.00464	0.821918	-3.65565	0.000256535	0.010207	hypothetical protein	hypothetical protein
NCGM2_RS23865	8808.53	-2.4502	0.79871	-3.06769	0.00215719	0.0420792	porin	Lipotoxin F, LptF
NCGM2_RS24020	4690.05	-2.43068	0.791875	-3.06952	0.00214402	0.0419585	oxidoreductase	probable FMN oxidoreductase
NCGM2_RS24595	859.187	-2.35094	0.752984	-3.12216	0.00179528	0.0365628	hypothetical protein	hypothetical protein
NCGM2_RS24600	1731.53	-2.21223	0.744764	-2.97037	0.00297441	0.0498053	hypothetical protein	hypothetical protein
NCGM2_RS25350	1268.18	-2.59136	0.856989	-3.02379	0.00249627	0.0453099	hypothetical protein	hypothetical protein
NCGM2_RS25435	2991.2	-2.45051	0.822914	-2.97785	0.00290278	0.0494047	GNAT family acetyltransferase	conserved hypothetical protein
NCGM2_RS25495	2092.59	-2.71326	0.794027	-3.41708	0.000632955	0.0182827	short-chain dehydrogenase	probable short-chain dehydrogenase
NCGM2_RS25645	2056.7	-3.27658	0.803198	-4.07941	4.51498e-05	0.00294873	hypothetical protein	hypothetical protein
NCGM2_RS28250	2265.83	-2.43436	0.818236	-2.97512	0.0029287	0.0494259	hypothetical protein	conserved hypothetical protein
NCGM2_RS28420	1660.61	-2.56815	0.811395	-3.16511	0.00155027	0.0339683	peptidase	conserved hypothetical protein
NCGM2_RS28465	2162.27	-2.46737	0.826364	-2.98581	0.00282827	0.0492225	phenylhydantoinase	dihydropyrimidinase
NCGM2_RS28910	3101.18	-3.17011	0.785106	-4.0378	5.3954e-05	0.00324266	protease PfpI	protease PfpI
NCGM2_RS30265	1546.75	-2.72221	0.795383	-3.42252	0.000620441	0.0181835	hypothetical protein	hypothetical protein
NCGM2_RS30615	3592.02	-2.93444	0.854355	-3.43469	0.000593235	0.0174714	hypothetical protein	conserved hypothetical protein
NCGM2_RS30805	1828.42	-3.82483	0.833904	-4.58665	4.50415e-06	0.000751692	hypothetical protein	hypothetical protein
NCGM2_RS30910	4738.29	-4.31237	0.844001	-5.10944	3.23122e-07	0.000129421	hypothetical protein	hypothetical protein
NCGM2_RS30915	3185.63	-4.31386	0.852308	-5.06139	4.16207e-07	0.000147092	hypothetical protein	hypothetical protein
