# Supplementary material for: Phenotypic and Genomic Comparison of the Two Most Common ExoU-Positive Pseudomonas aeruginosa Clones, PA14 and ST235
Source: mSystems. 2020 Dec 8;5(6):e01007-20. doi: 10.1128/mSystems.01007-20 (PMC7743143; doi:10.1128/mSystems.01007-20)
Supplement: DATA SET S7 [file mSystems.01007-20-sd007.xlsx]

## Sheet: README
Dataset S7. Interclonal comparison of differentially expressed genes in strains RN3 (ST253) and 60P57PA (ST235) mapped to the clonal reference strains PA14 (ST253) and NCGM2.S1 (ST235). Genes shown in Dataset S3 were excluded from the analysis because of the sequence variation. Orthologues were detected using the tool OrthoFinder (https://github.com/davidemms/OrthoFinder). The investigated time p…

## Sheet: ME_RN3_up
GeneID_PA14	Base.mean	log2FC	StdErr	Wald.Stats	P.value	Padj	GeneID_NCGM2.S1	NCGM2.S1_Function	PA14_Function	PAO1_Function
PA14_01490	7811.1	3.16164	0.481076	6.572	4.96424e-11	1.12042e-09	NCGM2_RS00635	hemolysin	hemolysin	rahU
PA14_03250	1166.76	7.55859	0.604949	12.4946	7.99e-36	1.29157e-33	NCGM2_RS01350	hypothetical protein	hypothetical protein
PA14_03265	616.358	6.68519	0.629008	10.6281	2.20475e-26	1.25587e-24	NCGM2_RS01355	hypothetical protein	hypothetical protein
PA14_09400	6789.63	2.55667	0.524343	4.87596	1.08283e-06	2.02387e-05	NCGM2_RS27005	hypothetical protein	hypothetical protein	flavin-containing monooxygenase
PA14_09410	1514.59	2.49305	0.584689	4.26389	2.00901e-05	0.000350318	NCGM2_RS27000	phenazine biosynthesis protein	pyrodoxamine 5'-phosphate oxidase	probable pyridoxamine 5'-phosphate oxidase
PA14_09420	1834.6	2.16077	0.645796	3.3459	0.000820155	0.012356	NCGM2_RS26995	trans-2,3-dihydro-3-hydroxyanthranilate isomerase	phenazine biosynthesis protein	probable phenazine biosynthesis protein
PA14_09440	4890.64	2.20129	0.624243	3.52634	0.00042134	0.00664917	NCGM2_RS26990	anthranilate synthase	phenazine biosynthesis protein PhzE	phenazine biosynthesis protein PhzE
PA14_09470	2245.79	4.68945	0.646423	7.25445	4.03285e-13	1.00085e-11	NCGM2_RS26975	phenazine biosynthesis protein	phenazine biosynthesis protein	probable phenazine biosynthesis protein
PA14_09480	909.604	2.65264	0.681488	3.89243	9.92462e-05	0.00167209	NCGM2_RS26970	phenazine biosynthesis protein phzA 1	phenazine biosynthesis protein	probable phenazine biosynthesis protein
PA14_09490	4834.27	2.80933	0.530238	5.29825	1.1692e-07	2.28529e-06	NCGM2_RS26965	phenazine-specific methyltransferase	phenazine-specific methyltransferase	probable phenazine-specific methyltransferase
PA14_10360	2638.98	3.26096	0.55537	5.87169	4.31377e-09	9.0212e-08	NCGM2_RS26415	hypothetical protein	hypothetical protein	hypothetical protein
PA14_10530	8374.6	2.95032	0.499476	5.90683	3.4876e-09	7.34484e-08	NCGM2_RS26370	hypothetical protein	GntR family transcriptional regulator	conserved hypothetical protein
PA14_10540	10479.2	3.1899	0.551538	5.78364	7.31013e-09	1.50765e-07	NCGM2_RS26365	(Fe-S)-binding protein	iron-sulfur cluster-binding protein	probable iron-sulfur protein
PA14_10550	9391.48	2.71783	0.547243	4.9664	6.82057e-07	1.2788e-05	NCGM2_RS26360	sulfite reductase	sulfite or nitrite reductas	probable sulfite or nitrite reductase
PA14_10560	2233.92	2.4853	0.579516	4.28858	1.79816e-05	0.00031539	NCGM2_RS26355	hypothetical protein	hypothetical protein	hypothetical protein
PA14_10570	2159.29	2.91939	0.5859	4.98275	6.26858e-07	1.18273e-05	NCGM2_RS26350	alpha-dehydro-beta-deoxy-D-glucarate aldolase	2,4-dihydroxyhept-2-ene-1,7-dioic acid aldolase	conserved hypothetical protein
PA14_16250	13350.7	3.39976	0.487153	6.97883	2.97649e-12	7.09259e-11	NCGM2_RS24025	elastase	elastase LasB	elastase LasB
PA14_19100	2357.28	2.46342	0.627476	3.92592	8.63972e-05	0.00146386	NCGM2_RS22875	rhamnosyltransferase	rhamnosyltransferase chain A	rhamnosyltransferase chain A
PA14_20940	903.006	2.12859	0.6278	3.39056	0.00069751	0.0106696	NCGM2_RS22115	acyl carrier protein	acyl carrier protein	Acp3
PA14_20960	825.586	2.1371	0.659943	3.2383	0.00120243	0.0176268	NCGM2_RS22105	hypothetical protein	isomerase	conserved hypothetical protein
PA14_20980	1390.11	2.17235	0.669123	3.24656	0.00116808	0.0171653	NCGM2_RS22095	short-chain dehydrogenase	short chain dehydrogenas	probable short chain dehydrogenase
PA14_21030	6381.41	3.12541	0.493522	6.33286	2.40652e-10	5.2723e-09	NCGM2_RS22075	ATP-dependent Clp protease proteolytic subunit 2	ATP-dependent Clp protease proteolytic subunit	ClpP2
PA14_24570	759.082	3.24341	0.560138	5.79038	7.02291e-09	1.45343e-07	NCGM2_RS20680	hypothetical protein	hypothetical protein	hypothetical protein
PA14_36310	2559.95	2.18933	0.572961	3.82108	0.000132867	0.00221976	NCGM2_RS15680	hydrogen cyanide synthase HcnC	hydrogen cyanide synthase HcnC	hydrogen cyanide synthase HcnC
PA14_36320	2226.1	2.25979	0.59516	3.79694	0.000146493	0.00244059	NCGM2_RS15675	hydrogen cyanide synthase subunit HcnB	hydrogen cyanide synthase HcnB	hydrogen cyanide synthase HcnB
PA14_36330	710.733	2.23571	0.636645	3.5117	0.000445244	0.00698951	NCGM2_RS15670	hydrogen cyanide synthase subunit HcnA	hydrogen cyanide synthase HcnA	hydrogen cyanide synthase HcnA
PA14_37745	4377.29	2.26499	0.619939	3.65356	0.000258627	0.004192	NCGM2_RS15090	carbamoyl transferase	carbamoyl transferase	probable carbamoyl transferase
PA14_39890	1887.15	2.0737	0.65083	3.18624	0.00144137	0.0207231	NCGM2_RS13915	trans-2,3-dihydro-3-hydroxyanthranilate isomerase	phenazine biosynthesis protein	probable phenazine biosynthesis protein
PA14_39945	2705.39	2.66313	0.663786	4.01203	6.0199e-05	0.00103463	NCGM2_RS13900	phenazine biosynthesis protein PhzC	phenazine biosynthesis protein PhzC	phenazine biosynthesis protein PhzC
PA14_39960	2519.49	3.91858	0.620956	6.31056	2.7803e-10	6.06897e-09	NCGM2_RS13895	phenazine biosynthesis protein	phenazine biosynthesis protein	probable phenazine biosynthesis protein
PA14_39970	1030.25	3.04402	0.644839	4.72059	2.35166e-06	4.3145e-05	NCGM2_RS13890	phenazine biosynthesis protein PhzA 2	phenazine biosynthesis protein	probable phenazine biosynthesis protein
PA14_40310	2074.04	2.97654	0.516397	5.76404	8.2122e-09	1.68787e-07	NCGM2_RS13735	acyl carrier protein	acyl carrier protein	Acp1
PA14_48060	10672.8	2.44303	0.514713	4.7464	2.07071e-06	3.8225e-05	NCGM2_RS10580	serralysin	alkaline metalloproteinase	alkaline metalloproteinase precursor
PA14_51350	2144.37	2.19382	0.506495	4.33137	1.48184e-05	0.000262216	NCGM2_RS09265	anthranilate synthase subunit II	anthranilate synthase component II	anthranilate synthase component II
PA14_51360	7109.11	2.46084	0.54797	4.49082	7.09482e-06	0.00012743	NCGM2_RS09260	anthranilate synthase	anthranilate synthase component I	anthranilate synthase component I
PA14_51380	4348.98	3.06626	0.593434	5.16698	2.37901e-07	4.56054e-06	NCGM2_RS09255	quinolone signal response protein	quinolone signal response protein	Quinolone signal response protein
PA14_51390	6614.47	3.21812	0.572947	5.61678	1.94547e-08	3.97129e-07	NCGM2_RS09250	3-oxoacyl-ACP synthase	3-oxoacyl-ACP synthase	3-oxoacyl-[acyl-carrier-protein] synthase III
PA14_51410	5296.12	3.18766	0.587059	5.42987	5.6394e-08	1.12431e-06	NCGM2_RS09245	hypothetical protein	PqsC	PqsC
PA14_51420	5256.18	3.32144	0.62115	5.34725	8.92999e-08	1.76272e-06	NCGM2_RS09240	CoA ligase	PqsB	PqsB
PA14_51430	7767.72	3.30573	0.617138	5.35655	8.48253e-08	1.67993e-06	NCGM2_RS09235	CoA ligase	PqsA coenzyme A ligase	PqsA
PA14_51600	46.4853	2.90403	0.770489	3.76907	0.000163855	0.00271472	NCGM2_RS08975	hypothetical protein	hypothetical protein	hypothetical protein
PA14_53250	4231.97	2.31455	0.49101	4.71385	2.43081e-06	4.44609e-05	NCGM2_RS08100	chitin-binding protein	chitin-binding protein CbpD	chitin-binding protein CbpD precursor
PA14_55940	2822.56	2.9453	0.536499	5.48986	4.02245e-08	8.04625e-07	NCGM2_RS06405	pilus assembly protein	hypothetical protein	Type IVb pilin, Flp
PA14_59620	208.26	5.47341	0.701637	7.80091	6.1461e-15	1.60523e-13	NCGM2_RS08990	hypothetical protein	hypothetical protein	hypothetical protein

## Sheet: ME_60P57PA_up
GeneID_PA14	Base.mean	log2FC	StdErr	Wald.Stats	P.value	Padj	GeneID_NCGM2.S1	NCGM2.S1_Function	PA14_Function	PAO1_Function
PA14_05110	14580.9	-2.07459	0.532034	-3.89936	9.64484e-05	0.00162954	NCGM2_RS28720	GTPase	hypothetical protein	hypothetical protein
PA14_14660	5911.4	-2.02983	0.56218	-3.61065	0.000305435	0.0048976	NCGM2_RS24775	hypothetical protein	hypothetical protein	conserved hypothetical protein
PA14_18020	4377.2	-2.45078	0.55394	-4.42427	9.67706e-06	0.000171746	NCGM2_RS23295	hypothetical protein	PhzF family phenazine biosynthesis protein	conserved hypothetical protein
PA14_24880	33166.6	-2.03653	0.606911	-3.35557	0.000792009	0.0119621	NCGM2_RS20545	hypothetical protein	lipoprotein	hypothetical protein
PA14_26780	2544.43	-2.02782	0.554495	-3.65705	0.000255132	0.00414658	NCGM2_RS19790	hypothetical protein	hypothetical protein	hypothetical protein
PA14_30070	5519.77	-2.08208	0.548697	-3.79458	0.000147894	0.0024571	NCGM2_RS18030	hypothetical protein	hypothetical protein	hypothetical protein
PA14_34630	9480.96	-2.3644	0.533066	-4.43548	9.18671e-06	0.000163529	NCGM2_RS16455	permease	gluconate permease	GntP
PA14_34640	4905.94	-2.03875	0.563621	-3.61724	0.000297765	0.00481332	NCGM2_RS16450	gluconokinase	gluconokinase	GntK
PA14_38395	11285.2	-3.79893	0.559501	-6.78985	1.1225e-11	2.62254e-10	NCGM2_RS14845	MexX family efflux pump subunit	periplasmic multidrug efflux lipoprotein	Resistance-Nodulation-Cell Division (RND) multidrug efflux membrane fusion protein MexX precursor
PA14_38410	23917.2	-3.44427	0.527496	-6.52947	6.60016e-11	1.47297e-09	NCGM2_RS14840	multidrug efflux protein	multidrug efflux protein	Resistance-Nodulation-Cell Division (RND) multidrug efflux transporter MexY
PA14_38850	2933.51	-2.16316	0.656558	-3.2947	0.00098527	0.0145864	NCGM2_RS14660	cytochrome c-550 PedF	cytochrome c550	cytochrome c550
PA14_42310	772.63	-2.59039	0.557566	-4.6459	3.38598e-06	6.11829e-05	NCGM2_RS12920	type III export protein pscF	type III export protein PscF	type III export protein PscF
PA14_42410	770.23	-2.14895	0.529727	-4.05672	4.97668e-05	0.000857797	NCGM2_RS12880	hypothetical protein	hypothetical protein	ExsE
PA14_42430	3952.61	-3.30338	0.508377	-6.49789	8.14532e-11	1.80434e-09	NCGM2_RS12875	exoenzyme S synthesis protein C	exoenzyme S synthesis protein C	ExsC, exoenzyme S synthesis protein C precursor.
PA14_42440	3923.79	-2.75197	0.520521	-5.28696	1.24366e-07	2.4229e-06	NCGM2_RS12870	translocator outer membrane protein	translocator outer membrane protein PopD precursor	Translocator outer membrane protein PopD precursor
PA14_42550	2019.38	-2.22896	0.522459	-4.26629	1.98753e-05	0.000347586	NCGM2_RS12815	type III secretion outer membrane protein PopN	Type III secretion outer membrane protein PopN precursor	Type III secretion outer membrane protein PopN precursor
PA14_42570	2156.66	-2.04907	0.51219	-4.00061	6.31793e-05	0.00108274	NCGM2_RS12810	type III secretion system ATPase	type III secretion system ATPase	ATP synthase in type III secretion system
PA14_43310	3035.61	-2.06495	0.539096	-3.8304	0.000127936	0.00214337	NCGM2_RS12490	hypothetical protein	hypothetical protein	hypothetical protein
PA14_47540	108463	-3.12604	0.598078	-5.22681	1.72456e-07	3.3273e-06	NCGM2_RS10780	hypothetical protein	outer membrane protein	probable outer membrane protein precursor
PA14_54490	11388.9	-3.27678	0.556142	-5.89198	3.81595e-09	8.00814e-08	NCGM2_RS07330	hypothetical protein	hypothetical protein	hypothetical protein
PA14_56190	13906.9	-3.67943	0.584222	-6.29801	3.01487e-10	6.55707e-09	NCGM2_RS06305	hypothetical protein	hypothetical protein	hypothetical protein
PA14_68840	3746.23	-2.02113	0.580421	-3.48217	0.000497359	0.00778719	NCGM2_RS29530	hypothetical protein	hypothetical protein	hypothetical protein

## Sheet: ES_RN3_up
GeneID_PA14	Base.mean	log2FC	StdErr	Wald.Stats	P.value	Padj	GeneID_NCGM2.S1	NCGM2.S1_Function	PA14_Function	PAO1_Function
PA14_01500	3744.58	2.51198	0.509862	4.92678	8.35976e-07	1.40425e-05	NCGM2_RS00640	transcriptional regulator	transcriptional regulator	probable transcriptional regulator
PA14_01730	2179.5	2.66073	0.502171	5.29846	1.16784e-07	2.07231e-06	NCGM2_RS00730	polyphosphate kinase	hypothetical protein	conserved hypothetical protein
PA14_03250	280.985	7.69371	0.700834	10.9779	4.87971e-28	2.43172e-26	NCGM2_RS01350	hypothetical protein	hypothetical protein
PA14_03265	147.529	6.96173	0.720739	9.65916	4.49553e-22	1.34416e-20	NCGM2_RS01355	hypothetical protein	hypothetical protein
PA14_08000	1338.31	2.28663	0.411409	5.55805	2.72807e-08	4.95862e-07	NCGM2_RS27550	hypothetical protein	hypothetical protein	hypothetical protein
PA14_08010	1268.24	2.36732	0.456873	5.18157	2.20024e-07	3.86983e-06	NCGM2_RS27545	hypothetical protein	hypothetical protein	hypothetical protein
PA14_08020	787.662	2.75585	0.509011	5.41413	6.1588e-08	1.09939e-06	NCGM2_RS27540	hypothetical protein	bacteriophage protein	probable bacteriophage protein
PA14_08030	2030.71	2.61345	0.479834	5.44658	5.13478e-08	9.19341e-07	NCGM2_RS27535	bacteriophage protein	phage baseplate assembly protein	probable bacteriophage protein
PA14_08040	1344.36	2.44815	0.388495	6.30164	2.9451e-10	5.66293e-09	NCGM2_RS27530	hypothetical protein	phage tail protein	probable bacteriophage protein
PA14_08070	6777.29	3.50206	0.602366	5.81384	6.10559e-09	1.14816e-07	NCGM2_RS27515	bacteriophage protein	phage tail sheath protein	probable bacteriophage protein
PA14_08090	2929.35	4.0799	0.51222	7.96515	1.65029e-15	3.66868e-14	NCGM2_RS27510	bacteriophage protein	phage tail tube protein	probable bacteriophage protein
PA14_08100	1483.67	3.48089	0.428083	8.13135	4.24529e-16	9.57993e-15	NCGM2_RS27505	hypothetical protein	hypothetical protein	hypothetical protein
PA14_08120	5569.17	2.5355	0.716017	3.54112	0.000398428	0.00536622	NCGM2_RS27500	phage tail length determinator protein	tail length determinator protein	hypothetical protein
PA14_08130	1679.16	2.33765	0.594215	3.93402	8.35369e-05	0.00124266	NCGM2_RS27495	phage tail protein	hypothetical protein	hypothetical protein
PA14_08140	323.534	2.04629	0.572617	3.57358	0.000352138	0.00482978	NCGM2_RS27490	hypothetical protein	hypothetical protein	conserved hypothetical protein
PA14_08150	1892.48	2.68696	0.542338	4.95441	7.25519e-07	1.22559e-05	NCGM2_RS27485	phage late control protein	phage late control gene D protein	conserved hypothetical protein
PA14_08160	1271.67	2.11744	0.675027	3.13682	0.00170791	0.0194294	NCGM2_RS27480	lytic enzyme	lytic enzyme	conserved hypothetical protein
PA14_09470	256.377	2.48367	0.568523	4.36864	1.25024e-05	0.000196749	NCGM2_RS26975	phenazine biosynthesis protein	phenazine biosynthesis protein	probable phenazine biosynthesis protein
PA14_09480	304.465	2.2269	0.656654	3.39129	0.000695641	0.00879478	NCGM2_RS26970	phenazine biosynthesis protein phzA 1	phenazine biosynthesis protein	probable phenazine biosynthesis protein
PA14_09520	6436.74	2.26764	0.746148	3.03914	0.00237258	0.0256102	NCGM2_RS26955	acriflavine resistance protein B	RND efflux transporter	probable Resistance-Nodulation-Cell Division (RND) efflux transporter
PA14_09530	3810.05	2.88387	0.667903	4.31779	1.57599e-05	0.000246068	NCGM2_RS26950	resistance-nodulation-cell division (RND) efflux membrane fusion protein	RND efflux membrane fusion protein	probable Resistance-Nodulation-Cell Division (RND) efflux membrane fusion protein precursor
PA14_09540	3192.76	3.80951	0.500749	7.60761	2.79204e-14	5.94178e-13	NCGM2_RS26945	hypothetical protein	hypothetical protein	hypothetical protein
PA14_09900	4121.77	2.1971	0.512139	4.29004	1.78644e-05	0.000278201	NCGM2_RS26580	lysyl endopeptidase	Pvds-regulated endoprotease, lysyl class	protease IV
PA14_10360	14491	3.77874	0.755486	5.00174	5.68156e-07	9.73516e-06	NCGM2_RS26415	hypothetical protein	hypothetical protein	hypothetical protein
PA14_10490	713.323	2.46926	0.495409	4.9843	6.21878e-07	1.06252e-05	NCGM2_RS26380	hypothetical protein	hypothetical protein	hypothetical protein
PA14_10500	5893.61	3.14551	0.568196	5.53596	3.09523e-08	5.60894e-07	NCGM2_RS26375	cbb3-type cytochrome C oxidase subunit I	cbb3-type cytochrome c oxidase subunit I	cytochrome c oxidase subunit (cbb3-type)
PA14_10530	3748.18	2.03042	0.503806	4.03017	5.57374e-05	0.00084497	NCGM2_RS26370	hypothetical protein	GntR family transcriptional regulator	conserved hypothetical protein
PA14_16250	13769.6	4.16261	0.605229	6.87775	6.08055e-12	1.21611e-10	NCGM2_RS24025	elastase	elastase LasB	elastase LasB
PA14_19100	8060.91	4.47212	0.606902	7.36876	1.72219e-13	3.61359e-12	NCGM2_RS22875	rhamnosyltransferase	rhamnosyltransferase chain A	rhamnosyltransferase chain A
PA14_19110	6103.38	3.35527	0.67681	4.95748	7.14133e-07	1.20978e-05	NCGM2_RS22870	rhamnosyltransferase subunit B	rhamnosyltransferase chain B	rhamnosyltransferase chain B
PA14_28360	386.235	2.09919	0.379625	5.52964	3.20898e-08	5.79748e-07	NCGM2_RS18845	hypothetical protein	hypothetical protein
PA14_34870	6637.98	3.32457	0.754825	4.40443	1.06065e-05	0.000167795	NCGM2_RS16350	chitinase	chitinase	chitinase
PA14_35160	724.742	2.37789	0.409878	5.80147	6.57372e-09	1.23231e-07	NCGM2_RS16230	hypothetical protein	hypothetical protein	hypothetical protein
PA14_37745	4647.88	2.64776	0.722389	3.66528	0.000247064	0.00346005	NCGM2_RS15090	carbamoyl transferase	carbamoyl transferase	probable carbamoyl transferase
PA14_39700	237.578	2.35166	0.486599	4.83286	1.34588e-06	2.24189e-05	NCGM2_RS14000	oxidoreductase	hypothetical protein
PA14_39960	2933.26	5.72934	0.51739	11.0736	1.68576e-28	8.76593e-27	NCGM2_RS13895	phenazine biosynthesis protein	phenazine biosynthesis protein	probable phenazine biosynthesis protein
PA14_39970	765.964	3.33526	0.675134	4.94015	7.80616e-07	1.31495e-05	NCGM2_RS13890	phenazine biosynthesis protein PhzA 2	phenazine biosynthesis protein	probable phenazine biosynthesis protein
PA14_40290	4762.29	2.83013	0.532267	5.31713	1.05416e-07	1.87616e-06	NCGM2_RS13745	protease LasA	LasA protease	LasA protease precursor
PA14_40310	750.256	3.1083	0.474538	6.55016	5.74763e-11	1.12691e-09	NCGM2_RS13735	acyl carrier protein	acyl carrier protein	Acp1
PA14_48060	21423.8	2.22981	0.735081	3.03342	0.00241795	0.0259797	NCGM2_RS10580	serralysin	alkaline metalloproteinase	alkaline metalloproteinase precursor
PA14_49460	6594.6	2.17505	0.582778	3.73221	0.000189808	0.00269609	NCGM2_RS10095	ribonucleotide-diphosphate reductase subunit alpha	ribonucleotide-diphosphate reductase subunit alpha	NrdA, catalytic component of class Ia ribonucleotide reductase
PA14_49470	3621.57	2.50518	0.557757	4.49153	7.07134e-06	0.000113066	NCGM2_RS10090	ribonucleotide-diphosphate reductase subunit beta	ribonucleotide-diphosphate reductase subunit beta	NrdB, tyrosyl radical-harboring component of class Ia ribonucleotide reductase
PA14_51390	1382.29	2.02592	0.591864	3.42295	0.000619466	0.0079154	NCGM2_RS09250	3-oxoacyl-ACP synthase	3-oxoacyl-ACP synthase	3-oxoacyl-[acyl-carrier-protein] synthase III
PA14_51420	1081.2	2.05761	0.69292	2.96947	0.00298313	0.0305465	NCGM2_RS09240	CoA ligase	PqsB	PqsB
PA14_51600	162.536	6.82005	0.741031	9.20347	3.46575e-20	9.25232e-19	NCGM2_RS08975	hypothetical protein	hypothetical protein	hypothetical protein
PA14_51610	93.2058	6.19242	0.76055	8.14202	3.88744e-16	8.80565e-15	NCGM2_RS08970	hypothetical protein	hypothetical protein	hypothetical protein
PA14_53250	12001.7	3.81999	0.603301	6.33181	2.42303e-10	4.68922e-09	NCGM2_RS08100	chitin-binding protein	chitin-binding protein CbpD	chitin-binding protein CbpD precursor
PA14_53820	2977.8	3.01291	0.519754	5.79681	6.75901e-09	1.25525e-07	NCGM2_RS07590	N-acetylmuramoyl-L-alanine amidase	hypothetical protein	AmpDh3
PA14_56570	1950.23	2.25091	0.592789	3.79715	0.00014637	0.00210407	NCGM2_RS06175	acyltransferase	acyltransferase	OlsA
PA14_56590	4038.83	2.25621	0.562061	4.01417	5.96549e-05	0.000898581	NCGM2_RS06170	hypothetical protein	hypothetical protein	conserved hypothetical protein
PA14_59620	206.917	7.3421	0.710319	10.3363	4.8262e-25	1.83826e-23	NCGM2_RS08990	hypothetical protein	hypothetical protein	hypothetical protein
PA14_65210	1370.76	2.1434	0.706648	3.03319	0.00241985	0.0259797	NCGM2_RS02870	tRNA-Leu	tRNA-Leu

## Sheet: ES_60P57PA_up
GeneID_PA14	Base.mean	log2FC	StdErr	Wald.Stats	P.value	Padj	GeneID_NCGM2.S1	NCGM2.S1_Function	PA14_Function	PAO1_Function
PA14_00470	2587.36	-2.36816	0.773586	-3.06128	0.00220396	0.0240067	NCGM2_RS00195	hypothetical protein	hypothetical protein	hypothetical protein
PA14_01290	11529.3	-2.58967	0.846503	-3.05925	0.00221891	0.0241063	NCGM2_RS00550	cytochrome C oxidase subunit II	cytochrome c oxidase subunit II	cytochrome c oxidase, subunit II
PA14_01300	5603.97	-2.48022	0.786179	-3.15477	0.00160622	0.0185429	NCGM2_RS00555	cytochrome C oxidase subunit I	cytochrome c oxidase subunit I	cytochrome c oxidase, subunit I
PA14_01310	1689.55	-2.32498	0.668285	-3.47902	0.000503244	0.00659955	NCGM2_RS00560	cytochrome C oxidase assembly protein	cytochrome C oxidase assembly protein	conserved hypothetical protein
PA14_01320	4356.48	-2.22389	0.783251	-2.83931	0.00452114	0.0433276	NCGM2_RS00565	MFS transporter	cytochrome c oxidase subunit III	cytochrome c oxidase, subunit III
PA14_01330	1086.67	-2.26296	0.708305	-3.19489	0.00139882	0.0165643	NCGM2_RS00570	hypothetical protein	hypothetical protein	hypothetical protein
PA14_02760	12315.6	-3.79029	0.814651	-4.65266	3.27686e-06	5.29611e-05	NCGM2_RS01140	CoA transferase subunit A	CoA transferase, subunit A	probable CoA transferase, subunit A
PA14_02770	7627.77	-3.37225	0.776862	-4.34087	1.41923e-05	0.000222172	NCGM2_RS01145	CoA transferase subunit B	CoA transferase subunit B	probable CoA transferase, subunit B
PA14_02790	11404.1	-3.16534	0.779921	-4.05854	4.93808e-05	0.000751392	NCGM2_RS01150	acetyl-CoA acetyltransferase	beta-ketoadipyl CoA thiolase	beta-ketoadipyl CoA thiolase PcaF
PA14_02810	8079.07	-3.10984	0.802772	-3.87388	0.000107116	0.00155853	NCGM2_RS01155	alpha-ketoglutarate transporter	dicarboxylic acid transporter PcaT	dicarboxylic acid transporter PcaT
PA14_02830	5595.04	-2.22218	0.690036	-3.22038	0.00128022	0.0152808	NCGM2_RS01160	3-carboxy-cis,cis-muconate cycloisomerase	3-carboxy-cis,cis-muconate cycloisomerase	3-carboxy-cis,cis-muconate cycloisomerase
PA14_02840	3110.22	-2.34443	0.647748	-3.61935	0.000295346	0.00408835	NCGM2_RS01165	beta-ketoadipate enol-lactone hydrolase	beta-ketoadipate enol-lactone hydrolase	beta-ketoadipate enol-lactone hydrolase
PA14_02850	3988.42	-3.64339	0.772366	-4.71718	2.39136e-06	3.90719e-05	NCGM2_RS01170	4-carboxymuconolactone decarboxylase	gamma-carboxymuconolactone decarboxylase	gamma-carboxymuconolactone decarboxylase
PA14_02870	3075.61	-2.01702	0.69365	-2.90784	0.00363935	0.0357362	NCGM2_RS01175	transcriptional regulator	transcriptional regulator	probable transcriptional regulator
PA14_04650	3554.13	-2.76281	0.695902	-3.97012	7.18378e-05	0.00107937	NCGM2_RS28910	protease PfpI	protease PfpI	protease PfpI
PA14_05050	4876.11	-2.13999	0.74547	-2.87066	0.00409619	0.0397005	NCGM2_RS28740	non-canonical purine NTP pyrophosphatase	deoxyribonucleotide triphosphate pyrophosphatase	conserved hypothetical protein
PA14_05060	4339.34	-2.57414	0.788178	-3.26594	0.00109101	0.0131803	NCGM2_RS28735	hypothetical protein	hypothetical protein	hypothetical protein
PA14_05110	11330.3	-2.47366	0.801983	-3.08443	0.00203944	0.0225015	NCGM2_RS28720	GTPase	hypothetical protein	hypothetical protein
PA14_05890	1464.56	-2.25275	0.637404	-3.53425	0.000408927	0.00549524	NCGM2_RS28415	hypothetical protein	stomatin-like protein	probable stomatin-like protein
PA14_10380	6523.37	-3.25905	0.79864	-4.08075	4.48914e-05	0.000688335	NCGM2_RS26405	hypothetical protein	hypothetical protein	hypothetical protein
PA14_14810	2274.08	-2.35186	0.786869	-2.98888	0.00279999	0.0290693	NCGM2_RS24720	hypothetical protein	hypothetical protein	conserved hypothetical protein
PA14_16670	2382.81	-2.08659	0.735588	-2.83662	0.00455933	0.043554	NCGM2_RS23850	transcriptional regulator CadR	transcriptional regulator CadR	probable transcriptional regulator
PA14_16680	2734.03	-2.08883	0.732897	-2.8501	0.00437048	0.0420185	NCGM2_RS23845	type 1 pili tip component	hypothetical protein	hypothetical protein
PA14_16990	3218.1	-2.40723	0.782884	-3.07482	0.0021063	0.0230268	NCGM2_RS23715	hypothetical protein	hypothetical protein	hypothetical protein
PA14_18020	8087.26	-3.55541	0.794337	-4.47595	7.6072e-06	0.000120987	NCGM2_RS23295	hypothetical protein	PhzF family phenazine biosynthesis protein	conserved hypothetical protein
PA14_18870	2273.58	-2.20901	0.791547	-2.79075	0.00525863	0.0490599	NCGM2_RS22965	hypothetical protein	hypothetical protein	hypothetical protein
PA14_19480	683.56	-2.27397	0.682997	-3.3294	0.000870341	0.0107534	NCGM2_RS22735	hypothetical protein	hypothetical protein	hypothetical protein
PA14_19590	1621.2	-3.00792	0.689935	-4.35972	1.3023e-05	0.000204403	NCGM2_RS22685	molybdopterin-binding protein	molybdopterin-binding protein	probable molybdopterin-binding protein
PA14_19910	4435.4	-2.18531	0.723377	-3.02098	0.00251954	0.0269051	NCGM2_RS22560	2-oxoisovalerate dehydrogenase subunit beta	pyruvate dehydrogenase E1 component, beta chain	probable pyruvate dehydrogenase E1 component, beta chain
PA14_19920	3950.69	-2.11384	0.676136	-3.12636	0.00176985	0.0199693	NCGM2_RS22555	branched-chain alpha-keto acid dehydrogenase subunit E2	branched-chain alpha-keto acid dehydrogenase subunit E2	probable dihydrolipoamide acetyltransferase
PA14_19930	1957.07	-2.35227	0.69262	-3.39619	0.000683314	0.00868466	NCGM2_RS22550	hypothetical protein	hypothetical protein
PA14_22400	1163.5	-3.09415	0.663072	-4.66639	3.06538e-06	4.98125e-05	NCGM2_RS21555	hypothetical protein	hypothetical protein	hypothetical protein
PA14_22620	2669.04	-2.17187	0.693131	-3.13341	0.00172785	0.0196063	NCGM2_RS21450	adenylate cyclase	hypothetical protein	CyaB
PA14_22630	964.418	-2.12221	0.617683	-3.43577	0.000590881	0.00759886	NCGM2_RS21445	membrane protein	hypothetical protein	hypothetical protein
PA14_25040	1897.99	-2.02569	0.68561	-2.95458	0.00313094	0.0317878	NCGM2_RS20475	hypothetical protein	hypothetical protein	conserved hypothetical protein
PA14_26060	2644.33	-2.58893	0.74992	-3.45227	0.000555882	0.00721079	NCGM2_RS20065	hypothetical protein	hypothetical protein	hypothetical protein
PA14_26780	1869.24	-2.13121	0.760575	-2.8021	0.00507714	0.0476629	NCGM2_RS19790	hypothetical protein	hypothetical protein	hypothetical protein
PA14_27510	2032.19	-2.24498	0.761724	-2.94723	0.00320634	0.0323884	NCGM2_RS19505	peptide methionine sulfoxide reductase MsrB	methionine sulfoxide reductase B	conserved hypothetical protein
PA14_27520	1124.88	-2.48358	0.688936	-3.60495	0.000312214	0.00431187	NCGM2_RS19500	glutathione peroxidase	glutathione peroxidase	probable glutathione peroxidase
PA14_27870	1714.09	-2.15686	0.718194	-3.00317	0.00267181	0.0282287	NCGM2_RS19340	hypothetical protein	hypothetical protein	hypothetical protein
PA14_27930	1564.37	-2.28159	0.702929	-3.24584	0.00117105	0.014062	NCGM2_RS19310	pilus assembly protein	hypothetical protein	hypothetical protein
PA14_28140	2874.58	-3.09427	0.786898	-3.93224	8.41564e-05	0.00124877	NCGM2_RS18940	hypothetical protein	hypothetical protein	hypothetical protein
PA14_29330	5581.04	-2.63199	0.831796	-3.16423	0.00155494	0.0181258	NCGM2_RS18370	hypothetical protein	hypothetical protein
PA14_29420	2776.92	-2.14363	0.63426	-3.37974	0.000725555	0.00915362	NCGM2_RS18275	hypothetical protein	hypothetical protein	conserved hypothetical protein
PA14_30070	5595.91	-2.92559	0.780668	-3.74755	0.000178573	0.00254254	NCGM2_RS18030	hypothetical protein	hypothetical protein	hypothetical protein
PA14_30080	1857.59	-2.10192	0.709853	-2.96107	0.00306573	0.0313386	NCGM2_RS18025	hypothetical protein	hypothetical protein	hypothetical protein
PA14_30260	2566.21	-2.25959	0.732904	-3.08306	0.00204882	0.0225131	NCGM2_RS17955	arginyl-tRNA-protein transferase	arginyl-tRNA-protein transferase	hypothetical protein
PA14_31390	3327.42	-2.75574	0.772533	-3.56715	0.00036088	0.00491586	NCGM2_RS17645	hypothetical protein	hypothetical protein	hypothetical protein
PA14_32060	1632.78	-2.16855	0.559512	-3.87578	0.000106284	0.00155019	NCGM2_RS17415	transcriptional regulator	transcriptional regulator XylS	transcriptional regulator XylS
PA14_32130	3975.15	-3.36477	0.709724	-4.74095	2.12719e-06	3.51398e-05	NCGM2_RS17395	1,6-dihydroxycyclohexa-2,4-diene-1-carboxylate dehydrogenase	1,6-dihydroxycyclohexa-2,4-diene-1-carboxylate dehydrogenase	cis-1,2-dihydroxycyclohexa-3,4-diene carboxylate dehydrogenase
PA14_32140	5495.46	-3.71812	0.660288	-5.63106	1.79109e-08	3.2855e-07	NCGM2_RS17390	anthranilate dioxygenase reductase	anthranilate dioxygenase reductase	anthranilate dioxygenase reductase
PA14_32150	4636.14	-4.65031	0.71622	-6.49285	8.4229e-11	1.64068e-09	NCGM2_RS17385	benzoate 1,2-dioxygenase subunit beta	anthranilate dioxygenase small subunit	anthranilate dioxygenase small subunit
PA14_32160	19789.5	-4.389	0.782789	-5.60687	2.06016e-08	3.75602e-07	NCGM2_RS17380	anthranilate 1,2-dioxygenase large subunit	anthranilate dioxygenase large subunit	anthranilate dioxygenase large subunit
PA14_32190	1834.34	-2.22594	0.612357	-3.63503	0.000277949	0.00386543	NCGM2_RS17375	transcriptional regulator	transcriptional regulator	AntR
PA14_32220	7688.06	-3.47063	0.773566	-4.48653	7.23927e-06	0.000115442	NCGM2_RS17365	muconate cycloisomerase	muconate cycloisomerase I	muconate cycloisomerase I
PA14_32230	7088.33	-4.75433	0.793382	-5.99248	2.06659e-09	3.91082e-08	NCGM2_RS17360	muconolactone delta-isomerase	muconolactone delta-isomerase	muconolactone delta-isomerase
PA14_32240	10367.5	-4.20588	0.716566	-5.86949	4.37141e-09	8.24639e-08	NCGM2_RS17355	catechol 1,2-dioxygenase	catechol 1,2-dioxygenase	catechol 1,2-dioxygenase
PA14_32250	1420.32	-4.16502	0.664326	-6.26954	3.62119e-10	6.94061e-09	NCGM2_RS17350	hypothetical protein	hypothetical protein	hypothetical protein
PA14_33160	2663.19	-2.26051	0.733306	-3.08263	0.00205178	0.0225131	NCGM2_RS17000	hypothetical protein	hypothetical protein	hypothetical protein
PA14_36300	2355.68	-2.46428	0.749382	-3.28841	0.00100754	0.0123213	NCGM2_RS15685	TetR family transcriptional regulator	TetR family transcriptional regulator	TetR family transcriptional regulator
PA14_36410	907.78	-2.03475	0.607537	-3.34918	0.000810521	0.01014	NCGM2_RS15620	hypothetical protein	hypothetical protein	hypothetical protein
PA14_36470	1416.02	-2.9659	0.728744	-4.06988	4.70377e-05	0.0007194	NCGM2_RS15600	hypothetical protein	hypothetical protein	hypothetical protein
PA14_36480	823.881	-2.74318	0.682464	-4.01952	5.8316e-05	0.000880631	NCGM2_RS15595	hypothetical protein	hypothetical protein
PA14_38310	720.751	-2.6284	0.5148	-5.10567	3.29618e-07	5.7464e-06	NCGM2_RS14885	hypothetical protein	hypothetical protein	hypothetical protein
PA14_38370	396.354	-2.03556	0.609721	-3.3385	0.000842306	0.0104937	NCGM2_RS14855	hypothetical protein	hypothetical protein	hypothetical protein
PA14_38380	4095.95	-3.02692	0.771947	-3.92116	8.81254e-05	0.00130443	NCGM2_RS14850	TetR family transcriptional regulator	transcriptional regulator	MexZ
PA14_38825	1737.72	-2.2371	0.703894	-3.17818	0.00148204	0.0174249	NCGM2_RS14670	coenzyme PQQ synthesis protein A	coenzyme PQQ synthesis protein PqqA	pyrroloquinoline quinone biosynthesis protein A
PA14_39590	31465.8	-3.3768	0.853869	-3.95471	7.66289e-05	0.00114847	NCGM2_RS14040	5-methyltetrahydropteroyltriglutamate-- homocysteine methyltransferase	5- methyltetrahydropteroyltriglutamate/homocysteine S-methyltransferase	5-methyltetrahydropteroyltriglutamate-homocysteine S-methyltransferase
PA14_40100	9129.46	-2.79108	0.803278	-3.47462	0.000511579	0.00667956	NCGM2_RS13830	hypothetical protein	hypothetical protein	hypothetical protein
PA14_40110	1891.84	-2.55634	0.646821	-3.95215	7.74516e-05	0.0011579	NCGM2_RS13825	hypothetical protein	hypothetical protein	hypothetical protein
PA14_40430	3089.16	-2.06839	0.71892	-2.87708	0.00401374	0.0390279	NCGM2_RS13685	hypothetical protein	hypothetical protein	hypothetical protein
PA14_40570	2954.47	-2.53896	0.711305	-3.56944	0.00035774	0.00488422	NCGM2_RS13635	histidine kinase	two-component response regulator	hypothetical protein
PA14_40740	5069.66	-2.62002	0.830024	-3.15656	0.00159643	0.0184655	NCGM2_RS13570	hypothetical protein	hypothetical protein
PA14_40750	2611.04	-2.92501	0.791604	-3.69504	0.000219848	0.00310069	NCGM2_RS13565	hypothetical protein	hypothetical protein
PA14_41780	744.964	-2.18945	0.597129	-3.66662	0.000245777	0.00345011	NCGM2_RS13140	hypothetical protein	hypothetical protein	hypothetical protein
PA14_41790	780.54	-2.16749	0.62883	-3.44686	0.000567145	0.00734097	NCGM2_RS13135	hypothetical protein	hypothetical protein	hypothetical protein
PA14_41880	2971.58	-2.52704	0.771027	-3.2775	0.00104729	0.0126777	NCGM2_RS13095	hypothetical protein	universal stress protein	conserved hypothetical protein
PA14_42200	11101.7	-2.57558	0.842062	-3.05866	0.00222333	0.0241063	NCGM2_RS12965	hypothetical protein	hypothetical protein	hypothetical protein
PA14_42410	868.158	-2.92708	0.615702	-4.75405	1.99378e-06	3.30272e-05	NCGM2_RS12880	hypothetical protein	hypothetical protein	ExsE
PA14_42430	1893.7	-3.57722	0.711327	-5.02893	4.93214e-07	8.49977e-06	NCGM2_RS12875	exoenzyme S synthesis protein C	exoenzyme S synthesis protein C	ExsC, exoenzyme S synthesis protein C precursor.
PA14_42440	1798.37	-2.46841	0.545533	-4.52478	6.04588e-06	9.71891e-05	NCGM2_RS12870	translocator outer membrane protein	translocator outer membrane protein PopD precursor	Translocator outer membrane protein PopD precursor
PA14_42450	1804.75	-2.41939	0.501658	-4.82279	1.41562e-06	2.3515e-05	NCGM2_RS12865	translocator protein PopB	translocator protein PopB	translocator protein PopB
PA14_42460	494.405	-2.14479	0.559167	-3.83569	0.000125212	0.001813	NCGM2_RS12860	regulatory protein PcrH	regulatory protein PcrH	regulatory protein PcrH
PA14_42470	911.484	-2.52188	0.538641	-4.68194	2.84169e-06	4.63032e-05	NCGM2_RS12855	type III secretion protein	type III secretion protein PcrV	type III secretion protein PcrV
PA14_46280	761.058	-2.1631	0.60547	-3.5726	0.000353454	0.00483673	NCGM2_RS11310	hypothetical protein	hypothetical protein	hypothetical protein
PA14_47010	668.102	-2.03843	0.607187	-3.35716	0.000787462	0.00987217	NCGM2_RS11005	hypothetical protein	hypothetical protein	hypothetical protein
PA14_47540	11541.8	-2.73108	0.770902	-3.54271	0.000396037	0.00534605	NCGM2_RS10780	hypothetical protein	outer membrane protein	probable outer membrane protein precursor
PA14_48700	3481.77	-2.08918	0.714829	-2.92263	0.00347086	0.0345929	NCGM2_RS10350	glutathione-regulated potassium-efflux system protein KefB	glutathione-regulated potassium-efflux system protein KefB	glutathione-regulated potassium-efflux system protein KefB
PA14_49050	13575.3	-3.93949	0.873768	-4.50862	6.52505e-06	0.000104611	NCGM2_RS10265	hypothetical protein	hypothetical protein	conserved hypothetical protein
PA14_49210	2442.47	-2.57112	0.806703	-3.18719	0.0014366	0.0169446	NCGM2_RS10200	nitrate reductase NapE	periplasmic nitrate reductase NapE	periplasmic nitrate reductase protein NapE
PA14_49270	1620	-2.10704	0.665128	-3.16787	0.0015356	0.0179705	NCGM2_RS10175	cytochrome C protein NapC	cytochrome c-type protein NapC	cytochrome c-type protein NapC
PA14_50880	44005.4	-2.97242	0.846789	-3.51022	0.000447736	0.00592358	NCGM2_RS09475	hypothetical protein	hypothetical protein	probable outer membrane protein precursor
PA14_51520	2190.94	-2.34498	0.734322	-3.19339	0.00140612	0.0166178	NCGM2_RS09190	SpcU	SpcU
PA14_51530	6113.63	-2.32627	0.780962	-2.97872	0.00289454	0.0297727	NCGM2_RS09185	exoU protein	ExoU
PA14_51850	1077.01	-2.56859	0.664066	-3.86798	0.000109742	0.00159286	NCGM2_RS08795	protein SlyX	hypothetical protein	hypothetical protein
PA14_51860	2919.48	-2.13214	0.734254	-2.90382	0.00368642	0.036139	NCGM2_RS08790	histidine triad (HIT) protein	hypothetical protein	hypothetical protein
PA14_53420	7530.66	-2.6675	0.821295	-3.24792	0.00116254	0.0139879	NCGM2_RS08030	glutathione peroxidase	glutathione peroxidase	probable glutathione peroxidase
PA14_54240	3462.01	-4.0736	0.80048	-5.08894	3.60065e-07	6.24113e-06	NCGM2_RS07425	hypothetical protein	hypothetical protein	hypothetical protein
PA14_54340	1409.91	-2.19021	0.70625	-3.10119	0.00192748	0.0213846	NCGM2_RS07390	hypothetical protein	hypothetical protein	hypothetical protein
PA14_54490	3248.5	-2.85332	0.684362	-4.16932	3.05506e-05	0.000472074	NCGM2_RS07330	hypothetical protein	hypothetical protein	hypothetical protein
PA14_56190	4034.76	-2.69737	0.794301	-3.3959	0.000684026	0.00868466	NCGM2_RS06305	hypothetical protein	hypothetical protein	hypothetical protein
PA14_58490	3130.63	-2.13512	0.676307	-3.15703	0.00159384	0.0184655	NCGM2_RS05390	peptide ABC transporter ATP-binding protein	dipeptide ABC transporter ATP-binding protein DppF dipeptide transporter ATP-binding subunit	dipeptide ABC transporter ATP-binding protein DppF
PA14_58500	4536.35	-2.45104	0.674425	-3.63426	0.000278782	0.00386801	NCGM2_RS05385	lysine transporter LysE	hypothetical protein	hypothetical protein
PA14_58710	495.357	-3.33547	0.542363	-6.1499	7.75339e-10	1.47191e-08	NCGM2_RS05295	tRNA-Thr	tRNA-Thr
PA14_60520	2542.55	-2.2666	0.752641	-3.01152	0.00259939	0.027659	NCGM2_RS05030	hypothetical protein	hypothetical protein	hypothetical protein
PA14_61270	770.587	-2.29428	0.609477	-3.76434	0.000166992	0.00238902	NCGM2_RS04725	hypothetical protein	hypothetical protein	hypothetical protein
PA14_61410	1437.86	-2.02616	0.676594	-2.99464	0.00274766	0.0288111	NCGM2_RS04660	hypothetical protein	hypothetical protein
PA14_61840	1181.77	-2.09103	0.708389	-2.95181	0.00315921	0.0319663	NCGM2_RS04485	XRE family transcriptional regulator	virulence-associated protein	Antitoxin HigA
PA14_62240	2408.42	-2.16535	0.722021	-2.99901	0.00270861	0.0285167	NCGM2_RS04315	hypothetical protein	hypothetical protein	hypothetical protein
PA14_62250	1557.04	-2.08385	0.699409	-2.97945	0.00288771	0.0297727	NCGM2_RS04310	hypothetical protein	hypothetical protein	hypothetical protein
PA14_63200	16818.5	-3.53542	0.845054	-4.18366	2.86857e-05	0.000444406	NCGM2_RS03680	hypothetical protein	hypothetical protein	conserved hypothetical protein
PA14_63210	38316.6	-3.43891	0.846778	-4.06117	4.88276e-05	0.00074487	NCGM2_RS03675	two-component system response regulator	two-component response regulator	cyclic di-GMP phosphodiesterase
PA14_64900	3371.1	-2.07654	0.724911	-2.86454	0.00417616	0.0403448	NCGM2_RS03000	ABC transporter	ABC transporter substrate-binding protein	probable binding protein component of ABC transporter
PA14_69480	6664.78	-2.32197	0.821954	-2.82493	0.00472905	0.0449598	NCGM2_RS29785	alginate biosynthesis protein AlgZ/FimS	alginate biosynthesis protein AlgZ/FimS	FimS
PA14_72060	2070.26	-3.24769	0.736056	-4.41228	1.02287e-05	0.000162248	NCGM2_RS30805	hypothetical protein	hypothetical protein	hypothetical protein
PA14_72900	846.452	-2.19005	0.689798	-3.17492	0.0014988	0.0175741	NCGM2_RS31135	hypothetical protein	lipoprotein	hypothetical protein
PA14_72920	2549.22	-2.18802	0.695137	-3.14761	0.00164611	0.0189667	NCGM2_RS31140	cell wall assembly protein	hypothetical protein	hypothetical protein
