# Supplementary material for: Phenotypic and Genomic Comparison of the Two Most Common ExoU-Positive Pseudomonas aeruginosa Clones, PA14 and ST235
Source: mSystems. 2020 Dec 8;5(6):e01007-20. doi: 10.1128/mSystems.01007-20 (PMC7743143; doi:10.1128/mSystems.01007-20)
Supplement: DATA SET S8 [file mSystems.01007-20-sd008.xlsx]

## Sheet: README
Dataset S8. New Regions of Genome Plasticity (RGPs) defined by accessory DNA localization within the genome of ST235 reference strain NCGM2.S1
The comparison of the genome sequence of the clone ST235 isolate NCGM2.S1 with other P. aeruginosa reference sequences has revealed several larger blocks of accessory DNA. Six of these accessory elements were found at loci that were not described as Regions of Genome Plasticity (RGPs, loci potentially harbouring accessory DNA) so far. In addition to the RGPs 1 - 105 characterized earlier (Klockge…
References:
Klockgether J, Cramer N, Wiehlmann L, Davenport CF, Tümmler B. 2011. Pseudomonas aeruginosa Genomic Structure and Diversity. Front Microbiol 2:150.
Sood U, Hira P, Kumar R, Bajaj A, RAO DLN, Lal R, Shakarad M. 2019. Comparative genomic analyses reveal core-genome wide genes under positive selection and major regulatory hubs in outlier strains of Pseudomonas aeruginosa. Front Microbiol 10:53.
Winsor GL, Griffiths EJ, Lo R, Dhillon BK, Shay JA, Brinkman FS. 2016. Enhanced annotations and features for comparing thousands of Pseudomonas genomes in the Pseudomonas genome database. Nucleic Acids Res 44(D1):D646-53.

## Sheet: Dataset S8
Dataset S8. New Regions of genome plasticity (RGPs) defined by accessory DNA localization within the genome of ST235 reference strain NCGM2.S1
RGP	flanking loci
	in PAO1	in PA14	loci in NCGM2.S1	comment
RGP106	PA3751	PA14_15890	not annotated	fragments of the PAO1- and PA14 homologous ORFs found in NCGM2.S1 at genome positoions 5267605 - 5268554 and 5306836 - 5307075; ORF disrupted by 38 kbp insertion
RGP107	PA2683 / PA2684	PA14_29410 / PA14_29400	RS18280 / RS18340	10 kb insertion in NCGM2.S1
RGP108	PA0958 (orpD)	PA14_51880 (oprD)	not annotated	fragments of the PAO1- and PA14 homologous ORFs found in NCGM2.S1 at genome positoions 1883107 - 1883754 and 1905615 - 1906306; ORF disrupted by 32 kbp insertion
RGP109	PA4704 / PA4705	PA14_62270 / PA14_62260	RS04075 / RS04305	47 kbp insertion in NCGM2.S1
RGP110	PA5145 / PA5147	PA14_67970 / PA14_67990	RS01815 / RS01780	4.2 kbp insertion in NCGM2.S1
RGP111	PA4204 / PA4205	PA14_09550 / PA14_09540	RS26700 / RS26945	37 kbp insertion in NCGM2.S1
